# Supplementary material for: The CELL NUMBER REGULATOR SlFWL5 protein regulates aerial vegetative growth in tomato, by promoting cell expansion
Source: J Exp Bot. 2025 Oct 15;77(2):543–58. doi: 10.1093/jxb/eraf444 (PMC12794220; doi:10.1093/jxb/eraf444)
Supplement: eraf444_Supplementary_Data [file eraf444_supplementary_data.zip]

Archive with 3 entries (3 files):
- eraf444 Supplemental Figures S1 to S8.pdf
- jexbot315246-file002.xlsx
- jexbot315246-file003.xlsx
