# Supplementary material for: The CELL NUMBER REGULATOR SlFWL5 protein regulates aerial vegetative growth in tomato, by promoting cell expansion
Source: J Exp Bot. 2025 Oct 15;77(2):543–58. doi: 10.1093/jxb/eraf444 (PMC12794220; doi:10.1093/jxb/eraf444)
Supplement: eraf444_Supplementary_Data [file eraf444_supplementary_data.zip › jexbot315246-file002.xlsx]

## Sheet: Table_S1
Table S1. List of primers used in this study
Name	Gene ID	Sequence
Cloning
Gw_SlFWL1 FOR	Solyc05g009620	GGGGGACAAGTTTGTACAAAAAAGCAGGCTACATGACTACAAAAAATTGG
Gw_SlFWL1 REV	Solyc05g009620	GGGGACCACTTTGTACAAGAAAGCTGGGTCTTAACGAGTCATGGAAGATG
Gw_SlFWL1 REV NS	Solyc05g009620	GGGGACCACTTTGTACAAGAAAGCTGGGTCTAAACGAGTCATGGAAGATG
Gw_SlFWL2 FOR	Solyc01g005470	GGGGACAAGTTTGTACAAAAAAGCAGGCTACATGAACCCCTCAGCTCAACCAG
Gw_SlFWL2 REV	Solyc01g005470	GGGGACCACTTTGTACAAGAAAGCTGGGTCTTATCGAGTCATTCCTCCTTG
Gw_SlFWL2 REV NS	Solyc01g005470	GGGGACCACTTTGTACAAGAAAGCTGGGTCTAATCGAGTCATTCCTCCTTG
Gw_SlFWL3 FOR	Solyc04g007900	GGGGACAAGTTTGTACAAAAAAGCAGGCTACATGAAATCTTCAACAATTTC
Gw_SlFWL3 REV	Solyc04g007900	GGGGACCACTTTGTACAAGAAAGCTGGGTCTTATCTATTCATTCCACCTTC
Gw_SlFWL3 REV NS	Solyc04g007900	GGGGACCACTTTGTACAAGAAAGCTGGGTCTAATCTATTCATTCCACCTTC
Gw_SlFWL4 FOR	Solyc03g119660	GGGGACAAGTTTGTACAAAAAAGCAGGCTACATGGGTATGGGACAATAC
Gw_SlFWL4 REV	Solyc03g119660	GGGGACCACTTTGTACAAGAAAGCTGGGTCTTCAGCCCATCATGGCTTG
Gw_SlFWL4 REV NS	Solyc03g119660	GGGGACCACTTTGTACAAGAAAGCTGGGTCTAAGCCCATCATGGCTTG
Gw_SlFWL5 FOR	Solyc06g066590	GGGGACAAGTTTGTACAAAAAAGCAGGCTACATGGGAAGAGTTGAAGCAAAC
Gw_SlFWL5 REV	Solyc06g066590	GGGGACCACTTTGTACAAGAAAGCTGGGTCTTACATTGACATGGATTGTAC
Gw_SlFWL5 REV NS	Solyc06g066590	GGGGACCACTTTGTACAAGAAAGCTGGGTCTAACATTGACATGGATTGTAC
Gw_SlFWL8 FOR	Solyc08g013920	GGGGACAAGTTTGTACAAAAAAGCAGGCTACATGAACTCGAATGGGTATAAC
Gw_SlFWL8 REV	Solyc08g013920	GGGGACCACTTTGTACAAGAAAGCTGGGTCTTATCTTTTCATGGCTTCTTG
Gw_SlFWL8 REV NS	Solyc08g013920	GGGGACCACTTTGTACAAGAAAGCTGGGTCTAATCTTTTCATGGCTTCTTG
Gw_SlFWL6FOR	Solyc03g120600	GGGGGACAAGTTTGTACAAAAAAGCAGGCTACATGGGAAGAGTTGATTCCTC
Gw_SlFWL6REV	Solyc03g120600	GGGGACCACTTTGTACAAGAAAGCTGGGTCTTACTTGTACATGGATTGTA
Gw_SlFWL6REV_NS	Solyc03g120600	GGGGACCACTTTGTACAAGAAAGCTGGGTCCTTGTACATGGATTGTACTGA
Gw_SlFWL9FOR	Solyc10g081410	GGGGGACAAGTTTGTACAAAAAAGCAGGCTACATGGTAGGGCACAAGAATTA
Gw_SlFWL9REV	Solyc10g081410	GGGGACCACTTTGTACAAGAAAGCTGGGTCCTATTCGTTTGCAGGAGGAG
Gw_SlFWL9REVNS	Solyc10g081410	GGGGACCACTTTGTACAAGAAAGCTGGGTCTTCGTTTGCAGGAGGAGTTT
Gw_SlFWL7FOR	Solyc08g013910	GGGGGACAAGTTTGTACAAAAAAGCAGGCTACATGAATCTCATTTAGCTATACCAG
Gw_SlFWL7REV	Solyc08g013910	GGGGACCACTTTGTACAAGAAAGCTGGGTCTCATCTAAACATCCCAGGATTA
Gw_SlFWL7REVNS	Solyc08g013910	GGGGACCACTTTGTACAAGAAAGCTGGGTCTCTAAACATCCCAGGATTAG
Gw_SlFWL15FOR	Solyc10g018920	GGGGGACAAGTTTGTACAAAAAAGCAGGCTACATGGCAACGGGGACTTATGT
Gw_SlFWL15REV	Solyc10g018920	GGGGACCACTTTGTACAAGAAAGCTGGGTCTTAGGGGGATTCTATATCCAAA
Gw_SlFWL15REVNS	Solyc10g018920	GGGGACCACTTTGTACAAGAAAGCTGGGTCGGGGGATTCTATATCCAAATCT
Gw_SlFWL11FOR	Solyc12g037950	GGGGGACAAGTTTGTACAAAAAAGCAGGCTACATGTCTGCAAAATCACCCGT
Gw_SlFWL11REV	Solyc12g037950	GGGGACCACTTTGTACAAGAAAGCTGGGTCTTAACGAGTCATTCCTGGTG
Gw_SlFWL11REVNS	Solyc12g037950	GGGGACCACTTTGTACAAGAAAGCTGGGTCACGAGTCATTCCTGGTGCAA
Gw_SlFWL12FOR	Solyc12g013570	GGGGGACAAGTTTGTACAAAAAAGCAGGCTACATGCCATCAACTGAGGTGCA
Gw_SlFWL12REV	Solyc12g013570	GGGGACCACTTTGTACAAGAAAGCTGGGTCTTAAACTCCGATCTCGACTA
Gw_SlFWL12REVNS	Solyc12g013570	GGGGACCACTTTGTACAAGAAAGCTGGGTCAACTCCGATCTCGACTAGAT
Gw_SlFWL16FOR	Solyc05g051690	GGGGGACAAGTTTGTACAAAAAAGCAGGCTACATGTCCCTCAGATCTCTAGT
Gw_SlFWL16REV	Solyc05g051690	GGGGACCACTTTGTACAAGAAAGCTGGGTCTCATAGAGCTTGCATCTCGA
Gw_SlFWL16REVNS	Solyc05g051690	GGGGACCACTTTGTACAAGAAAGCTGGGTCTAGAGCTTGCATCTCGAGGT
Gw_SlFWL17FOR	Solyc03g093200	GGGGGACAAGTTTGTACAAAAAAGCAGGCTACATGTCCCTCAGCACTTTAAC
Gw_SlFWL17REV	Solyc03g093200	GGGGACCACTTTGTACAAGAAAGCTGGGTCTTATAGAGCTTGCATCTCGA
Gw_SlFWL17REVNS	Solyc03g093200	GGGGACCACTTTGTACAAGAAAGCTGGGTCTAGAGCTTGCATCTCGAGGT
Gw_SlFWL18FOR	Solyc02g079390	GGGGGACAAGTTTGTACAAAAAAGCAGGCTACATGGATGTGTTTgaaaagag
Gw_SlFWL18REV	Solyc02g079390	GGGGACCACTTTGTACAAGAAAGCTGGGTCTCAGGACTTTGTTGACACAA
Gw_SlFWL18REVNS	Solyc02g079390	GGGGACCACTTTGTACAAGAAAGCTGGGTCGGACTTTGTTGACACAACAG
Gw_SlFWL13FOR	Solyc10g084260	GGGGGACAAGTTTGTACAAAAAAGCAGGCTACATGGCGAATGTGGAAGAATC
Gw_SlFWL13REV	Solyc10g084260	GGGGACCACTTTGTACAAGAAAGCTGGGTCTTAGCGACCCATGGTTTGGT
Gw_SlFWL13REVNS	Solyc10g084260	GGGGACCACTTTGTACAAGAAAGCTGGGTCGCGACCCATGGTTTGGTC
Gw_SlFWL14FOR	Solyc09g007490	GGGGGACAAGTTTGTACAAAAAAGCAGGCTACATGGCAAATACCGATGAATC
Gw_SlFWL14REV	Solyc09g007490	GGGGACCACTTTGTACAAGAAAGCTGGGTCCTAACTTAAGGTGTCTAAGTGA
Gw_SlFWL14REVNS	Solyc09g007490	GGGGACCACTTTGTACAAGAAAGCTGGGTCACTTAAGGTGTCTAAGTGAAAT
Guide FWL2 CRISPR 1	Solyc01g005470	tgtggtctcaATTGTAAGCTGGTTGAGCTGgtttaagagctatgctggaaaca
Guide FWL2 CRISPR 2	Solyc01g005470	tgtggtctcaATTGCTTGAAATTGGCCCGGCACgtttaagagctatgctggaaaca
Guide FWL4 CRISPR 1	Solyc03g119660	tgtggtctcaATTGATGCCCATCATGGGAGGTGCgtttaagagctatgctggaaaca
Guide FWL4 CRISPR 2	Solyc03g119660	tgtggtctcaATTGCCAGTCTTCCAAGATTCAGTgtttaagagctatgctggaaaca
Guide FWL4 CRISPR 3	Solyc03g119660	tgtggtctcaATTGATCTGTCCGAATGTCAGGCAgtttaagagctatgctggaaaca
Guide FWL4 CRISPR 4	Solyc03g119660	tgtggtctcaATTGTGACCTTAGAGTCCCTGATTgtttaagagctatgctggaaaca
Guide FWL4 CRISPR 5	Solyc03g119660	tgtggtctcaATTGGTTCATAACTGTCCTGAGCgtttaagagctatgctggaaaca
Guide FWL5 CRISPR 1	Solyc06g066590	tgtggtctcaATTGAAACATCTCAGGCAGAGAGgtttaagagctatgctggaaaca
Guide FWL5 CRISPR 2	Solyc06g066590	tgtggtctcaATTGTCACAGCCTCAACAGTTCCAgtttaagagctatgctggaaaca
Sequencing
SlFWL2seqFor	Solyc01g005470	CTTTCATTTCATTTTCTCTC
SlFWL2seqRev	Solyc01g005470	TGTCACATAACCACCAATAA
SlFWL4seqFor	Solyc03g119660	AGAAGGAAACTTGAGTGTTCAC
SlFWL4seqRev	Solyc03g119660	CAGGAGGGAAGGCTTCTTCT
SlFWL5seqFor	Solyc06g066590	TTCATCCTATACTAAGGGAT
SlFWL5seqRev	Solyc06g066590	AGTTTGGTCCAGATGACAATCA
qPCR
qTubulin_F	Solyc04g081490	AACCTCTCGTGGATCACAGC
qTubulin_R	Solyc04g081490	GGCAGAAGCTGTCAGGTAACG
qNuDK_F	Solyc01g089970	CGTGTACTGCTAATTGCTAATCC
qNuDK_R	Solyc01g089970	GAGCTTCAAGCCTTTCAAAGAG
qEIF4α_F	Solyc12g095990	AGTGGACGATTTGGAAGGAAG
qEIF4α_R	Solyc12g095990	GCTCCTCGATTACGACGTTG
qSlFWL1_FOR	Solyc05g009620	CATCTATAGGGTGGGAAGGC
qSlFWL1_REV	Solyc05g009620	TAACGAGTCATGGAAGATGTAGG
qSlFWL2_FOR	Solyc01g005470	TGTGAATGTTGTGCTTTATGCC
qSlFWL2_REV	Solyc01g005470	ATTTCCTTGCCAACCAATAGAC
qSlFWL3_FOR	Solyc04g007900	AAGTCCTTGTGGAGATTGTCTG
qSlFWL3_REV	Solyc04g007900	ATTTCCATGCCATCCAATTGAC
qSlFWL4_FOR	Solyc03g119660	CCACAAATGCTCTCATCACAG
qSlFWL4_REV	Solyc03g119660	TCCAATGAACATAAGAATCGCC
qSlFWL5_FOR	Solyc06g066590	CAGGACAAATGACATGCCCT
qSlFWL5_REV	Solyc06g066590	GGAAATCATGTCTGAATAAGGAGC
qSlFWL8_FOR	Solyc08g013920	GATCTCCTGATGGGTCTTCTG
qSlFWL8_REV	Solyc08g013920	CTTCCATGCATGATGTTCGT
qSlFWL6_FOR	Solyc03g120600	GCAGGAGAAATGACTTGTCCA
qSlFWL6_REV	Solyc03g120600	AGCTTCCACCAGATTGTACC
qSlFWL9_FOR	Solyc10g081410	GTACAATCTTCAGGAAGCTCCA
qSlFWL9_REV	Solyc10g081410	TCACTGCTACTAAGCTAAGATCAG
qSlFWL7_FOR	Solyc08g013910	TCATTTCATCATCCAATGCTCC
qSlFWL7_REV	Solyc08g013910	CTTCCCACCAAGTCATTTGTC
qSlFWL15_FOR	Solyc10g018920	GATGTTGATAGTTGTTTGGTTGGG
qSlFWL15_REV	Solyc10g018920	GGATCAATGCCATGAAATGCT
qSlFWL11_FOR	Solyc12g037950	AAATCACCCGTAATTGGAACTC
qSlFWL11_REV	Solyc12g037950	GAGCACAAGAAGTGGTTCCT
qSlFWL10_FOR	Solyc12g013570	GAGGGTCAATGGTCAAGTGG
qSlFWL10_REV	Solyc12g013570	CTGCTACACAAGATGTTTCTCC
qSlFWL16_FOR	Solyc05g051690	GAAGTATCATCTCAAGAATTCGCC
qSlFWL16_REV	Solyc05g051690	GACTATTGTCATCGGCAGGG
qSlFWL17_FOR	Solyc03g093200	AAGATAGCTGCTGGAGAGGA
qSlFWL17_REV	Solyc03g093200	CAAGGAGTATCATCGTCTCTTAGG
qSlFWL18_FOR	Solyc02g079390	AGCATTCTGGCTTTCATTGTC
qSlFWL18_REV	Solyc02g079390	GTTCTAGCTTCCTGAGATAAGGTG
qSlFWL13_FOR	Solyc10g084260	TGCCTTACACTGGTCTATTCC
qSlFWL13_REV	Solyc10g084260	CACAGTTACCCTCAAGATTAAACC
qSlFWL14_FOR	Solyc09g007490	GTTTGTTTACTAGGTAGCATGGC
qSlFWL14_REV	Solyc09g007490	GGATAGCTGTACGACTGGGA
qSlEXPA3-F	Solyc03g031840	GTTCAAGAACAGGATGGCTTCCCA
qSlEXPA3-R	Solyc03g031840	AGAACAGCCTACGATTCGAACTGC
qSlEXPA2-F	Solyc06g049050	TTGCACCCGCTTAGGCCTATTAGT
qSlEXPA2-R	Solyc06g049050	ACCCTCAAATCCATAAATGGCCGC
qSlEXPA5-F	Solyc02g088100	GGCAGAATAACGCTTACCTTAACGGC
qSlEXPA5-R	Solyc02g088100	GACCAAGAACTAGGAGCTGCATTG
qSlEXPA4-F	Solyc09g010860	TTCACCTTTAGTGGGTCAAGCCCT
qSlEXPA4-R	Solyc09g010860	GGGTTGGGTCAGTTGAAATGGGTT
qSlEXPA18-F	Solyc06g076220	TGGGAAGGGATGAAGCGTAGATGA
qSlEXPA18-R	Solyc06g076220	AGTCCTAATAGAAGCTGCGGGCTA
qSlEXPA9-F	Solyc06g005560	CCCATCACACTGGCAATTTGGTCA
qSlEXPA9-R	Solyc06g005560	TCAGCTCTTCTACATGCACCACCA
qSlEXPA7-F	Solyc03g115300	TCCTAAAGCATGCCATCCAGACCA
qSlEXPA7-R	Solyc03g115300	CCCTGCTGTTTGCTCTGCAATCTT
qSlEXPA10-F	Solyc03g115890	TGCTATCCCTGCTGGATGGTCATT
qSlEXPA10-R	Solyc03g115890	AGCTCTTCCCATCATCCACACT
qSlEXPA12-F	Solyc05g007830	AGAAGTGGAAAGCAGTGGTGGACT
qSlEXPA12-R	Solyc05g007830	CAAAGTCCATCTTCAGCTACAGGC

## Sheet: Table_S2
Table S2. List of plasmids used in this study
Description	Insert	Vector backbone	Bacteria antibiotic resistance	Plant antibiotic resistance	Corresponding plant line
Overexpression, reporter and promoter constructs
Entry vector containing the cds of FW2.2 with stop codon	FW2.2 cds	pDONR207	Gentamycin	-	-
Entry vector containing the cds of FW2.2 without stop codon	FW2.2 cds without stop codon	pDONR201	Kanamycin	-	-
Entry vector containing the cds of FW2.2 with stop codon	FW2.2 cds	P2rP3	Kanamycin	-	-
Entry vector containing the S. lycopersicum AC FW2.2 promoter	pfw2.2Ac	P4P1r	Kanamycin	-	-
Entry vector containing the S. Pimpinellifolium FW2.2 promoter	pfw2.2Pi	P4P1r	Kanamycin	-	-
Entry vector containing the S. lycopersicum AC FW2.2 promoter	pfw2.2Ac	pDONR207	Gentamycin	-	-
Entry vector containing the S. Pimpinellifolium FW2.2 promoter	pfw2.2Pi	pDONR207	Gentamycin	-	-
Destination vector containing FW2.2 cds fused to YFP in N-ter	35S::YFP-FW2.2	pK7WGY2	Spectinomycin	Kanamycin	35S::YFP-FW2.2
Destination vector containing FW2.2 cds fused to YFP in C-ter	35S::FW2.2-YFP	pK7YWG2	Spectinomycin	Kanamycin	35S::FW2.2-YFP
GUS-GFP transcriptional reporter containing the S. lycopersicum AC FW2.2 promoter	pfw2.2Ac::GFP-GUS	pKGWFS7	Spectinomycin	Kanamycin	pFW2.2Ac::GFP-GUS
GUS-GFP transcriptional reporter containing the S. Pimpinellifolium AC FW2.2 promoter	pfw2.2Pi::GFP-GUS	pKGWFS7	Spectinomycin	Kanamycin	pFW2.2Pi::GFP-GUS
Destination vector for FW2.2 overexpression	35S::FW2.2	pK2GW7	Spectinomycin	Kanamycin	35S::FW2.2
CRISPR/Cas9 constructs
MoClo level 1 vector position 2 containing FW2.2 sgRNA-1	pAtU6-26::sgRNA f+e_FW2.2_sgRNA-1	pICH47751	Carbenicillin	-	-
MoClo level 1 vector position 3 containing FW2.2 sgRNA-2	pAtU6-26::sgRNA _FW2.2_sgRNA-2	pICH47761	Carbenicillin	-	-
MoClo level 2 vector containing the 2 sgRNA against FW2.2, the Cas9 and the Kanamyicin resistance gene	Pro-AtuNOS:NPTII:AtuOCS + Pro-35SDouble:AtCAS9:AtuOCS + pAtU6-26:sgRNA f+e:FW2.2 guide 1 + pAtU6-26:sgRNA:FW2.2 guide 2	pICSL4723	Kanamycin	Kanamycin	CR-fw2.2
MoClo level 1 vector position 2 containing FW2.2 sgRNA for complementation experiment	pAtU6-26::sgRNA-f+e_Pimpi	pICH47751	Carbenicillin	-	-
MoClo level 0 vector containing the mutated version of FW2.2 cds	FW2.2_mutated_cds (FW2.2*)	pICH41308 (AH2)	Carbenicillin	-	-
Moclo level 0 vector containing the S. lycopersicum AC FW2.2 promoter	pfw2.2Ac	pICH41295 (AG2)	Spectinomycin	-
Moclo level 0 vector containing the S. Pimpinellifolium FW2.2 promoter	pfw2.2Pi	pICH41295 (AG2)	Spectinomycin	-
MoClo level 1 vector position 3 containing the S. lycopersicum AC FW2.2 promoter driving the expression of FW2.2*	pfw2.2Ac::FW2.2*:t35S	pICH47761	Carbenicillin	-
MoClo level 1 vector position 3 containing the S. Pimpinellifolium FW2.2 promoter driving the expression of FW2.2*	pfw2.2Pi::FW2.2*:t35S	pICH47761	Carbenicillin	-
MoClo level 2 vector containing the sgRNA against FW2.2, the S. lycopersicum AC FW2.2 promoter driving the expression of FW2.2*, the Cas9 and the Kanamyicin resistance gene	Pro-AtuNOS:NPTII:AtuOCS + Pro-35SDouble:AtCAS9:AtuOCS + pAtU6-26:sgRNAf+e_Pimpi + pfw2.2Ac::FW2.2*:t35S	pICSL4723	Kanamycin	-	CR-fw2.2 ; pFW2.2-AC:FW2.2
MoClo level 2 vector containing the sgRNA against FW2.2, the S. Pimpinellifolium FW2.2 promoter driving the expression of FW2.2*, the Cas9 and the Kanamyicin resistance gene	Pro-AtuNOS:NPTII:AtuOCS + Pro-35SDouble:AtCAS9:AtuOCS + pAtU6-26:sgRNA-f+e_Pimpi + pfw2.2Pi::FW2.2*:t35S	pICSL4723	Kanamycin	-	CR-fw2.2-AC ; pFW2.2-Pi:FW2.2

## Sheet: Table_S3
Table S3. List of candidate proteins co-immunoprecipitating with SlFWL5.
Protein ID	Description	Ratio 35S::FWL5-YFP/35S::NLS-GFP-GUS	Student t-test 35S::FWL5-YFP/35S::NLS-GFP-GUS	PD Proteome Brault et al., 2019	35S::FW2.2-YFP interactome (Beauchet et al. 2023)
FWL5-YFP	Construction FWL5-YFP	178.334	4.55528e-05
Solyc03g098790	Cathepsin D inhibitor protein	75.9731	0.00229011		x
Solyc12g010020	Leucine aminopeptidase A1	39.1304	0.0143216		x
Solyc05g052470	Ferritin	26.8645	9.15811e-05
Solyc06g050980	Ferritin	18.9376	0.000583228
Solyc03g113220	Hypersensitive-induced response protein	14.7068	0.00237688		x
Solyc08g081190	Plasma membrane intrinsic protein 1.5	13.91	0.0135881
Solyc06g068840	Calcium-dependent phospholipid-binding Copine family protein	13.3699	0.00096457
Solyc11g069430	Plasma membrane intrinsic protein 2.6	13.1076	0.00555883
Solyc06g051010	Peptide-N4-(N-acetyl-beta-glucosaminyl)asparagine amidase A	12.2767	4.7505e-05
Solyc09g007760	Aquaporin	11.269	0.00959115
Solyc02g093630	Transmembrane protein	11.1574	0.000699596		x
Solyc07g008320	Calcium-transporting ATPase	10.8824	0.00528183		x
Solyc03g096290	Plasma membrane intrinsic protein 1.7	10.2295	0.0227517
Solyc06g071100	Plasma membrane H+-ATPase	9.45669	0.00809561		x
Solyc07g015860	Peptide deformylase AF271258	9.24711	1.32787e-07
Solyc12g056220	Plasma membrane intrinsic protein 1.3	8.90282	0.00959115
Solyc10g055630	Plasma membrane intrinsic protein 2.9	8.73602	0.0120609		x
Solyc01g094690	Aquaporin	8.13155	0.0304671
Solyc04g054980	PLAT/LH2 domain	7.56737	0.00328701
Solyc08g023440	Early-responsive to dehydration stress protein (ERD4)	7.21316	0.00814456	x
Solyc07g017780	(DB226) meloidogyne-induced giant cell protein	6.93678	0.00276668
Solyc09g015830	Receptor protein kinase-like protein	6.92118	0.00229011		x
Solyc09g084490	Proteinase inhibitor 1 PPI3B2	6.91781	0.0094128		x
Solyc05g052760	Phosphoinositide phospholipase C	6.2121	0.00659766
Solyc09g084480	Protease inhibitor I	5.58495	0.0304671
Solyc03g111570	Callose synthase 10	5.56601	0.00276668	x	x
Solyc09g008670	Threonine deaminase	5.15755	0.0157874
Solyc08g008530	Aldehyde-lyase domain	5.07122	0.0296832
Solyc02g083340	Phospholipase D	4.8428	0.00781452	x	x
Solyc07g064130	Spolyubiquitin	4.61342	0.00814456
Solyc03g118510	Ovary receptor kinase 27	4.46045	0.011197		x
Solyc11g064890	Hypoxia-induced protein L31	4.20529	0.000699596		x
Solyc07g008720	Nascent polypeptide-associated complex subunit beta	4.09524	0.00424377		x
Solyc01g068045	Ubiquitin	4.0771	0.000583228
Solyc03g098780	Aspartic protease inhibitor.1	3.81901	0.0134442
Solyc09g083435	Proteinase inhibitor.1	3.48276	0.0299023
Solyc03g082500	Serine/threonine protein kinase pk23	3.47101	0.0439078
Solyc07g064610	Calcium-dependent protein kinase 1	3.37599	0.000917176		x
Solyc02g086880	Formate dehydrogenase	3.36177	0.00328701		x
Solyc10g076710	Phosphoinositide phospholipase C	3.05596	0.0174016
Solyc11g010200	14-3-3 family protein	3.02435	0.00176209
Solyc08g061100	Cellulose synthase	2.89283	0.00408346		x
Solyc10g048030	MLP-like protein 43	2.79872	0.021186
Solyc09g091660	Pleiotropic drug resistance protein	2.77923	0.00867487
Solyc09g061620	Vesicle-associated membrane protein	2.6133	0.021926
Solyc03g116590	Embryo-specific protein	2.60356	0.0162148
Solyc12g007110	Proline-rich receptor-like protein kinase PER.1	2.52879	0.00823843
Solyc12g098820	Protein kinase superfamily protein	2.50606	0.00555883
Solyc10g081030	Nascent polypeptide-associated complex subunit alpha-like protein	2.42523	0.00516502		x
Solyc01g107820	TOMATO WOUND-INDUCED 1	2.29047	0.0335216
Solyc05g053230	Protein kinase superfamily protein	2.27261	0.00310227		x
Solyc02g063070	tft4	2.26579	0.00730754
Solyc07g049290	Protein NRT1/ PTR FAMILY 6.4	2.22692	0.0105215
Solyc01g101240	Aspartic proteinase	2.19603	0.0477696
Solyc12g099990	Calmodulin 5	2.14426	0.0105215
Solyc09g090700	Succinate semialdehyde dehydrogenase	2.07318	0.0166999
Solyc01g110120	V-type proton ATPase subunit a	2.07072	0.00229011
Solyc08g008470	Tetratricopeptide repeat (TPR)-like superfamily protein	2.05991	0.0184714
Solyc04g081050	Calcium-binding tetratricopeptide family protein	2.05099	0.00328701
Solyc09g090980	Pathogenesis-related protein STH-2-like	2.03616	0.0208566
Solyc08g076360	Tocopherol O-methyltransferase, chloroplastic	2.0113	0.00328701
