# Supplementary material for: The CELL NUMBER REGULATOR SlFWL5 protein regulates aerial vegetative growth in tomato, by promoting cell expansion
Source: J Exp Bot. 2025 Oct 15;77(2):543–58. doi: 10.1093/jxb/eraf444 (PMC12794220; doi:10.1093/jxb/eraf444)
Supplement: eraf444_Supplementary_Data [file eraf444_supplementary_data.zip › jexbot315246-file003.xlsx]

## Sheet: Data
Datasat 1. Raw datasets from IP-MS/MS following SlFWL5-YFP co-immunoprecipitation.
Protein.IDs.x	Description	Protein.IDs.reduit	Protein.IDs.firstProtein	Description.firstProtein	nbPeps	eff.UniqPept.FWL_5_1.x	eff.UniqPept.NLS_GFP.x	eff.UniqPept.WT.x	brut.eff.inten.WT	brut.eff.inten.FWL_5_1	brut.eff.inten.NLS_GFP	brut.moy.WT	brut.moy.FWL_5_1	brut.moy.NLS_GFP	brut.rap.FWL_5_1.sur.WT	brut.rap.NLS_GFP.sur.WT	brut.rap.FWL_5_1.sur.NLS_GFP	brut.cv.WT	brut.cv.FWL_5_1	brut.cv.NLS_GFP	brut.welch.FWL_5_1.vs.WT	brut.welch.NLS_GFP.vs.WT	brut.welch.FWL_5_1.vs.NLS_GFP	brut.student.FWL_5_1.vs.WT	brut.student.NLS_GFP.vs.WT	brut.student.FWL_5_1.vs.NLS_GFP	brut.wilcoxon.FWL_5_1.vs.WT	brut.wilcoxon.NLS_GFP.vs.WT	brut.wilcoxon.FWL_5_1.vs.NLS_GFP	brut.kruskal.FWL_5_1.vs.WT	brut.kruskal.NLS_GFP.vs.WT	brut.kruskal.FWL_5_1.vs.NLS_GFP	brut.egalvar.FWL_5_1.vs.WT	brut.egalvar.NLS_GFP.vs.WT	brut.egalvar.FWL_5_1.vs.NLS_GFP	brut.benj.welch.FWL_5_1.vs.WT	brut.benj.welch.NLS_GFP.vs.WT	brut.benj.welch.FWL_5_1.vs.NLS_GFP	brut.benj.student.FWL_5_1.vs.WT	brut.benj.student.NLS_GFP.vs.WT	brut.benj.student.FWL_5_1.vs.NLS_GFP	brut.benj.wilcoxon.FWL_5_1.vs.WT	brut.benj.wilcoxon.NLS_GFP.vs.WT	brut.benj.wilcoxon.FWL_5_1.vs.NLS_GFP	brut.benj.kruskal.FWL_5_1.vs.WT	brut.benj.kruskal.NLS_GFP.vs.WT	brut.benj.kruskal.FWL_5_1.vs.NLS_GFP	ap.FWL_5_1.WT	ap.NLS_GFP.WT
Solyc07g015860.3.1	Solyc07g015860.3.1 peptide deformylase AF271258	Solyc07g015860.3.1	Solyc07g015860.3.1	Solyc07g015860.3.1 peptide deformylase AF271258	11	5	5	5	5	5	5	260252	37040400	26716800	142.325	102.657	1.38641	41.0988	56.9576	32.5356	8.37713e-07	2.43689e-07	0.466738	4.03817e-07	4.46159e-08	0.4588	0.00793651	0.00793651	0.84127	0.00902344	0.00902344	0.754023	1	1	1	0.00060064	3.99001e-06	0.477342	0.000155066	9.05591e-07	0.47084	0.0438776	0.0350655	0.853816	0.0498867	0.0397168	0.762276	0	0
Solyc12g057110.2.1	Solyc12g057110.2.1 14-3-3 protein (AHRD V3.3 *** P93786_SOLTU)	Solyc12g057110.2.1	Solyc12g057110.2.1	Solyc12g057110.2.1 14-3-3 protein (AHRD V3.3 *** P93786_SOLTU)	6	5	5	1	1	5	5	55077	3045560	23504000	55.2964	426.748	0.129576	NA	84.7982	40.8773	NA	NA	0.000770303	0.00841628	0.000195581	0.000338762	0.333333	0.333333	0.00793651	0.143235	0.143235	0.00902344	NA	NA	1	NA	NA	0.0030847	0.0213089	0.000263195	0.000718497	0.404389	0.344603	0.0150248	0.178621	0.149675	0.0170699	0	0
Construction.FLW5;Solyc06g066590.4.1	Construction.FLW5 YFP-FWL5|YFP-FWL5	Construction.FLW5	Construction.FLW5	Construction.FLW5 YFP-FWL5|YFP-FWL5	10	5	5	5	5	5	5	1055132	5356680000	189838000	5076.79	179.919	28.2171	145.335	38.9204	36.0656	2.42373e-05	0.000276961	1.05581e-06	2.8667e-07	7.65141e-06	6.06935e-07	0.00793651	0.00793651	0.00793651	0.00902344	0.00902344	0.00902344	1	0	1	0.00153614	0.000549293	0.00103017	0.000155066	2.17008e-05	0.000399355	0.0438776	0.0350655	0.0150248	0.0498867	0.0397168	0.0170699	0	0
Solyc06g051010.1.1	Solyc06g051010.1.1 Peptide-N4-(N-acetyl-beta-glucosaminyl)asparagine amidase A (AHRD V3.3 *** A0A200PX65_9MAGN)	Solyc06g051010.1.1	Solyc06g051010.1.1	Solyc06g051010.1.1 Peptide-N4-(N-acetyl-beta-glucosaminyl)asparagine amidase A (AHRD V3.3 *** A0A200PX65_9MAGN)	12	5	5	5	5	5	5	9887720	48562000	31708600	4.91134	3.20687	1.53151	98.5865	53.3938	25.6755	0.0115432	0.0278804	0.173425	0.00577664	0.0131313	0.166266	0.00793651	0.031746	0.0555556	0.00902344	0.0282801	0.0472018	1	0	1	0.0189828	0.0343441	0.186561	0.0161314	0.0141696	0.174161	0.0438776	0.0871849	0.0715115	0.0498867	0.0690368	0.0602189	0	0
Solyc05g052470.3.1	Solyc05g052470.3.1 Ferritin (AHRD V3.3 *** A0A2G3CHZ4_CAPCH)	Solyc05g052470.3.1	Solyc05g052470.3.1	Solyc05g052470.3.1 Ferritin (AHRD V3.3 *** A0A2G3CHZ4_CAPCH)	7	5	5	0	0	5	5	NA	55270000	24109200	NA	NA	2.29249	NA	52.2283	37.2829	NA	NA	0.0508263	NA	NA	0.0465616	NA	NA	0.0952381	NA	NA	0.0758002	NA	NA	1	NA	NA	0.0595929	NA	NA	0.0506428	NA	NA	0.109851	NA	NA	0.0867342	1	1
Solyc11g066410.2.1	Solyc11g066410.2.1 50S ribosomal protein L9 (AHRD V3.3 *** B4FU53_MAIZE)	Solyc11g066410.2.1	Solyc11g066410.2.1	Solyc11g066410.2.1 50S ribosomal protein L9 (AHRD V3.3 *** B4FU53_MAIZE)	11	5	5	5	5	5	5	2142652	19353020	432024000	9.03227	201.631	0.0447962	63.1624	76.5967	22.8869	0.00146476	3.67253e-05	0.000201019	0.00141987	3.20712e-07	7.61191e-06	0.00793651	0.00793651	0.00793651	0.00902344	0.00902344	0.00902344	1	0	0	0.0041676	0.000114686	0.00273839	0.0061262	2.48076e-06	0.000399355	0.0438776	0.0350655	0.0150248	0.0498867	0.0397168	0.0170699	0	0
Solyc06g050980.3.1	Solyc06g050980.3.1 Ferritin (AHRD V3.3 *** A0A2G2WIC5_CAPBA)	Solyc06g050980.3.1	Solyc06g050980.3.1	Solyc06g050980.3.1 Ferritin (AHRD V3.3 *** A0A2G2WIC5_CAPBA)	27	5	5	5	5	5	5	3203480	2037600000	1350032000	636.058	421.427	1.5093	84.209	41.1685	19.6811	5.30319e-06	4.69951e-05	0.174146	3.74851e-07	2.77155e-07	0.157991	0.00793651	0.00793651	0.309524	0.00902344	0.00902344	0.250592	1	0	1	0.00153614	0.000139419	0.187252	0.000155066	2.28357e-06	0.165965	0.0438776	0.0350655	0.346206	0.0498867	0.0397168	0.260149	0	0
Solyc01g068045.2.1;Solyc08g083120.3.1;Solyc03g082570.5.1;Solyc01g096290.5.1;Solyc10g006480.2.1;Solyc11g005670.2.1;Solyc08g008590.4.1;Solyc11g005650.1.1;Solyc09g098385.1.1;Solyc11g005635.1.1	Solyc01g068045.2.1 Ubiquitin (AHRD V3.11 *** tr|B1P770|B1P770_LOLTE);Solyc08g083120.3.1 Ubiquitin (AHRD V3.3 *** B2W3N0_PYRTR);Solyc03g082570.5.1 Ubiquitin (AHRD V3.11 *** tr|B2W3N0|B2W3N0_PYRTR);Solyc01g096290.5.1 Ubiquitin (AHRD V3.11 *** tr|B2W3N0|B2W3N	Solyc01g068045.2.1	Solyc01g068045.2.1	Solyc01g068045.2.1 Ubiquitin (AHRD V3.11 *** tr|B1P770|B1P770_LOLTE)	12	1	5	1	5	5	5	7820240	238002000	738834000	30.4341	94.4772	0.322132	28.7513	57.6756	35.4093	2.26908e-05	1.70777e-08	0.0053369	3.03944e-06	1.59453e-08	0.00329632	0.00793651	0.00793651	0.00793651	0.00902344	0.00902344	0.00902344	1	1	1	0.00153614	1.18001e-06	0.00803397	0.000583572	8.536e-07	0.00431212	0.0438776	0.0350655	0.0150248	0.0498867	0.0397168	0.0170699	0	0
Solyc01g091730.3.1	Solyc01g091730.3.1 Peroxisomal membrane protein 11E (AHRD V3.3 *** A0A1U8GV12_CAPAN)	Solyc01g091730.3.1	Solyc01g091730.3.1	Solyc01g091730.3.1 Peroxisomal membrane protein 11E (AHRD V3.3 *** A0A1U8GV12_CAPAN)	5	5	5	0	0	5	5	NA	1330748	41801200	NA	NA	0.0318352	NA	98.7033	27.3986	NA	NA	0.000156469	NA	NA	6.48622e-06	NA	NA	0.00793651	NA	NA	0.00902344	NA	NA	1	NA	NA	0.00252253	NA	NA	0.000399355	NA	NA	0.0150248	NA	NA	0.0170699	1	1
Solyc02g093630.3.1	Solyc02g093630.3.1 Transmembrane protein (AHRD V3.3 *** Q84K38_ARATH)	Solyc02g093630.3.1	Solyc02g093630.3.1	Solyc02g093630.3.1 Transmembrane protein (AHRD V3.3 *** Q84K38_ARATH)	8	5	5	0	0	5	5	NA	11100980	7860660	NA	NA	1.41222	NA	54.7712	35.397	NA	NA	0.47103	NA	NA	0.465695	NA	NA	0.547619	NA	NA	0.464702	NA	NA	1	NA	NA	0.481112	NA	NA	0.477347	NA	NA	0.565101	NA	NA	0.475929	1	1
Solyc11g064890.2.1	Solyc11g064890.2.1 hypoxia-induced protein L31	Solyc11g064890.2.1	Solyc11g064890.2.1	Solyc11g064890.2.1 hypoxia-induced protein L31	8	5	5	0	2	5	5	263610	8485700	18335560	32.1904	69.5556	0.4628	48.5514	44.6395	43.5857	0.0183952	0.011796	0.041854	0.000422579	0.000181217	0.0418281	0.0952381	0.0952381	0.0555556	0.0528075	0.0528075	0.0472018	1	1	1	0.0282428	0.0155245	0.049857	0.00284565	0.000248478	0.0456483	0.192633	0.166918	0.0715115	0.107939	0.0929732	0.0602189	1	1
Solyc03g025270.3.1	Solyc03g025270.3.1 Fibrillarin (AHRD V3.3 *** A0A200R7Z1_9MAGN)	Solyc03g025270.3.1	Solyc03g025270.3.1	Solyc03g025270.3.1 Fibrillarin (AHRD V3.3 *** A0A200R7Z1_9MAGN)	8	5	5	1	1	5	5	285040	2741058	63690200	9.6164	223.443	0.0430374	NA	77.9238	44.1903	NA	NA	0.000228917	0.0993832	0.000419173	5.53836e-05	0.333333	0.333333	0.00793651	0.143235	0.143235	0.00902344	NA	NA	1	NA	NA	0.00273839	0.135812	0.000516179	0.000432396	0.404389	0.344603	0.0150248	0.178621	0.149675	0.0170699	0	0
Solyc07g064610.3.1	Solyc07g064610.3.1 alcium-dependent protein kinase 1	Solyc07g064610.3.1	Solyc07g064610.3.1	Solyc07g064610.3.1 alcium-dependent protein kinase 1	12	5	5	1	1	5	5	148300	13904240	48682400	93.7575	328.27	0.285611	NA	57.5999	40.6171	NA	NA	0.00444461	0.00259346	0.000174564	0.00315409	0.333333	0.333333	0.00793651	0.143235	0.143235	0.00902344	NA	NA	1	NA	NA	0.00694944	0.00946239	0.000240492	0.00415092	0.404389	0.344603	0.0150248	0.178621	0.149675	0.0170699	0	0
Solyc06g068840.3.1	Solyc06g068840.3.1 Calcium-dependent phospholipid-binding Copine family protein (AHRD V3.3 *** A0A2U1NDK1_ARTAN)	Solyc06g068840.3.1	Solyc06g068840.3.1	Solyc06g068840.3.1 Calcium-dependent phospholipid-binding Copine family protein (AHRD V3.3 *** A0A2U1NDK1_ARTAN)	9	5	5	0	0	5	5	NA	9744620	8677080	NA	NA	1.12303	NA	49.0276	49.1391	NA	NA	0.713331	NA	NA	0.713221	NA	NA	0.690476	NA	NA	0.601508	NA	NA	1	NA	NA	0.720579	NA	NA	0.721608	NA	NA	0.706877	NA	NA	0.613368	1	1
Solyc12g098830.2.1	Solyc12g098830.2.1 5-nucleotidase (AHRD V3.3 *** B6SV15_MAIZE)	Solyc12g098830.2.1	Solyc12g098830.2.1	Solyc12g098830.2.1 5-nucleotidase (AHRD V3.3 *** B6SV15_MAIZE)	6	5	5	0	0	5	5	NA	781286	25800800	NA	NA	0.0302815	NA	85.8523	32.0402	NA	NA	0.000443401	NA	NA	2.28192e-05	NA	NA	0.00793651	NA	NA	0.00902344	NA	NA	0	NA	NA	0.00291928	NA	NA	0.000399355	NA	NA	0.0150248	NA	NA	0.0170699	1	1
Solyc05g005880.2.1	Solyc05g005880.2.1 30S ribosomal protein S13, putative, expressed (AHRD V3.3 *** Q75IA5_ORYSJ)	Solyc05g005880.2.1	Solyc05g005880.2.1	Solyc05g005880.2.1 30S ribosomal protein S13, putative, expressed (AHRD V3.3 *** Q75IA5_ORYSJ)	11	5	5	4	4	5	5	1123549	13242260	430696000	11.7861	383.335	0.0307462	123.937	81.666	18.2253	0.033841	0.00489407	0.000310777	0.00963873	6.75545e-05	7.2247e-06	0.015873	0.015873	0.00793651	0.0143059	0.0143059	0.00902344	1	0	0	0.0484311	0.00701123	0.00288314	0.0232834	0.00011493	0.000399355	0.059447	0.0501208	0.0150248	0.0568806	0.0452955	0.0170699	0	0
Solyc03g097370.4.1	Solyc03g097370.4.1 P-loop containing nucleoside triphosphate hydrolases superfamily protein (AHRD V3.3 *** A0A2U1LV77_ARTAN)	Solyc03g097370.4.1	Solyc03g097370.4.1	Solyc03g097370.4.1 P-loop containing nucleoside triphosphate hydrolases superfamily protein (AHRD V3.3 *** A0A2U1LV77_ARTAN)	13	5	5	0	0	5	5	NA	1501524	54293200	NA	NA	0.0276558	NA	105.109	40.5782	NA	NA	0.000277263	NA	NA	2.08396e-05	NA	NA	0.00793651	NA	NA	0.00902344	NA	NA	1	NA	NA	0.00288314	NA	NA	0.000399355	NA	NA	0.0150248	NA	NA	0.0170699	1	1
Solyc05g056050.3.1	Solyc05g056050.3.1 Chlorophyll a-b binding protein, chloroplastic (AHRD V3.3 *** A0A2G3CJ50_CAPCH)	Solyc05g056050.3.1	Solyc05g056050.3.1	Solyc05g056050.3.1 Chlorophyll a-b binding protein, chloroplastic (AHRD V3.3 *** A0A2G3CJ50_CAPCH)	11	5	5	5	5	5	5	295432	20652160	450034000	69.905	1523.31	0.0458902	64.0695	82.4005	43.3543	3.4325e-05	8.03477e-07	0.000276939	3.08357e-05	3.85677e-08	4.49084e-05	0.00793651	0.00793651	0.00793651	0.00902344	0.00902344	0.00902344	1	1	1	0.00157805	7.24146e-06	0.00288314	0.00171987	9.05591e-07	0.000415443	0.0438776	0.0350655	0.0150248	0.0498867	0.0397168	0.0170699	0	0
Solyc03g121330.3.1	Solyc03g121330.3.1 60S ribosomal protein L28 (AHRD V3.3 *** B3TLS3_ELAGV)	Solyc03g121330.3.1	Solyc03g121330.3.1	Solyc03g121330.3.1 60S ribosomal protein L28 (AHRD V3.3 *** B3TLS3_ELAGV)	8	5	5	2	2	5	5	1353340	8305860	246012000	6.1373	181.781	0.033762	77.8991	91.9263	29.3733	0.156249	0.0623218	0.000339095	0.0717157	4.13061e-05	2.20961e-05	0.0952381	0.0952381	0.00793651	0.0528075	0.0528075	0.00902344	1	1	1	0.185481	0.070997	0.0028892	0.104843	7.91985e-05	0.000399355	0.192633	0.166918	0.0150248	0.107939	0.0929732	0.0170699	0	0
Solyc08g075700.3.1	Solyc08g075700.3.1 60S ribosomal protein L13 (AHRD V3.3 *** A0A1U8GMG9_CAPAN)	Solyc08g075700.3.1	Solyc08g075700.3.1	Solyc08g075700.3.1 60S ribosomal protein L13 (AHRD V3.3 *** A0A1U8GMG9_CAPAN)	12	5	5	4	5	5	5	1469548	15092180	967546000	10.2699	658.397	0.0155984	128.431	81.955	34.9492	0.0053892	0.000116626	9.07252e-05	0.00414332	1.93235e-06	4.95452e-06	0.015873	0.00793651	0.00793651	0.0162936	0.00902344	0.00902344	1	0	1	0.0104434	0.000266147	0.00238689	0.0131129	7.81021e-06	0.000399355	0.059447	0.0350655	0.0150248	0.0610222	0.0397168	0.0170699	0	0
Solyc01g097860.4.1	Solyc01g097860.4.1 myelin-associated oligodendrocyte basic protein (AHRD V3.3 *-* AT1G54520.1)	Solyc01g097860.4.1	Solyc01g097860.4.1	Solyc01g097860.4.1 myelin-associated oligodendrocyte basic protein (AHRD V3.3 *-* AT1G54520.1)	9	5	5	1	1	5	5	121260	2084160	79043400	17.1875	651.851	0.0263673	NA	86.8173	44.3863	NA	NA	1.95979e-05	0.0217241	0.000106037	3.82303e-06	0.333333	0.333333	0.00793651	0.143235	0.143235	0.00902344	NA	NA	1	NA	NA	0.00163106	0.0418498	0.000160578	0.000399355	0.404389	0.344603	0.0150248	0.178621	0.149675	0.0170699	0	0
Solyc06g064470.5.1	Solyc06g064470.5.1 60S ribosomal protein L7a (AHRD V3.11 *** tr|A0A2G3DGL0|A0A2G3DGL0_CAPCH)	Solyc06g064470.5.1	Solyc06g064470.5.1	Solyc06g064470.5.1 60S ribosomal protein L7a (AHRD V3.11 *** tr|A0A2G3DGL0|A0A2G3DGL0_CAPCH)	12	3	5	0	2	5	5	206435	4739620	141564200	22.9594	685.757	0.0334804	63.2349	76.7285	44.0316	0.0300699	0.0187121	7.92868e-05	0.00563043	2.84336e-05	2.93124e-05	0.0952381	0.0952381	0.00793651	0.0528075	0.0528075	0.00902344	1	1	1	0.043468	0.0238337	0.00236473	0.016031	5.98972e-05	0.000399355	0.192633	0.166918	0.0150248	0.107939	0.0929732	0.0170699	0	1
Solyc11g010200.3.1	Solyc11g010200.3.1 14-3-3 family protein AF079104	Solyc11g010200.3.1	Solyc11g010200.3.1	Solyc11g010200.3.1 14-3-3 family protein AF079104	3	5	5	2	2	5	5	173910	4646620	22176800	26.7185	127.519	0.209526	46.6444	88.0771	39.3868	0.00656128	0.0176104	0.00381956	0.00351638	2.36174e-05	0.0015382	0.0952381	0.0952381	0.00793651	0.0528075	0.0528075	0.00902344	1	1	1	0.0122831	0.0225074	0.00626355	0.0116598	5.1609e-05	0.00222789	0.192633	0.166918	0.0150248	0.107939	0.0929732	0.0170699	0	0
Solyc04g074300.3.1;Solyc04g063290.3.1	Solyc04g074300.3.1 40S ribosomal protein S2 (AHRD V3.3 *** A0A2G2ZPD5_CAPAN);Solyc04g063290.3.1 40S ribosomal protein S2 (AHRD V3.3 *** A0A2G2ZPD5_CAPAN)	Solyc04g074300.3.1;Solyc04g063290.3.1	Solyc04g074300.3.1	Solyc04g074300.3.1 40S ribosomal protein S2 (AHRD V3.3 *** A0A2G2ZPD5_CAPAN)	16	5	5	2	2	5	5	2772350	50678000	1267996000	18.2798	457.372	0.039967	39.0824	95.9139	26.7214	0.00431505	0.0134526	0.0005734	0.012835	1.59983e-06	2.92455e-05	0.0952381	0.0952381	0.00793651	0.0528075	0.0528075	0.00902344	1	1	0	0.00886502	0.0175426	0.00293223	0.0288381	6.79779e-06	0.000399355	0.192633	0.166918	0.0150248	0.107939	0.0929732	0.0170699	0	0
Solyc10g006030.3.1	Solyc10g006030.3.1 30S ribosomal protein S10, chloroplastic (AHRD V3.3 *** A0A2G2VQX8_CAPBA)	Solyc10g006030.3.1	Solyc10g006030.3.1	Solyc10g006030.3.1 30S ribosomal protein S10, chloroplastic (AHRD V3.3 *** A0A2G2VQX8_CAPBA)	7	5	5	3	3	5	5	462983	10036920	205342000	21.6788	443.519	0.048879	91.5067	100.633	29.178	0.0110081	0.00548812	0.000392543	0.00272888	6.06123e-06	2.47833e-05	0.0357143	0.0357143	0.00793651	0.0253473	0.0253473	0.00902344	1	0	1	0.018419	0.00775305	0.00291928	0.00983376	1.79363e-05	0.000399355	0.100886	0.0871849	0.0150248	0.075651	0.0625341	0.0170699	0	0
Solyc07g006790.3.1	Solyc07g006790.3.1 Acetyltransferase component of pyruvate dehydrogenase complex (AHRD V3.3 *** A0A1U8HER3_CAPAN)	Solyc07g006790.3.1	Solyc07g006790.3.1	Solyc07g006790.3.1 Acetyltransferase component of pyruvate dehydrogenase complex (AHRD V3.3 *** A0A1U8HER3_CAPAN)	30	5	5	5	5	5	5	555509	18056220	392802000	32.5039	707.103	0.0459677	88.5472	126.678	33.2236	0.001546	0.000129276	0.00113306	0.00145822	1.7181e-06	9.32269e-05	0.00793651	0.00793651	0.00793651	0.00902344	0.00902344	0.00902344	1	0	0	0.00430278	0.000289448	0.00330095	0.00617774	7.09253e-06	0.000443575	0.0438776	0.0350655	0.0150248	0.0498867	0.0397168	0.0170699	0	0
Solyc03g098790.3.1	Solyc03g098790.3.1 cathepsin D inhibitor protein	Solyc03g098790.3.1	Solyc03g098790.3.1	Solyc03g098790.3.1 cathepsin D inhibitor protein	15	5	5	1	1	5	5	250690	152749800	20146000	609.317	80.3622	7.58214	NA	131.764	46.1961	NA	NA	0.0867069	0.0193207	0.000825657	0.0638739	0.333333	0.333333	0.0952381	0.143235	0.143235	0.0758002	NA	NA	0	NA	NA	0.0972193	0.0385183	0.000977309	0.0685198	0.404389	0.344603	0.109851	0.178621	0.149675	0.0867342	0	0
Solyc09g015830.3.1;Solyc07g063480.4.1;Solyc06g005230.3.1;Solyc06g009550.5.1;Solyc10g006870.1.1;Solyc03g115710.1.1;Solyc05g013290.2.1;Solyc05g160140.1.1;Solyc05g013320.1.1;Solyc05g013300.1.1;Solyc01g059910.3.1;Solyc11g072910.1.1;Solyc07g008400.3.1;Solyc01g109950.5.1;Solyc06g009540.1.1	Solyc09g015830.3.1 Receptor protein kinase-like protein (AHRD V3.3 *** Q8VZH5_CAPAN)	Solyc09g015830.3.1	Solyc09g015830.3.1	Solyc09g015830.3.1 Receptor protein kinase-like protein (AHRD V3.3 *** Q8VZH5_CAPAN)	8	5	5	0	0	5	5	NA	4536260	5615900	NA	NA	0.807753	NA	52.8991	31.2289	NA	NA	0.357216	NA	NA	0.346542	NA	NA	0.547619	NA	NA	0.464702	NA	NA	1	NA	NA	0.367536	NA	NA	0.358199	NA	NA	0.565101	NA	NA	0.475929	1	1
Solyc01g110120.3.1	Solyc01g110120.3.1 V-type proton ATPase subunit a (AHRD V3.3 *** A0A2G2XNJ6_CAPBA)	Solyc01g110120.3.1	Solyc01g110120.3.1	Solyc01g110120.3.1 V-type proton ATPase subunit a (AHRD V3.3 *** A0A2G2XNJ6_CAPBA)	14	5	5	1	1	5	5	44649	7962400	49631600	178.333	1111.59	0.16043	NA	80.5435	36.5787	NA	NA	0.00434578	0.0074732	4.49377e-05	0.00123677	0.333333	0.333333	0.00793651	0.143235	0.143235	0.00902344	NA	NA	1	NA	NA	0.00682861	0.0196652	8.4623e-05	0.00185372	0.404389	0.344603	0.0150248	0.178621	0.149675	0.0170699	0	0
Solyc00g500034.1.1;Solyc00g500153.1.1;Solyc09g050066.1.1	Solyc00g500034.1.1 30S ribosomal protein S3, chloroplastic (AHRD V3.3 *** I6N994_DATST)	Solyc00g500034.1.1	Solyc00g500034.1.1	Solyc00g500034.1.1 30S ribosomal protein S3, chloroplastic (AHRD V3.3 *** I6N994_DATST)	19	5	5	5	5	5	5	2101164	62908600	1274028000	29.9399	606.344	0.0493777	96.8954	69.8373	27.066	0.0002292	4.36391e-05	0.000126319	0.00012566	3.74573e-07	8.55637e-06	0.00793651	0.00793651	0.00793651	0.00902344	0.00902344	0.00902344	1	0	1	0.00171805	0.000131101	0.00238689	0.00173157	2.62267e-06	0.000399355	0.0438776	0.0350655	0.0150248	0.0498867	0.0397168	0.0170699	0	0
Solyc06g072490.3.1	Solyc06g072490.3.1 40S ribosomal protein S3a (AHRD V3.3 *** A0A2G3CA33_CAPCH)	Solyc06g072490.3.1	Solyc06g072490.3.1	Solyc06g072490.3.1 40S ribosomal protein S3a (AHRD V3.3 *** A0A2G3CA33_CAPCH)	21	5	5	1	5	5	5	1418320	31436840	933516000	22.1648	658.184	0.0336757	113.137	82.6817	35.2515	0.00118777	9.79098e-05	0.000135922	0.00070871	1.52858e-06	1.20027e-05	0.00793651	0.00793651	0.00793651	0.00902344	0.00902344	0.00902344	1	0	1	0.0038072	0.00023315	0.00244845	0.0038001	6.61543e-06	0.000399355	0.0438776	0.0350655	0.0150248	0.0498867	0.0397168	0.0170699	0	0
Solyc09g007560.4.1	Solyc09g007560.4.1 50S ribosomal protein L5 (AHRD V3.3 *-* B6SST7_MAIZE)	Solyc09g007560.4.1	Solyc09g007560.4.1	Solyc09g007560.4.1 50S ribosomal protein L5 (AHRD V3.3 *-* B6SST7_MAIZE)	10	5	5	3	3	5	5	1.51835e+06	12565420	428136000	8.27573	281.975	0.0293491	58.2201	85.1279	24.1664	0.0110462	0.00202629	0.000328121	0.0142893	1.15267e-06	1.13806e-05	0.0357143	0.0357143	0.00793651	0.0253473	0.0253473	0.00902344	1	1	0	0.018419	0.00319893	0.00288314	0.0311249	5.34838e-06	0.000399355	0.100886	0.0871849	0.0150248	0.075651	0.0625341	0.0170699	0	0
Solyc03g117850.5.1	Solyc03g117850.5.1 Ribulose bisphosphate carboxylase/oxygenase activase, chloroplastic (AHRD V3.11 *** tr|A0A2G2WQM5|A0A2G2WQM5_CAPBA)	Solyc03g117850.5.1	Solyc03g117850.5.1	Solyc03g117850.5.1 Ribulose bisphosphate carboxylase/oxygenase activase, chloroplastic (AHRD V3.11 *** tr|A0A2G2WQM5|A0A2G2WQM5_CAPBA)	7	5	5	0	0	5	5	NA	948554	39964600	NA	NA	0.0237349	NA	87.8905	33.558	NA	NA	0.000372871	NA	NA	2.07187e-05	NA	NA	0.00793651	NA	NA	0.00902344	NA	NA	0	NA	NA	0.00291928	NA	NA	0.000399355	NA	NA	0.0150248	NA	NA	0.0170699	1	1
Solyc03g113220.3.1	Solyc03g113220.3.1 Hypersensitive-induced response protein (AHRD V3.3 *** A6YGE4_CARPA)	Solyc03g113220.3.1	Solyc03g113220.3.1	Solyc03g113220.3.1 Hypersensitive-induced response protein (AHRD V3.3 *** A6YGE4_CARPA)	14	5	5	0	3	5	5	395753	28980400	18625620	73.2284	47.0637	1.55594	54.4598	41.2278	62.7427	0.00116778	0.00100856	0.183275	3.55093e-05	0.000147584	0.18163	0.0357143	0.0357143	0.150794	0.0253473	0.0253473	0.117185	1	1	1	0.00377161	0.00168963	0.19592	0.00171987	0.00020872	0.189869	0.100886	0.0871849	0.171182	0.075651	0.0625341	0.13239	1	1
CON__P07477	NA	CON__P07477	CON__P07477	NA	2	5	5	5	5	5	5	23641000	27366600	45916400	1.15759	1.94224	0.596009	49.6656	48.6875	60.6775	0.723061	0.1489	0.268361	0.722676	0.144255	0.267525	0.690476	0.309524	0.420635	0.601508	0.250592	0.347208	1	1	1	0.74595	0.158946	0.279124	0.749346	0.149505	0.277413	0.736804	0.344603	0.437555	0.634864	0.256102	0.359008	0	0
Solyc00g500075.1.1;Solyc00g500030.1.1;Solyc09g050063.1.1;Solyc00g500156.1.1	Solyc00g500075.1.1 30S ribosomal protein S11, chloroplastic (AHRD V3.3 *** G9FCH9_9LAMI);Solyc00g500030.1.1 30S ribosomal protein S11, chloroplastic (AHRD V3.3 *** G9FCH9_9LAMI)	Solyc00g500075.1.1;Solyc00g500030.1.1	Solyc00g500075.1.1	Solyc00g500075.1.1 30S ribosomal protein S11, chloroplastic (AHRD V3.3 *** G9FCH9_9LAMI)	10	5	5	5	5	5	5	1240788	20010840	519314000	16.1275	418.536	0.0385332	132.158	74.7236	24.7417	0.00322867	0.000319585	0.000120516	0.00128381	5.13861e-06	4.94209e-06	0.00793651	0.00793651	0.00793651	0.00902344	0.00902344	0.00902344	1	0	1	0.00726492	0.000618327	0.00238689	0.00572406	1.56973e-05	0.000399355	0.0438776	0.0350655	0.0150248	0.0498867	0.0397168	0.0170699	0	0
Solyc12g100160.3.1	Solyc12g100160.3.1 50S ribosomal protein L6 (AHRD V3.3 *** A0A2G2YBF1_CAPAN)	Solyc12g100160.3.1	Solyc12g100160.3.1	Solyc12g100160.3.1 50S ribosomal protein L6 (AHRD V3.3 *** A0A2G2YBF1_CAPAN)	18	5	5	4	4	5	5	823232	14125760	424662000	17.1589	515.847	0.0332635	87.1708	101.913	27.5591	0.00212141	0.000180236	0.000550201	0.00246158	4.09748e-07	2.77784e-05	0.015873	0.015873	0.00793651	0.0143059	0.0143059	0.00902344	1	1	0	0.00550018	0.000378548	0.00293223	0.0090889	2.71605e-06	0.000399355	0.059447	0.0501208	0.0150248	0.0568806	0.0452955	0.0170699	0	0
Solyc03g111570.4.1	Solyc03g111570.4.1 callose synthase 10 (AHRD V3.3 *** A0A2I4E5T8_9ROSI)	Solyc03g111570.4.1	Solyc03g111570.4.1	Solyc03g111570.4.1 callose synthase 10 (AHRD V3.3 *** A0A2I4E5T8_9ROSI)	5	5	5	0	0	5	5	NA	2953280	4424100	NA	NA	0.667544	NA	70.5281	53.587	NA	NA	0.216114	NA	NA	0.213664	NA	NA	0.150794	NA	NA	0.117185	NA	NA	1	NA	NA	0.228364	NA	NA	0.222635	NA	NA	0.171182	NA	NA	0.13239	1	1
Solyc07g017780.4.1	Solyc07g017780.4.1 (DB226) meloidogyne-induced giant cell protein	Solyc07g017780.4.1	Solyc07g017780.4.1	Solyc07g017780.4.1 (DB226) meloidogyne-induced giant cell protein	20	5	5	2	4	5	5	2.91106e+06	54506600	100314400	18.724	34.4598	0.543358	92.6407	55.5285	31.442	0.00712543	0.00579855	0.0701086	0.00131687	0.000204759	0.0585924	0.015873	0.015873	0.0555556	0.0143059	0.0143059	0.0472018	1	0	1	0.0130173	0.00817538	0.0798849	0.00583475	0.000272699	0.0631691	0.059447	0.0501208	0.0715115	0.0568806	0.0452955	0.0602189	0	0
Solyc10g008740.3.1	Solyc10g008740.3.1 Mg-protoporphyrin IX chelatase (AHRD V3.3 *** A0A2G2YJA3_CAPAN)	Solyc10g008740.3.1	Solyc10g008740.3.1	Solyc10g008740.3.1 Mg-protoporphyrin IX chelatase (AHRD V3.3 *** A0A2G2YJA3_CAPAN)	17	5	5	5	5	5	5	962892	26150720	546608000	27.1585	567.673	0.0478418	93.9153	93.7036	35.0237	0.000304406	8.74581e-06	0.000487672	0.000297089	1.70381e-07	5.10435e-05	0.00793651	0.00793651	0.00793651	0.00902344	0.00902344	0.00902344	1	1	1	0.00176881	3.74184e-05	0.00291928	0.00227814	1.73301e-06	0.000425123	0.0438776	0.0350655	0.0150248	0.0498867	0.0397168	0.0170699	0	0
Solyc04g080630.5.1	Solyc04g080630.5.1 50S ribosomal protein L31 (AHRD V3.11 *** tr|A0A2G3AXB2|A0A2G3AXB2_CAPCH)	Solyc04g080630.5.1	Solyc04g080630.5.1	Solyc04g080630.5.1 50S ribosomal protein L31 (AHRD V3.11 *** tr|A0A2G3AXB2|A0A2G3AXB2_CAPCH)	6	5	5	3	3	5	5	522870	6275000	141490600	12.0011	270.604	0.0443492	91.2642	102.194	32.1599	0.0165423	0.00454898	0.00043676	0.00934307	7.90684e-06	3.74239e-05	0.0357143	0.0357143	0.00793651	0.0253473	0.0253473	0.00902344	1	1	1	0.0257341	0.00660679	0.00291928	0.0229209	2.2262e-05	0.000401222	0.100886	0.0871849	0.0150248	0.075651	0.0625341	0.0170699	0	0
Solyc00g500209.1.1;Solyc00g500057.1.1;Solyc00g500139.1.1;Solyc10g017890.1.1;Solyc01g017320.1.1;Solyc09g015300.1.1	Solyc00g500209.1.1 Photosystem I P700 chlorophyll a apoprotein .1;Solyc00g500057.1.1 Photosystem I P700 chlorophyll a apoprotein .1;Solyc00g500139.1.1 Photosystem I P700 chlorophyll a apoprotein .1	Solyc00g500209.1.1;Solyc00g500057.1.1	Solyc00g500209.1.1	Solyc00g500209.1.1 Photosystem I P700 chlorophyll a apoprotein .1	8	5	5	1	1	5	5	183210	2473014	69276800	13.4982	378.128	0.0356976	NA	83.4929	32.3483	NA	NA	0.00014649	0.0434236	4.60552e-05	8.77677e-06	0.333333	0.333333	0.00793651	0.143235	0.143235	0.00902344	NA	NA	1	NA	NA	0.00245391	0.0710813	8.6307e-05	0.000399355	0.404389	0.344603	0.0150248	0.178621	0.149675	0.0170699	0	0
Solyc03g093360.3.1	Solyc03g093360.3.1 PLAT/LH2 domain (AHRD V3.3 *** A0A200QDT2_9MAGN)	Solyc03g093360.3.1	Solyc03g093360.3.1	Solyc03g093360.3.1 PLAT/LH2 domain (AHRD V3.3 *** A0A200QDT2_9MAGN)	3	5	5	0	0	5	5	NA	3541480	9092480	NA	NA	0.389495	NA	29.7332	51.3756	NA	NA	0.0192744	NA	NA	0.0154739	NA	NA	0.031746	NA	NA	0.0282801	NA	NA	1	NA	NA	0.0243198	NA	NA	0.0178614	NA	NA	0.0458889	NA	NA	0.0365479	1	1
Solyc05g053230.3.1	Solyc05g053230.3.1 Protein kinase superfamily protein (AHRD V3.3 *** Q9LUT0_ARATH)	Solyc05g053230.3.1	Solyc05g053230.3.1	Solyc05g053230.3.1 Protein kinase superfamily protein (AHRD V3.3 *** Q9LUT0_ARATH)	7	5	5	0	0	5	5	NA	2405194	14924700	NA	NA	0.161155	NA	52.7347	47.7795	NA	NA	0.000655396	NA	NA	0.000614496	NA	NA	0.00793651	NA	NA	0.00902344	NA	NA	1	NA	NA	0.00300898	NA	NA	0.00106802	NA	NA	0.0150248	NA	NA	0.0170699	1	1
Solyc08g016750.3.1	Solyc08g016750.3.1 Pyruvate dehydrogenase .1	Solyc08g016750.3.1	Solyc08g016750.3.1	Solyc08g016750.3.1 Pyruvate dehydrogenase .1	8	5	5	1	3	5	5	212408	7965480	140053800	37.5008	659.362	0.0568744	88.6541	91.8528	36.3459	0.00528455	0.00385721	0.000482783	0.00125719	4.65221e-06	5.47378e-05	0.0357143	0.0357143	0.00793651	0.0253473	0.0253473	0.00902344	1	1	1	0.0102963	0.00568599	0.00291928	0.00568617	1.44676e-05	0.000432396	0.100886	0.0871849	0.0150248	0.075651	0.0625341	0.0170699	0	0
Solyc04g054980.3.1	Solyc04g054980.3.1 PLAT/LH2 domain (AHRD V3.3 *** A0A200QB70_9MAGN)	Solyc04g054980.3.1	Solyc04g054980.3.1	Solyc04g054980.3.1 PLAT/LH2 domain (AHRD V3.3 *** A0A200QB70_9MAGN)	7	5	5	1	1	5	5	186430	49981200	37636780	268.096	201.882	1.32799	NA	59.7354	87.3983	NA	NA	0.379973	0.00115916	0.008054	0.375517	0.333333	0.333333	0.420635	0.143235	0.143235	0.347208	NA	NA	1	NA	NA	0.390278	0.00542824	0.00876421	0.387374	0.404389	0.344603	0.437555	0.178621	0.149675	0.359008	0	0
Construction.GUS	Construction.GUS NLS-GFP-GUS|NLS-GFP-GUS	Construction.GUS	Construction.GUS	Construction.GUS NLS-GFP-GUS|NLS-GFP-GUS	91	5	5	5	5	5	5	53634800	28605200000	93980000000	533.333	1752.22	0.304375	81.3234	40.381	34.9882	1.81879e-05	8.21009e-06	0.00180597	7.04704e-07	1.8376e-07	0.00180122	0.00793651	0.00793651	0.00793651	0.00902344	0.00902344	0.00902344	1	1	1	0.00153614	3.67647e-05	0.00394601	0.000202955	1.80645e-06	0.00254598	0.0438776	0.0350655	0.0150248	0.0498867	0.0397168	0.0170699	0	0
Solyc02g086880.4.1	Solyc02g086880.4.1 formate dehydrogenase	Solyc02g086880.4.1	Solyc02g086880.4.1	Solyc02g086880.4.1 formate dehydrogenase	8	5	5	0	0	5	5	NA	7962500	26634800	NA	NA	0.298951	NA	87.7805	28.533	NA	NA	0.021286	NA	NA	0.00911986	NA	NA	0.00793651	NA	NA	0.00902344	NA	NA	0	NA	NA	0.0267166	NA	NA	0.0108722	NA	NA	0.0150248	NA	NA	0.0170699	1	1
Solyc04g081050.2.1	Solyc04g081050.2.1 Calcium-binding tetratricopeptide family protein (AHRD V3.3 *** A0A2U1KJ59_ARTAN)	Solyc04g081050.2.1	Solyc04g081050.2.1	Solyc04g081050.2.1 Calcium-binding tetratricopeptide family protein (AHRD V3.3 *** A0A2U1KJ59_ARTAN)	7	5	5	0	0	5	5	NA	2269668	17697000	NA	NA	0.128252	NA	85.6671	35.5834	NA	NA	0.00170993	NA	NA	0.000401408	NA	NA	0.00793651	NA	NA	0.00902344	NA	NA	1	NA	NA	0.00385623	NA	NA	0.000798177	NA	NA	0.0150248	NA	NA	0.0170699	1	1
Solyc08g076360.5.1	Solyc08g076360.5.1 Tocopherol O-methyltransferase, chloroplastic (AHRD V3.11 *** tr|A0A2G3AFP9|A0A2G3AFP9_CAPAN)	Solyc08g076360.5.1	Solyc08g076360.5.1	Solyc08g076360.5.1 Tocopherol O-methyltransferase, chloroplastic (AHRD V3.11 *** tr|A0A2G3AFP9|A0A2G3AFP9_CAPAN)	4	5	5	0	0	5	5	NA	1025239	10988700	NA	NA	0.0932994	NA	108.289	32.3227	NA	NA	0.0109906	NA	NA	0.00275517	NA	NA	0.00793651	NA	NA	0.00902344	NA	NA	0	NA	NA	0.014866	NA	NA	0.00367878	NA	NA	0.0150248	NA	NA	0.0170699	1	1
Solyc07g042440.3.1	Solyc07g042440.3.1 Peroxiredoxin Q (AHRD V3.3 *** D7TCA6_VITVI)	Solyc07g042440.3.1	Solyc07g042440.3.1	Solyc07g042440.3.1 Peroxiredoxin Q (AHRD V3.3 *** D7TCA6_VITVI)	18	5	5	5	5	5	5	5064980	27432600	519964000	5.41613	102.659	0.0527587	55.2925	90.4365	38.4035	0.00824366	3.00542e-05	0.000116484	0.00805403	1.71512e-06	1.94913e-05	0.00793651	0.00793651	0.00793651	0.00902344	0.00902344	0.00902344	1	1	1	0.0146305	9.8167e-05	0.00238689	0.0206779	7.09253e-06	0.000399355	0.0438776	0.0350655	0.0150248	0.0498867	0.0397168	0.0170699	0	0
Solyc12g096150.2.1	Solyc12g096150.2.1 60S ribosomal protein L13 (AHRD V3.3 *** A0A1U8GMG9_CAPAN)	Solyc12g096150.2.1	Solyc12g096150.2.1	Solyc12g096150.2.1 60S ribosomal protein L13 (AHRD V3.3 *** A0A1U8GMG9_CAPAN)	3	5	5	2	2	5	5	572422	2711696	106654400	4.73723	186.321	0.0254251	123.77	107.458	35.1685	0.393266	0.138303	0.0006322	0.167864	0.00064715	6.65898e-05	0.380952	0.0952381	0.00793651	0.245278	0.0528075	0.00902344	1	0	1	0.42723	0.148301	0.00300898	0.209512	0.000775511	0.000437874	0.457853	0.166918	0.0150248	0.276206	0.0929732	0.0170699	0	0
Solyc07g007210.3.1	Solyc07g007210.3.1 Elongation factor 2 (AHRD V3.3 *** A0A2I0WLE3_9ASPA)	Solyc07g007210.3.1	Solyc07g007210.3.1	Solyc07g007210.3.1 Elongation factor 2 (AHRD V3.3 *** A0A2I0WLE3_9ASPA)	13	5	5	0	0	5	5	NA	390492	29309800	NA	NA	0.0133229	NA	89.6602	28.6196	NA	NA	5.69955e-05	NA	NA	1.45454e-06	NA	NA	0.00793651	NA	NA	0.00902344	NA	NA	1	NA	NA	0.00211823	NA	NA	0.000399355	NA	NA	0.0150248	NA	NA	0.0170699	1	1
Solyc01g006720.4.1;Solyc08g075430.3.1	Solyc01g006720.4.1 ABC transporter G family member 27 (AHRD V3.3 *** A0A2G2VCM9_CAPBA)	Solyc01g006720.4.1	Solyc01g006720.4.1	Solyc01g006720.4.1 ABC transporter G family member 27 (AHRD V3.3 *** A0A2G2VCM9_CAPBA)	5	5	5	0	0	5	5	NA	4384320	6978820	NA	NA	0.628232	NA	43.1192	37.2299	NA	NA	0.182459	NA	NA	0.182435	NA	NA	0.0952381	NA	NA	0.0758002	NA	NA	1	NA	NA	0.195223	NA	NA	0.190557	NA	NA	0.109851	NA	NA	0.0867342	1	1
Solyc11g068820.3.1	Solyc11g068820.3.1 50S ribosomal protein L27 (AHRD V3.3 *** Q8LEF5_ARATH)	Solyc11g068820.3.1	Solyc11g068820.3.1	Solyc11g068820.3.1 50S ribosomal protein L27 (AHRD V3.3 *** Q8LEF5_ARATH)	4	5	5	2	2	5	5	1141090	1792734	103899600	1.57107	91.0529	0.0172545	77.969	78.7958	22.7856	0.652848	0.0766288	0.000114507	0.593605	5.77435e-05	2.60466e-06	0.571429	0.0952381	0.00793651	0.438578	0.0528075	0.00902344	1	0	0	0.677412	0.0859208	0.00238689	0.627946	0.000102036	0.000399355	0.632439	0.166918	0.0150248	0.471035	0.0929732	0.0170699	0	0
Solyc08g069030.4.1	Solyc08g069030.4.1 aminolevulinic acid dehydratase	Solyc08g069030.4.1	Solyc08g069030.4.1	Solyc08g069030.4.1 aminolevulinic acid dehydratase	14	5	5	1	1	5	5	798550	6395300	183054000	8.00864	229.233	0.0349367	NA	101.467	23.9369	NA	NA	0.000740935	0.191045	3.15572e-05	3.63472e-05	0.333333	0.333333	0.00793651	0.143235	0.143235	0.00902344	NA	NA	0	NA	NA	0.0030847	0.233883	6.47639e-05	0.000401222	0.404389	0.344603	0.0150248	0.178621	0.149675	0.0170699	0	0
Solyc01g099670.3.1	Solyc01g099670.3.1 meloidogyne-induced giant cell protein db212	Solyc01g099670.3.1	Solyc01g099670.3.1	Solyc01g099670.3.1 meloidogyne-induced giant cell protein db212	2	5	5	1	1	5	5	108470	1804840	55158800	16.6391	508.517	0.0327208	NA	107.821	37.6908	NA	NA	0.000858463	0.125565	8.25779e-05	7.543e-05	0.333333	0.333333	0.00793651	0.143235	0.143235	0.00902344	NA	NA	0	NA	NA	0.0030847	0.165884	0.000132125	0.000437874	0.404389	0.344603	0.0150248	0.178621	0.149675	0.0170699	0	0
Solyc09g065330.3.1;Solyc06g084230.3.1	Solyc09g065330.3.1 40S ribosomal protein S24 (AHRD V3.3 *** A0A1U8H1N3_CAPAN);Solyc06g084230.3.1 40S ribosomal protein S24 (AHRD V3.3 *** A0A1U8H1N3_CAPAN)	Solyc09g065330.3.1;Solyc06g084230.3.1	Solyc09g065330.3.1	Solyc09g065330.3.1 40S ribosomal protein S24 (AHRD V3.3 *** A0A1U8H1N3_CAPAN)	8	5	5	0	3	5	5	991663	8968100	418100000	9.04349	421.615	0.0214497	114.364	72.0276	30.7174	0.0514272	0.0094361	0.000105792	0.0125521	2.08271e-05	5.24525e-06	0.0357143	0.0357143	0.00793651	0.0253473	0.0253473	0.00902344	1	0	1	0.0699683	0.0125815	0.00238689	0.028577	4.69597e-05	0.000399355	0.100886	0.0871849	0.0150248	0.075651	0.0625341	0.0170699	1	1
Solyc05g050600.3.1	Solyc05g050600.3.1 Dynamin-like protein (AHRD V3.3 *** F4K015_ARATH)	Solyc05g050600.3.1	Solyc05g050600.3.1	Solyc05g050600.3.1 Dynamin-like protein (AHRD V3.3 *** F4K015_ARATH)	19	3	5	1	1	5	5	198360	1135580	69278600	5.72484	349.257	0.0163915	NA	87.4593	46.4197	NA	NA	0.000263014	0.315551	0.000266583	2.58736e-05	0.333333	0.333333	0.00793651	0.143235	0.143235	0.00902344	NA	NA	1	NA	NA	0.00288314	0.36063	0.000343214	0.000399355	0.404389	0.344603	0.0150248	0.178621	0.149675	0.0170699	0	0
Solyc12g005630.2.1	Solyc12g005630.2.1 Cytochrome b6-f complex iron-sulfur subunit (AHRD V3.3 *** A0A1U8G0H9_CAPAN)	Solyc12g005630.2.1	Solyc12g005630.2.1	Solyc12g005630.2.1 Cytochrome b6-f complex iron-sulfur subunit (AHRD V3.3 *** A0A1U8G0H9_CAPAN)	6	5	5	4	4	5	5	318160	8043360	242486000	25.2809	762.151	0.0331704	116.669	96.1386	61.6347	0.00143287	0.000134606	8.24251e-05	0.000704371	1.97651e-06	2.63467e-05	0.015873	0.015873	0.00793651	0.0143059	0.0143059	0.00902344	1	1	1	0.00412046	0.000298566	0.00236947	0.0038001	7.93339e-06	0.000399355	0.059447	0.0501208	0.0150248	0.0568806	0.0452955	0.0170699	0	0
Solyc00g500207.1.1;Solyc00g500137.1.1;Solyc00g500055.1.1	Solyc00g500207.1.1 30S ribosomal protein S14, chloroplastic (AHRD V3.3 *-* A0A2G2X601_CAPBA);Solyc00g500137.1.1 30S ribosomal protein S14, chloroplastic (AHRD V3.3 *-* A0A2G2X601_CAPBA);Solyc00g500055.1.1 30S ribosomal protein S14, chloroplastic (AHRD V3.3	Solyc00g500207.1.1;Solyc00g500137.1.1;Solyc00g500055.1.1	Solyc00g500207.1.1	Solyc00g500207.1.1 30S ribosomal protein S14, chloroplastic (AHRD V3.3 *-* A0A2G2X601_CAPBA)	5	5	5	3	3	5	5	190368	12523400	507752000	65.7851	2667.21	0.0246644	66.5285	92.853	32.7103	0.00196961	0.00188652	0.000252411	0.000831317	1.20601e-06	1.72674e-05	0.0357143	0.0357143	0.00793651	0.0253473	0.0253473	0.00902344	1	1	1	0.0052111	0.00300493	0.00282747	0.00429452	5.44348e-06	0.000399355	0.100886	0.0871849	0.0150248	0.075651	0.0625341	0.0170699	0	0
Solyc10g006070.3.1	Solyc10g006070.3.1 40S ribosomal protein S8 (AHRD V3.3 *-* A0A2G2YIY9_CAPAN)	Solyc10g006070.3.1	Solyc10g006070.3.1	Solyc10g006070.3.1 40S ribosomal protein S8 (AHRD V3.3 *-* A0A2G2YIY9_CAPAN)	11	3	5	1	5	5	5	955494	4300940	191316000	4.50127	200.227	0.0224808	140.714	98.4147	24.7398	0.0323228	0.00030727	0.000296971	0.0299809	6.2103e-06	1.07753e-05	0.0555556	0.00793651	0.00793651	0.0472018	0.00902344	0.00902344	1	0	0	0.0466306	0.000596121	0.00288314	0.0526495	1.82841e-05	0.000399355	0.155048	0.0350655	0.0150248	0.107939	0.0397168	0.0170699	0	0
Solyc04g010240.3.1;Solyc06g075620.3.1	Solyc04g010240.3.1 60S ribosomal protein L35 (AHRD V3.3 *** A0A2G2ZKJ8_CAPAN);Solyc06g075620.3.1 60S ribosomal protein L35 (AHRD V3.3 *** A0A2G2ZKJ8_CAPAN)	Solyc04g010240.3.1	Solyc04g010240.3.1	Solyc04g010240.3.1 60S ribosomal protein L35 (AHRD V3.3 *** A0A2G2ZKJ8_CAPAN)	5	4	5	0	4	5	5	1.20543e+06	10344980	430680000	8.582	357.284	0.0240201	97.852	104.191	29.7546	0.028345	0.00129939	0.000570143	0.0229716	8.09285e-06	2.94133e-05	0.031746	0.015873	0.00793651	0.0274863	0.0143059	0.00902344	1	0	0	0.0413917	0.00214655	0.00293223	0.0433825	2.26105e-05	0.000399355	0.100886	0.0501208	0.0150248	0.0798862	0.0452955	0.0170699	0	1
Solyc08g061100.3.1	Solyc08g061100.3.1 Cellulose synthase (AHRD V3.3 *** K4CKQ2_SOLLC)	Solyc08g061100.3.1	Solyc08g061100.3.1	Solyc08g061100.3.1 Cellulose synthase (AHRD V3.3 *** K4CKQ2_SOLLC)	3	5	5	0	0	5	5	NA	1399770	6777680	NA	NA	0.206526	NA	52.2445	28.3763	NA	NA	0.00154031	NA	NA	0.000421803	NA	NA	0.00793651	NA	NA	0.00902344	NA	NA	1	NA	NA	0.00369365	NA	NA	0.000826004	NA	NA	0.0150248	NA	NA	0.0170699	1	1
Solyc09g008280.2.1	Solyc09g008280.2.1 S-adenosyl-L-methionine synthetase Z24743	Solyc09g008280.2.1	Solyc09g008280.2.1	Solyc09g008280.2.1 S-adenosyl-L-methionine synthetase Z24743	26	5	5	4	5	5	5	1188720	46124400	815766000	38.8017	686.256	0.0565412	48.0519	102.978	39.2171	0.000179517	1.2163e-07	0.000525005	7.85323e-05	1.84182e-08	7.38344e-05	0.00793651	0.00793651	0.00793651	0.00902344	0.00902344	0.00902344	1	1	1	0.00157805	3.20743e-06	0.00293223	0.00173157	8.90212e-07	0.000437874	0.0438776	0.0350655	0.0150248	0.0498867	0.0397168	0.0170699	0	0
Solyc05g005180.3.1	Solyc05g005180.3.1 1,4-dihydroxy-2-naphthoyl-CoA synthase (AHRD V3.3 *** A0A2G2XZJ4_CAPAN)	Solyc05g005180.3.1	Solyc05g005180.3.1	Solyc05g005180.3.1 1,4-dihydroxy-2-naphthoyl-CoA synthase (AHRD V3.3 *** A0A2G2XZJ4_CAPAN)	13	5	5	1	1	5	5	238910	2711536	117564400	11.3496	492.087	0.0230643	NA	124.556	20.8322	NA	NA	0.000820297	0.201038	1.26215e-05	3.18146e-05	0.333333	0.333333	0.00793651	0.143235	0.143235	0.00902344	NA	NA	0	NA	NA	0.0030847	0.243018	3.18238e-05	0.000401222	0.404389	0.344603	0.0150248	0.178621	0.149675	0.0170699	0	0
CON__P00761	NA	CON__P00761	CON__P00761	NA	11	5	5	5	5	5	5	13144940000	18476020000	16678800000	1.40556	1.26884	1.10775	42.9443	40.796	33.5829	0.236722	0.29943	0.762406	0.23661	0.298312	0.761941	0.309524	0.309524	0.84127	0.250592	0.250592	0.754023	1	1	1	0.272003	0.309425	0.768851	0.281005	0.303812	0.768792	0.404389	0.344603	0.853816	0.280286	0.256102	0.762276	0	0
Solyc07g008720.4.1;Solyc09g010330.4.1	Solyc07g008720.4.1 Nascent polypeptide-associated complex subunit beta (AHRD V3.3 *** A0A2G3DD77_CAPCH);Solyc09g010330.4.1 Nascent polypeptide-associated complex subunit beta (AHRD V3.3 *** A0A2G3DD77_CAPCH)	Solyc07g008720.4.1	Solyc07g008720.4.1	Solyc07g008720.4.1 Nascent polypeptide-associated complex subunit beta (AHRD V3.3 *** A0A2G3DD77_CAPCH)	6	5	5	5	5	5	5	1230758	5087480	21767600	4.13362	17.6863	0.233718	68.6726	59.0903	46.8259	0.00678536	0.000158194	0.00124499	0.00578248	4.08101e-05	0.00100688	0.00793651	0.00793651	0.00793651	0.00902344	0.00902344	0.00902344	1	1	1	0.0126039	0.000341316	0.00344497	0.0161314	7.87172e-05	0.00156269	0.0438776	0.0350655	0.0150248	0.0498867	0.0397168	0.0170699	0	0
Solyc06g035970.3.1;Solyc03g118760.5.1	Solyc06g035970.3.1 Tubulin beta chain (AHRD V3.3 *** A0A2G3C5Z8_CAPCH);Solyc03g118760.5.1 Tubulin beta chain (AHRD V3.11 *** tr|A0A1U8F7H6|A0A1U8F7H6_CAPAN)	Solyc06g035970.3.1	Solyc06g035970.3.1	Solyc06g035970.3.1 Tubulin beta chain (AHRD V3.3 *** A0A2G3C5Z8_CAPCH)	4	5	5	0	0	5	5	NA	3530448	39259600	NA	NA	0.0899257	NA	98.1802	18.1831	NA	NA	0.00211516	NA	NA	0.000172592	NA	NA	0.00793651	NA	NA	0.00902344	NA	NA	0	NA	NA	0.00429678	NA	NA	0.000520747	NA	NA	0.0150248	NA	NA	0.0170699	1	1
Solyc08g013670.3.1	Solyc08g013670.3.1 Photosystem I reaction center subunit N, chloroplastic (AHRD V3.3 *** A0A1U8EZE3_CAPAN)	Solyc08g013670.3.1	Solyc08g013670.3.1	Solyc08g013670.3.1 Photosystem I reaction center subunit N, chloroplastic (AHRD V3.3 *** A0A1U8EZE3_CAPAN)	11	5	5	5	5	5	5	2170020	37044000	738784000	17.0708	340.45	0.0501419	47.4284	59.943	37.9438	2.8872e-05	1.65787e-08	2.07782e-05	1.89625e-05	9.14634e-09	5.51238e-06	0.00793651	0.00793651	0.00793651	0.00902344	0.00902344	0.00902344	1	1	1	0.00153614	1.18001e-06	0.00163106	0.00171987	8.536e-07	0.000399355	0.0438776	0.0350655	0.0150248	0.0498867	0.0397168	0.0170699	0	0
Solyc10g078960.2.1	Solyc10g078960.2.1 60S ribosomal protein L.1	Solyc10g078960.2.1	Solyc10g078960.2.1	Solyc10g078960.2.1 60S ribosomal protein L.1	11	5	5	3	3	5	5	623473	8826520	263338000	14.157	422.373	0.0335178	104.762	86.7668	21.6891	0.0282623	0.00901137	0.00083314	0.0122317	1.27021e-05	3.78527e-05	0.0357143	0.0357143	0.00793651	0.0253473	0.0253473	0.00902344	1	0	0	0.0413553	0.012083	0.0030847	0.0280695	3.18238e-05	0.000401222	0.100886	0.0871849	0.0150248	0.075651	0.0625341	0.0170699	0	0
Solyc08g076840.3.1	Solyc08g076840.3.1 RNA-binding protein (AHRD V3.3 *** Q40270_MESCR)	Solyc08g076840.3.1	Solyc08g076840.3.1	Solyc08g076840.3.1 RNA-binding protein (AHRD V3.3 *** Q40270_MESCR)	10	5	5	3	3	5	5	244390	2286634	69010200	9.3565	282.377	0.0331347	67.6458	116.543	27.6438	0.0132999	0.00166331	0.000471595	0.0198409	1.69061e-06	2.57357e-05	0.0357143	0.0357143	0.00793651	0.0253473	0.0253473	0.00902344	1	1	0	0.0212858	0.00269767	0.00291928	0.0392727	7.05433e-06	0.000399355	0.100886	0.0871849	0.0150248	0.075651	0.0625341	0.0170699	0	0
Solyc00g500195.1.1;Solyc11g044643.2.1;Solyc12g033070.1.1;Solyc00g160340.1.1;Solyc01g017110.3.1;Solyc05g013080.1.1;Solyc05g013090.4.1;Solyc02g011710.1.1;Solyc11g021190.2.1	Solyc00g500195.1.1 NAD(P)H-quinone oxidoreductase subunit 5, chloroplastic (AHRD V3.3 *** J7H711_CAPAN)	Solyc00g500195.1.1	Solyc00g500195.1.1	Solyc00g500195.1.1 NAD(P)H-quinone oxidoreductase subunit 5, chloroplastic (AHRD V3.3 *** J7H711_CAPAN)	12	5	5	1	1	5	5	53468	2853808	87494800	53.3741	1636.4	0.0326169	NA	108.082	44.3123	NA	NA	0.000237464	0.0202601	5.46667e-05	2.43417e-05	0.333333	0.333333	0.00793651	0.143235	0.143235	0.00902344	NA	NA	1	NA	NA	0.00275043	0.0397611	9.80114e-05	0.000399355	0.404389	0.344603	0.0150248	0.178621	0.149675	0.0170699	0	0
Solyc12g096300.2.1	Solyc12g096300.2.1 40S ribosomal protein S6 (AHRD V3.3 *** Q3HVK4_SOLTU)	Solyc12g096300.2.1	Solyc12g096300.2.1	Solyc12g096300.2.1 40S ribosomal protein S6 (AHRD V3.3 *** Q3HVK4_SOLTU)	5	5	5	2	2	5	5	1874850	11383780	463918000	6.07184	247.443	0.0245383	45.5866	88.3739	31.7375	0.0430358	0.014094	0.000225342	0.0794124	1.10511e-05	1.65665e-05	0.0952381	0.0952381	0.00793651	0.0528075	0.0528075	0.00902344	1	1	1	0.0594541	0.0182122	0.00273839	0.113927	2.88073e-05	0.000399355	0.192633	0.166918	0.0150248	0.107939	0.0929732	0.0170699	0	0
Solyc01g074030.3.1	Solyc01g074030.3.1 Beta-glucosidase (AHRD V3.3 *** Q43014_PRUAV)	Solyc01g074030.3.1	Solyc01g074030.3.1	Solyc01g074030.3.1 Beta-glucosidase (AHRD V3.3 *** Q43014_PRUAV)	6	5	5	0	0	5	5	NA	2966360	66204000	NA	NA	0.0448064	NA	125.122	30.2466	NA	NA	0.00157261	NA	NA	0.000131155	NA	NA	0.00793651	NA	NA	0.00902344	NA	NA	0	NA	NA	0.00372554	NA	NA	0.00048428	NA	NA	0.0150248	NA	NA	0.0170699	1	1
Solyc09g008800.3.1	Solyc09g008800.3.1 60S ribosomal protein l24-like (AHRD V3.3 *** A0A2K3LB43_TRIPR)	Solyc09g008800.3.1	Solyc09g008800.3.1	Solyc09g008800.3.1 60S ribosomal protein l24-like (AHRD V3.3 *** A0A2K3LB43_TRIPR)	6	4	5	4	5	5	5	1060184	14619640	392984000	13.7897	370.675	0.0372016	114.909	92.5951	29.3417	0.00224331	8.4178e-05	0.000582618	0.00218615	9.38533e-07	3.21337e-05	0.015873	0.00793651	0.00793651	0.0162936	0.00902344	0.00902344	1	0	0	0.00570373	0.000210006	0.00293223	0.00836694	4.71602e-06	0.000401222	0.059447	0.0350655	0.0150248	0.0610222	0.0397168	0.0170699	0	0
Solyc10g081030.3.1	Solyc10g081030.3.1 Nascent polypeptide-associated complex subunit alpha-like protein (AHRD V3.3 *** A0A2I0WF00_9ASPA)	Solyc10g081030.3.1	Solyc10g081030.3.1	Solyc10g081030.3.1 Nascent polypeptide-associated complex subunit alpha-like protein (AHRD V3.3 *** A0A2I0WF00_9ASPA)	6	5	5	5	5	5	5	623336	4369640	23279200	7.01009	37.3462	0.187706	75.5775	51.9336	47.1108	0.000497155	8.1673e-06	0.000486066	0.000424871	4.24898e-06	0.00046997	0.00793651	0.00793651	0.00793651	0.00902344	0.00902344	0.00902344	1	1	1	0.0021746	3.67647e-05	0.00291928	0.00284565	1.36307e-05	0.000887989	0.0438776	0.0350655	0.0150248	0.0498867	0.0397168	0.0170699	0	0
Solyc07g008320.3.1;Solyc03g123890.4.1	Solyc07g008320.3.1 Calcium-transporting ATPase (AHRD V3.3 *** G3LY22_SOLLC)	Solyc07g008320.3.1	Solyc07g008320.3.1	Solyc07g008320.3.1 Calcium-transporting ATPase (AHRD V3.3 *** G3LY22_SOLLC)	11	5	5	4	4	5	5	122209	3797000	3398120	31.0698	27.8059	1.11738	30.3588	67.5622	68.231	0.000105776	4.9328e-05	0.850954	6.52569e-05	3.90061e-05	0.850881	0.015873	0.015873	0.84127	0.0143059	0.0143059	0.754023	1	1	1	0.00157805	0.000142771	0.855976	0.00173157	7.59443e-05	0.856189	0.059447	0.0501208	0.853816	0.0568806	0.0452955	0.762276	0	0
Solyc08g067030.3.1	Solyc08g067030.3.1 DUF642 domain-containing protein (AHRD V3.3 *** A0A1Q3BRG3_CEPFO)	Solyc08g067030.3.1	Solyc08g067030.3.1	Solyc08g067030.3.1 DUF642 domain-containing protein (AHRD V3.3 *** A0A1Q3BRG3_CEPFO)	12	5	5	3	3	5	5	292637	6321980	189736000	21.6035	648.367	0.0333199	61.1983	90.2258	29.3497	0.00155614	0.000903078	0.000286115	0.00210097	6.17117e-07	1.58829e-05	0.0357143	0.0357143	0.00793651	0.0253473	0.0253473	0.00902344	1	1	1	0.00430435	0.00153093	0.00288314	0.00812247	3.65232e-06	0.000399355	0.100886	0.0871849	0.0150248	0.075651	0.0625341	0.0170699	0	0
Solyc06g069010.3.1	Solyc06g069010.3.1 LeArc.1	Solyc06g069010.3.1	Solyc06g069010.3.1	Solyc06g069010.3.1 LeArc.1	4	5	5	0	1	5	5	201370	11013780	216180000	54.6942	1073.55	0.0509473	NA	77.7538	30.0543	NA	NA	0.000343373	0.0122879	3.01958e-05	3.06339e-05	0.333333	0.333333	0.00793651	0.143235	0.143235	0.00902344	NA	NA	1	NA	NA	0.0028938	0.0281425	6.27725e-05	0.000399904	0.404389	0.344603	0.0150248	0.178621	0.149675	0.0170699	1	1
Solyc01g089870.3.1	Solyc01g089870.3.1 Pentatricopeptide repeat-containing protein (AHRD V3.3 *** A0A1U8F0K6_CAPAN)	Solyc01g089870.3.1	Solyc01g089870.3.1	Solyc01g089870.3.1 Pentatricopeptide repeat-containing protein (AHRD V3.3 *** A0A1U8F0K6_CAPAN)	10	5	5	1	1	5	5	86089	2414850	54226600	28.0506	629.89	0.0445326	NA	83.7557	42.7462	NA	NA	0.000228504	0.0276554	0.00013035	4.00742e-05	0.333333	0.333333	0.00793651	0.143235	0.143235	0.00902344	NA	NA	1	NA	NA	0.00273839	0.0497672	0.000187759	0.0004031	0.404389	0.344603	0.0150248	0.178621	0.149675	0.0170699	0	0
Solyc11g008960.3.1;Solyc03g078520.4.1	Solyc11g008960.3.1 Receptor-like protein kinase (AHRD V3.3 *** A0A0K9P3X9_ZOSMR);Solyc03g078520.4.1 LRR receptor-like kinase (AHRD V3.3 *** A0A072TVB6_MEDTR)	Solyc11g008960.3.1	Solyc11g008960.3.1	Solyc11g008960.3.1 Receptor-like protein kinase (AHRD V3.3 *** A0A0K9P3X9_ZOSMR)	4	5	5	0	0	5	5	NA	1785576	1965724	NA	NA	0.908355	NA	59.6278	55.495	NA	NA	0.719946	NA	NA	0.719612	NA	NA	0.84127	NA	NA	0.754023	NA	NA	1	NA	NA	0.726646	NA	NA	0.72779	NA	NA	0.853816	NA	NA	0.762276	1	1
Solyc09g014520.3.1	Solyc09g014520.3.1 Chlorophyll a-b binding protein, chloroplastic (AHRD V3.3 *** A0A2G3BKI1_CAPCH)	Solyc09g014520.3.1	Solyc09g014520.3.1	Solyc09g014520.3.1 Chlorophyll a-b binding protein, chloroplastic (AHRD V3.3 *** A0A2G3BKI1_CAPCH)	15	5	5	5	5	5	5	2404496	32156200	586200000	13.3734	243.793	0.0548553	73.973	94.8029	36.4583	0.000798875	6.34989e-06	0.000343203	0.000763381	2.06132e-07	3.72644e-05	0.00793651	0.00793651	0.00793651	0.00902344	0.00902344	0.00902344	1	1	1	0.00289181	2.99412e-05	0.0028938	0.00407137	1.85359e-06	0.000401222	0.0438776	0.0350655	0.0150248	0.0498867	0.0397168	0.0170699	0	0
Solyc11g033280.2.1	Solyc11g033280.2.1 ATP-dependent RNA helicase (AHRD V3.3 *** U9T5U8_RHIID)	Solyc11g033280.2.1	Solyc11g033280.2.1	Solyc11g033280.2.1 ATP-dependent RNA helicase (AHRD V3.3 *** U9T5U8_RHIID)	10	5	5	1	1	5	5	53921	2010938	41521600	37.2942	770.045	0.0484311	NA	99.9008	29.9378	NA	NA	0.0018524	0.0660399	4.47612e-05	0.000205092	0.333333	0.333333	0.00793651	0.143235	0.143235	0.00902344	NA	NA	0	NA	NA	0.00398243	0.0983109	8.45652e-05	0.00055744	0.404389	0.344603	0.0150248	0.178621	0.149675	0.0170699	0	0
Solyc11g069430.2.1	Solyc11g069430.2.1 plasma membrane intrinsic protein 2.6	Solyc11g069430.2.1	Solyc11g069430.2.1	Solyc11g069430.2.1 plasma membrane intrinsic protein 2.6	7	5	5	0	1	5	5	167120	91302000	81781000	546.326	489.355	1.11642	NA	48.0335	41.3987	NA	NA	0.862489	0.000610341	0.000147724	0.861936	0.333333	0.333333	0.84127	0.143235	0.143235	0.754023	NA	NA	1	NA	NA	0.866849	0.00353323	0.00020872	0.866975	0.404389	0.344603	0.853816	0.178621	0.149675	0.762276	1	1
Solyc12g098820.2.1;Solyc10g080580.1.1	Solyc12g098820.2.1 Protein kinase superfamily protein (AHRD V3.3 *** A0A1I9LM53_ARATH)	Solyc12g098820.2.1	Solyc12g098820.2.1	Solyc12g098820.2.1 Protein kinase superfamily protein (AHRD V3.3 *** A0A1I9LM53_ARATH)	9	5	5	0	0	5	5	NA	3083200	19646800	NA	NA	0.156931	NA	60.7016	41.8926	NA	NA	0.00084769	NA	NA	0.000386809	NA	NA	0.00793651	NA	NA	0.00902344	NA	NA	1	NA	NA	0.0030847	NA	NA	0.000782625	NA	NA	0.0150248	NA	NA	0.0170699	1	1
Solyc04g074230.3.1	Solyc04g074230.3.1 SIG74 14-3-3 family protein	Solyc04g074230.3.1	Solyc04g074230.3.1	Solyc04g074230.3.1 SIG74 14-3-3 family protein	5	5	5	0	0	5	5	NA	2796820	26523000	NA	NA	0.105449	NA	100.332	34.475	NA	NA	0.00177803	NA	NA	0.000327562	NA	NA	0.00793651	NA	NA	0.00902344	NA	NA	1	NA	NA	0.00393107	NA	NA	0.000703918	NA	NA	0.0150248	NA	NA	0.0170699	1	1
Solyc00g500320.1.1;Solyc00g500291.1.1;Solyc00g500204.1.1;Solyc00g500134.1.1;Solyc00g500051.1.1	Solyc00g500320.1.1 Photosystem II protein .1;Solyc00g500291.1.1 30S ribosomal protein S2, chloroplastic (AHRD V3.3 *** I6N946_DATST);Solyc00g500204.1.1 30S ribosomal protein S2, chloroplastic (AHRD V3.3 *** I6N946_DATST);Solyc00g500134.1.1 30S ribosomal pr	Solyc00g500320.1.1;Solyc00g500291.1.1;Solyc00g500204.1.1;Solyc00g500134.1.1	Solyc00g500320.1.1	Solyc00g500320.1.1 Photosystem II protein .1	9	0	3	0	5	5	5	987002	30502600	546552000	30.9043	553.75	0.0558091	92.6488	73.9583	15.3873	0.000126457	4.90781e-05	0.000333956	9.09953e-05	1.71807e-07	8.72943e-06	0.00793651	0.00793651	0.00793651	0.00902344	0.00902344	0.00902344	1	0	0	0.00157805	0.000142627	0.00288314	0.00173157	1.73301e-06	0.000399355	0.0438776	0.0350655	0.0150248	0.0498867	0.0397168	0.0170699	0	0
Solyc10g077040.2.1	Solyc10g077040.2.1 Magnesium-protoporphyrin IX monomethyl ester [oxidative] cyclase, chloroplastic (AHRD V3.3 *** A0A1U8EC90_CAPAN)	Solyc10g077040.2.1	Solyc10g077040.2.1	Solyc10g077040.2.1 Magnesium-protoporphyrin IX monomethyl ester [oxidative] cyclase, chloroplastic (AHRD V3.3 *** A0A1U8EC90_CAPAN)	18	5	5	4	4	5	5	313322	23974120	453590000	76.5159	1447.68	0.0528542	108.338	81.7262	21.0375	0.000327509	0.000370471	0.000389177	8.8457e-05	4.23321e-07	1.47468e-05	0.015873	0.015873	0.00793651	0.0143059	0.0143059	0.00902344	1	0	0	0.00180021	0.000695978	0.00291928	0.00173157	2.7593e-06	0.000399355	0.059447	0.0501208	0.0150248	0.0568806	0.0452955	0.0170699	0	0
Solyc04g051800.3.1	Solyc04g051800.3.1 ABC transporter-like (AHRD V3.3 *** A0A200QC97_9MAGN)	Solyc04g051800.3.1	Solyc04g051800.3.1	Solyc04g051800.3.1 ABC transporter-like (AHRD V3.3 *** A0A200QC97_9MAGN)	10	4	5	0	0	4	5	NA	1.09305e+06	29750000	NA	NA	0.0367411	NA	102.179	32.3421	NA	NA	0.00160203	NA	NA	4.74254e-05	NA	NA	0.015873	NA	NA	0.0143059	NA	NA	1	NA	NA	0.00375118	NA	NA	0.000422918	NA	NA	0.0233358	NA	NA	0.0213474	0	1
Solyc12g010910.2.1	Solyc12g010910.2.1 Phospholipase A1-IIdelta (AHRD V3.3 *** A0A2G2YTM0_CAPAN)	Solyc12g010910.2.1	Solyc12g010910.2.1	Solyc12g010910.2.1 Phospholipase A1-IIdelta (AHRD V3.3 *** A0A2G2YTM0_CAPAN)	6	5	5	0	0	5	5	NA	1307550	50601200	NA	NA	0.0258403	NA	103.416	46.0461	NA	NA	0.000856007	NA	NA	8.12856e-05	NA	NA	0.00793651	NA	NA	0.00902344	NA	NA	1	NA	NA	0.0030847	NA	NA	0.000437874	NA	NA	0.0150248	NA	NA	0.0170699	1	1
Solyc11g072260.2.1;Solyc10g018250.2.1;Solyc03g083530.3.1;Solyc01g091220.3.1	Solyc11g072260.2.1 40S ribosomal protein S13 (AHRD V3.3 *** A0A2I0WN36_9ASPA);Solyc10g018250.2.1 40S ribosomal protein S13 (AHRD V3.3 *** A0A2I0WN36_9ASPA);Solyc03g083530.3.1 40S ribosomal protein S13 (AHRD V3.3 *** A0A2I0WN36_9ASPA);Solyc01g091220.3.1 40S	Solyc11g072260.2.1;Solyc10g018250.2.1;Solyc03g083530.3.1;Solyc01g091220.3.1	Solyc11g072260.2.1	Solyc11g072260.2.1 40S ribosomal protein S13 (AHRD V3.3 *** A0A2I0WN36_9ASPA)	12	4	5	1	5	5	5	1795974	26622240	857160000	14.8233	477.267	0.0310587	164.976	91.4742	39.3135	0.00323223	0.000202298	0.000312897	0.00228094	4.33177e-06	2.79624e-05	0.015873	0.00793651	0.00793651	0.0162936	0.00902344	0.00902344	1	0	1	0.00726492	0.00041629	0.00288314	0.00860021	1.37667e-05	0.000399355	0.059447	0.0350655	0.0150248	0.0610222	0.0397168	0.0170699	0	0
Solyc06g068230.4.1	Solyc06g068230.4.1 Tetratricopeptide repeat (TPR)-like superfamily protein (AHRD V3.3 *** A0A2U1MYN5_ARTAN)	Solyc06g068230.4.1	Solyc06g068230.4.1	Solyc06g068230.4.1 Tetratricopeptide repeat (TPR)-like superfamily protein (AHRD V3.3 *** A0A2U1MYN5_ARTAN)	13	5	5	1	1	5	5	76805	2569568	312477400	33.4557	4068.45	0.00822321	NA	133.224	96.0478	NA	NA	0.000853684	0.167844	0.0098017	0.000853331	0.333333	0.333333	0.00793651	0.143235	0.143235	0.00902344	NA	NA	1	NA	NA	0.0030847	0.209512	0.0105964	0.00138258	0.404389	0.344603	0.0150248	0.178621	0.149675	0.0170699	0	0
Solyc05g052760.4.1	Solyc05g052760.4.1 Phosphoinositide phospholipase C (AHRD V3.3 *** O49952_SOLTU)	Solyc05g052760.4.1	Solyc05g052760.4.1	Solyc05g052760.4.1 Phosphoinositide phospholipase C (AHRD V3.3 *** O49952_SOLTU)	9	5	5	0	0	5	5	NA	6420720	14131000	NA	NA	0.454371	NA	41.2501	34.8612	NA	NA	0.0158827	NA	NA	0.0124562	NA	NA	0.015873	NA	NA	0.0162936	NA	NA	1	NA	NA	0.0205066	NA	NA	0.0145605	NA	NA	0.0233358	NA	NA	0.0239541	1	1
Solyc06g007980.4.1	Solyc06g007980.4.1 Sterol 3-beta-glucosyltransferase (AHRD V3.3 *** B6U4Q7_MAIZE)	Solyc06g007980.4.1	Solyc06g007980.4.1	Solyc06g007980.4.1 Sterol 3-beta-glucosyltransferase (AHRD V3.3 *** B6U4Q7_MAIZE)	8	5	5	0	0	5	5	NA	5085780	46298600	NA	NA	0.109847	NA	93.8821	40.7532	NA	NA	0.00162225	NA	NA	0.000388896	NA	NA	0.00793651	NA	NA	0.00902344	NA	NA	1	NA	NA	0.00376573	NA	NA	0.000786015	NA	NA	0.0150248	NA	NA	0.0170699	1	1
Solyc03g112150.1.1	Solyc03g112150.1.1 Elongation factor Tu (AHRD V3.3 *** A0A2G3CY71_CAPCH)	Solyc03g112150.1.1	Solyc03g112150.1.1	Solyc03g112150.1.1 Elongation factor Tu (AHRD V3.3 *** A0A2G3CY71_CAPCH)	15	5	5	4	4	5	5	907352	18592200	353416000	20.4906	389.502	0.0526071	98.4001	82.3534	34.4791	0.0025925	0.000512267	0.000233513	0.00105214	3.28167e-06	3.25328e-05	0.015873	0.015873	0.00793651	0.0143059	0.0143059	0.00902344	1	1	1	0.00625867	0.000921045	0.00273839	0.00503351	1.15532e-05	0.000401222	0.059447	0.0501208	0.0150248	0.0568806	0.0452955	0.0170699	0	0
Solyc06g007360.3.1	Solyc06g007360.3.1 40S ribosomal protein S4 (AHRD V3.3 *** A0A2G2Z7Q0_CAPAN)	Solyc06g007360.3.1	Solyc06g007360.3.1	Solyc06g007360.3.1 40S ribosomal protein S4 (AHRD V3.3 *** A0A2G2Z7Q0_CAPAN)	7	4	5	1	1	4	5	104040	2022580	53624600	19.4404	515.423	0.0377174	NA	114.01	42.7899	NA	NA	0.00514972	0.146556	0.000115188	0.00023341	0.4	0.333333	0.015873	0.157299	0.143235	0.0143059	NA	NA	1	NA	NA	0.00781631	0.18755	0.000170649	0.000592945	0.460714	0.344603	0.0233358	0.187692	0.149675	0.0213474	0	0
Solyc05g056230.5.1	Solyc05g056230.5.1 Calreticulin (AHRD V3.11 *** tr|A0A2G3ASL1|A0A2G3ASL1_CAPCH)	Solyc05g056230.5.1	Solyc05g056230.5.1	Solyc05g056230.5.1 Calreticulin (AHRD V3.11 *** tr|A0A2G3ASL1|A0A2G3ASL1_CAPCH)	11	4	5	0	1	5	5	130480	1901364	56450800	14.5721	432.639	0.0336818	NA	121.656	35.6118	NA	NA	0.00253442	0.276403	0.000136706	0.000323225	0.666667	0.333333	0.00793651	0.379775	0.143235	0.00902344	NA	NA	0	NA	NA	0.00476573	0.321632	0.000195294	0.000699282	0.716004	0.344603	0.0150248	0.410158	0.149675	0.0170699	0	1
Solyc02g063070.3.1;Solyc01g010360.3.1;Solyc05g012420.5.1	Solyc02g063070.3.1 tft4	Solyc02g063070.3.1	Solyc02g063070.3.1	Solyc02g063070.3.1 tft4	9	5	5	1	2	5	5	267780	12729660	56563400	47.5378	211.231	0.225051	75.2473	86.623	43.9323	0.0335222	0.0476833	0.00944559	0.00441952	6.83328e-05	0.00493335	0.0952381	0.0952381	0.00793651	0.0528075	0.0528075	0.00902344	1	1	1	0.0480708	0.0558396	0.0130348	0.0136779	0.000115717	0.00619609	0.192633	0.166918	0.0150248	0.107939	0.0929732	0.0170699	0	0
Solyc02g086820.3.1	Solyc02g086820.3.1 chloroplast carbonic anhydrase	Solyc02g086820.3.1	Solyc02g086820.3.1	Solyc02g086820.3.1 chloroplast carbonic anhydrase	23	5	5	5	5	5	5	8421900	286324000	5084240000	33.9976	603.693	0.056316	57.6838	87.12	40.2834	6.16472e-05	7.70798e-08	0.000214866	3.28991e-05	1.42779e-08	3.33622e-05	0.00793651	0.00793651	0.00793651	0.00902344	0.00902344	0.00902344	1	1	1	0.00157805	2.59285e-06	0.00273839	0.00171987	8.536e-07	0.000401222	0.0438776	0.0350655	0.0150248	0.0498867	0.0397168	0.0170699	0	0
Solyc04g005680.5.1;Solyc01g010580.3.1;Solyc01g010540.3.1	Solyc04g005680.5.1 40S ribosomal protein S9 (AHRD V3.11 *-* tr|A0A2G3CFV4|A0A2G3CFV4_CAPCH);Solyc01g010580.3.1 40S ribosomal protein S9 (AHRD V3.3 *** A0A1U8EPE0_CAPAN);Solyc01g010540.3.1 40S ribosomal protein S9 (AHRD V3.3 *** A0A1U8EPE0_CAPAN)	Solyc04g005680.5.1;Solyc01g010580.3.1;Solyc01g010540.3.1	Solyc04g005680.5.1	Solyc04g005680.5.1 40S ribosomal protein S9 (AHRD V3.11 *-* tr|A0A2G3CFV4|A0A2G3CFV4_CAPCH)	14	5	5	5	5	5	5	1148186	43400460	930822000	37.7992	810.689	0.0466259	120.679	100.955	30.3871	0.000623841	7.20721e-05	0.00107979	0.000600904	8.39106e-07	9.90903e-05	0.00793651	0.00793651	0.00793651	0.00902344	0.00902344	0.00902344	1	0	0	0.00249885	0.000184817	0.00326124	0.00350307	4.34537e-06	0.000451062	0.0438776	0.0350655	0.0150248	0.0498867	0.0397168	0.0170699	0	0
Solyc03g114340.3.1	Solyc03g114340.3.1 1-deoxy-D-xylulose-5-phosphate reductoisomerase	Solyc03g114340.3.1	Solyc03g114340.3.1	Solyc03g114340.3.1 1-deoxy-D-xylulose-5-phosphate reductoisomerase	18	5	5	2	2	5	5	106550	9212240	217126000	86.4593	2037.79	0.0424281	57.0065	119.449	30.5531	0.00463009	0.023128	0.000905458	0.00364801	1.98948e-06	6.45408e-05	0.0952381	0.0952381	0.00793651	0.0528075	0.0528075	0.00902344	1	1	0	0.0093779	0.0289914	0.003113	0.0119051	7.95793e-06	0.000437874	0.192633	0.166918	0.0150248	0.107939	0.0929732	0.0170699	0	0
Solyc03g123880.3.1	Solyc03g123880.3.1 Glutamyl-tRNA reductase-binding protein, chloroplastic (AHRD V3.3 *** A0A2G2WPF5_CAPBA)	Solyc03g123880.3.1	Solyc03g123880.3.1	Solyc03g123880.3.1 Glutamyl-tRNA reductase-binding protein, chloroplastic (AHRD V3.3 *** A0A2G2WPF5_CAPBA)	8	5	5	1	1	5	5	102190	2870280	81781000	28.0877	800.284	0.0350971	NA	86.9099	27.2285	NA	NA	0.000170202	0.0211288	2.83732e-05	9.8191e-06	0.333333	0.333333	0.00793651	0.143235	0.143235	0.00902344	NA	NA	1	NA	NA	0.00267172	0.0410461	5.98972e-05	0.000399355	0.404389	0.344603	0.0150248	0.178621	0.149675	0.0170699	0	0
Solyc11g012110.2.1	Solyc11g012110.2.1 60S ribosomal protein L6 (AHRD V3.3 *** A0A2G3B009_CAPCH)	Solyc11g012110.2.1	Solyc11g012110.2.1	Solyc11g012110.2.1 60S ribosomal protein L6 (AHRD V3.3 *** A0A2G3B009_CAPCH)	17	5	5	4	5	5	5	1935594	16639480	517146000	8.59658	267.177	0.0321756	110.098	94.7267	27.4263	0.0178673	0.00062081	0.000702471	0.0148746	1.71099e-05	3.74606e-05	0.031746	0.00793651	0.00793651	0.0282801	0.00902344	0.00902344	1	0	0	0.0274912	0.00109015	0.00304192	0.0319692	4.03404e-05	0.000401222	0.100886	0.0350655	0.0150248	0.0798862	0.0397168	0.0170699	0	0
Solyc04g009540.1.1	Solyc04g009540.1.1 50S ribosomal protein L10 (AHRD V3.3 *** B6SUJ0_MAIZE)	Solyc04g009540.1.1	Solyc04g009540.1.1	Solyc04g009540.1.1 50S ribosomal protein L10 (AHRD V3.3 *** B6SUJ0_MAIZE)	8	5	5	1	1	5	5	307940	1726304	56449200	5.60598	183.312	0.0305815	NA	121.065	23.1773	NA	NA	0.0013306	0.42663	3.96332e-05	7.88549e-05	0.666667	0.333333	0.00793651	0.379775	0.143235	0.00902344	NA	NA	0	NA	NA	0.00350035	0.465414	7.68804e-05	0.000437874	0.716004	0.344603	0.0150248	0.410158	0.149675	0.0170699	0	0
Solyc10g007290.4.1	Solyc10g007290.4.1 phosphoenolpyruvate carboxylase (AHRD V3.3 *** A0A1S3YLC5_TOBAC)	Solyc10g007290.4.1	Solyc10g007290.4.1	Solyc10g007290.4.1 phosphoenolpyruvate carboxylase (AHRD V3.3 *** A0A1S3YLC5_TOBAC)	15	4	5	0	0	4	5	NA	1525040	61537400	NA	NA	0.0247823	NA	116.405	39.3722	NA	NA	0.00251842	NA	NA	7.00251e-05	NA	NA	0.015873	NA	NA	0.0143059	NA	NA	1	NA	NA	0.00475767	NA	NA	0.000437874	NA	NA	0.0233358	NA	NA	0.0213474	0	1
Solyc02g070310.3.1	Solyc02g070310.3.1 60S ribosomal protein L32 (AHRD V3.3 *** A0A2G3D4E0_CAPCH)	Solyc02g070310.3.1	Solyc02g070310.3.1	Solyc02g070310.3.1 60S ribosomal protein L32 (AHRD V3.3 *** A0A2G3D4E0_CAPCH)	9	5	5	2	5	5	5	1504602	12335620	527904000	8.19859	350.86	0.0233672	155.052	94.9199	31.8221	0.0114166	0.000385767	0.000232896	0.00834149	9.48036e-06	1.31211e-05	0.031746	0.00793651	0.00793651	0.0282801	0.00902344	0.00902344	1	0	1	0.0188177	0.000722806	0.00273839	0.0212128	2.55749e-05	0.000399355	0.100886	0.0350655	0.0150248	0.0798862	0.0397168	0.0170699	0	0
Solyc09g091740.4.1	Solyc09g091740.4.1 60S ribosomal protein L13a (AHRD V3.3 *** B6SJA0_MAIZE)	Solyc09g091740.4.1	Solyc09g091740.4.1	Solyc09g091740.4.1 60S ribosomal protein L13a (AHRD V3.3 *** B6SJA0_MAIZE)	5	5	5	3	3	5	5	115744	2551164	74958000	22.0414	647.617	0.0340346	63.7874	96.8908	37.6995	0.00891525	0.00315726	0.000364677	0.00479006	5.55325e-06	3.94691e-05	0.0357143	0.0357143	0.00793651	0.0253473	0.0253473	0.00902344	1	1	1	0.0155151	0.00478292	0.00291928	0.0144077	1.67201e-05	0.0004031	0.100886	0.0871849	0.0150248	0.075651	0.0625341	0.0170699	0	0
Solyc02g071030.2.1;Solyc02g071010.1.1;Solyc02g070990.1.1;Solyc02g070970.1.1;Solyc02g070950.1.1;Solyc02g070940.1.1;Solyc02g070980.1.1	Solyc02g071030.2.1 Chlorophyll a-b binding protein, chloroplastic (AHRD V3.3 *** A0A2G3A7J8_CAPAN);Solyc02g071010.1.1 Chlorophyll a-b binding protein, chloroplastic (AHRD V3.3 *** A0A2G3A7J8_CAPAN);Solyc02g070990.1.1 Chlorophyll a-b binding protein, chloro	Solyc02g071030.2.1;Solyc02g071010.1.1;Solyc02g070990.1.1;Solyc02g070970.1.1;Solyc02g070950.1.1;Solyc02g070940.1.1	Solyc02g071030.2.1	Solyc02g071030.2.1 Chlorophyll a-b binding protein, chloroplastic (AHRD V3.3 *** A0A2G3A7J8_CAPAN)	10	0	2	0	5	5	5	1779296	30804480	793562000	17.3127	445.998	0.038818	71.7942	100.424	32.1559	0.00151698	5.74148e-05	0.000477484	0.00148652	6.43426e-07	2.78439e-05	0.00793651	0.00793651	0.00793651	0.00902344	0.00902344	0.00902344	1	0	0	0.00424874	0.000160942	0.00291928	0.00624989	3.76957e-06	0.000399355	0.0438776	0.0350655	0.0150248	0.0498867	0.0397168	0.0170699	0	0
Solyc01g105060.3.1	Solyc01g105060.3.1 3-hydroxyacyl-[acyl-carrier-protein] dehydratase FabZ (AHRD V3.3 *** A0A2G2X231_CAPBA)	Solyc01g105060.3.1	Solyc01g105060.3.1	Solyc01g105060.3.1 3-hydroxyacyl-[acyl-carrier-protein] dehydratase FabZ (AHRD V3.3 *** A0A2G2X231_CAPBA)	7	5	5	4	4	5	5	659718	10230280	256440000	15.5071	388.712	0.0398935	116.31	76.1508	32.0973	0.00344913	0.000517398	0.000129943	0.00135412	2.76396e-06	1.31197e-05	0.015873	0.015873	0.00793651	0.0143059	0.0143059	0.00902344	1	1	1	0.00758596	0.000925596	0.00238689	0.005954	9.95714e-06	0.000399355	0.059447	0.0501208	0.0150248	0.0568806	0.0452955	0.0170699	0	0
Solyc05g013160.4.1	Solyc05g013160.4.1 ribulose-1,5 bisphosphate carboxylase/oxygenase large subunit N-methyltransferase, chloroplastic (AHRD V3.3 *** A0A1S3YNP9_TOBAC)	Solyc05g013160.4.1	Solyc05g013160.4.1	Solyc05g013160.4.1 ribulose-1,5 bisphosphate carboxylase/oxygenase large subunit N-methyltransferase, chloroplastic (AHRD V3.3 *** A0A1S3YNP9_TOBAC)	23	5	5	1	1	5	5	319870	9445240	214842000	29.5284	671.654	0.0439637	NA	108.012	36.1949	NA	NA	0.000498093	0.0389438	5.27661e-05	4.3934e-05	0.333333	0.333333	0.00793651	0.143235	0.143235	0.00902344	NA	NA	1	NA	NA	0.00291928	0.0653984	9.57882e-05	0.000411788	0.404389	0.344603	0.0150248	0.178621	0.149675	0.0170699	0	0
Solyc02g083340.4.1;Solyc02g061850.4.1	Solyc02g083340.4.1 Phospholipase D (AHRD V3.3 *** K4BAK2_SOLLC)	Solyc02g083340.4.1	Solyc02g083340.4.1	Solyc02g083340.4.1 Phospholipase D (AHRD V3.3 *** K4BAK2_SOLLC)	9	5	5	0	0	5	5	NA	4688520	8443800	NA	NA	0.555262	NA	47.6619	56.8504	NA	NA	0.160457	NA	NA	0.157949	NA	NA	0.222222	NA	NA	0.174525	NA	NA	1	NA	NA	0.173549	NA	NA	0.165965	NA	NA	0.249638	NA	NA	0.182722	1	1
Solyc01g103510.4.1	Solyc01g103510.4.1 60S ribosomal protein L3 (AHRD V3.3 *** A0A2G3AWH4_CAPCH)	Solyc01g103510.4.1	Solyc01g103510.4.1	Solyc01g103510.4.1 60S ribosomal protein L3 (AHRD V3.3 *** A0A2G3AWH4_CAPCH)	9	4	5	1	1	4	5	686020	1960010	103289800	2.85707	150.564	0.0189758	NA	115.263	42.133	NA	NA	0.00477099	0.788159	0.000431193	0.000182321	1	0.333333	0.015873	1	0.143235	0.0143059	NA	NA	0	NA	NA	0.00732063	0.808512	0.000528178	0.000533156	1	0.344603	0.0233358	1	0.149675	0.0213474	0	0
CON__P13645;CON__Q7Z3Y9;CON__Q99456	NA	CON__P13645	CON__P13645	NA	52	5	5	5	5	5	5	4484240000	5802900000	9478860000	1.29407	2.11382	0.612194	60.3879	45.7171	97.7666	0.336057	0.183394	0.468847	0.334725	0.178748	0.462874	0.222222	0.150794	0.547619	0.174525	0.117185	0.464702	1	1	1	0.371841	0.193447	0.479087	0.379408	0.183819	0.474643	0.404389	0.258059	0.565101	0.205501	0.149675	0.475929	0	0
Solyc03g117430.3.1;Solyc08g076020.4.1	Solyc03g117430.3.1 Cobalamin biosynthesis protein CobW (AHRD V3.3 *** A0A2T6CU39_9BACT)	Solyc03g117430.3.1	Solyc03g117430.3.1	Solyc03g117430.3.1 Cobalamin biosynthesis protein CobW (AHRD V3.3 *** A0A2T6CU39_9BACT)	12	5	5	1	1	5	5	693530	2735026	140078000	3.94363	201.978	0.019525	NA	95.372	24.6299	NA	NA	0.000289852	0.373691	4.25047e-05	9.05521e-06	0.333333	0.333333	0.00793651	0.143235	0.143235	0.00902344	NA	NA	0	NA	NA	0.00288314	0.416336	8.10946e-05	0.000399355	0.404389	0.344603	0.0150248	0.178621	0.149675	0.0170699	0	0
CON__Q7Z794	NA	CON__Q7Z794	CON__Q7Z794	NA	21	5	5	5	5	5	5	28138600	90922800	43362080	3.23125	1.54102	2.09683	64.7301	134.453	129.71	0.214949	0.948305	0.324527	0.203091	0.947768	0.324527	0.0952381	1	0.222222	0.0758002	0.916815	0.174525	1	1	1	0.247779	0.950976	0.33448	0.24475	0.949405	0.335983	0.192633	1	0.249638	0.150434	0.916815	0.182722	0	0
Solyc06g071100.4.1	Solyc06g071100.4.1 plasma membrane H+-ATPase	Solyc06g071100.4.1	Solyc06g071100.4.1	Solyc06g071100.4.1 plasma membrane H+-ATPase	45	5	5	1	5	5	5	2147056	325954000	567350000	151.814	264.246	0.57452	106.113	42.0361	31.3592	0.000544721	0.000516973	0.0637963	4.51355e-05	1.72647e-05	0.0585266	0.00793651	0.00793651	0.0952381	0.00902344	0.00902344	0.0758002	1	0	1	0.00233656	0.000925596	0.0733581	0.00173157	4.06228e-05	0.0631246	0.0438776	0.0350655	0.109851	0.0498867	0.0397168	0.0867342	0	0
Solyc05g023800.3.1;Solyc01g104700.4.1;Solyc01g104680.4.1	Solyc05g023800.3.1 Ran protein/TC4 protein 1;Solyc01g104700.4.1 Ran protein/TC4 protein ran2b;Solyc01g104680.4.1 Ran protein/TC4 protein ran2a	Solyc05g023800.3.1;Solyc01g104700.4.1;Solyc01g104680.4.1	Solyc05g023800.3.1	Solyc05g023800.3.1 Ran protein/TC4 protein 1	10	5	5	5	5	5	5	427836	38847600	546686000	90.8002	1277.79	0.0710602	81.9513	67.7309	34.8366	9.08256e-06	3.06799e-06	9.52203e-05	6.15319e-06	4.86603e-08	2.02095e-05	0.00793651	0.00793651	0.00793651	0.00902344	0.00902344	0.00902344	1	1	1	0.00153614	1.83564e-05	0.00238689	0.00088606	9.40766e-07	0.000399355	0.0438776	0.0350655	0.0150248	0.0498867	0.0397168	0.0170699	0	0
Solyc06g071790.3.1	Solyc06g071790.3.1 Elongation factor Tu (AHRD V3.3 *** A0A2G2WM97_CAPBA)	Solyc06g071790.3.1	Solyc06g071790.3.1	Solyc06g071790.3.1 Elongation factor Tu (AHRD V3.3 *** A0A2G2WM97_CAPBA)	29	5	5	5	5	5	5	5686100	132729200	2050860000	23.3427	360.68	0.0647188	85.6413	80.9365	26.4736	0.000200204	2.57466e-05	0.000386033	0.000188301	2.43965e-07	2.86835e-05	0.00793651	0.00793651	0.00793651	0.00902344	0.00902344	0.00902344	1	0	1	0.00159496	8.68796e-05	0.00291928	0.0019009	2.05196e-06	0.000399355	0.0438776	0.0350655	0.0150248	0.0498867	0.0397168	0.0170699	0	0
Solyc07g055320.4.1;Solyc03g046340.3.1;Solyc11g069950.2.1;Solyc08g063050.3.1	Solyc07g055320.4.1 ATP-dependent zinc metalloprotease ftsh chloroplastic-like (AHRD V3.3 *** A0A2K3N4C5_TRIPR)	Solyc07g055320.4.1	Solyc07g055320.4.1	Solyc07g055320.4.1 ATP-dependent zinc metalloprotease ftsh chloroplastic-like (AHRD V3.3 *** A0A2K3N4C5_TRIPR)	37	5	5	5	5	5	5	649397	38384400	762596000	59.1078	1174.31	0.0503339	127.402	97.8628	39.2929	0.000369551	9.1372e-05	0.000304352	0.000177602	1.17542e-06	3.38938e-05	0.00793651	0.00793651	0.00793651	0.00902344	0.00902344	0.00902344	1	0	1	0.00193177	0.000222037	0.00288314	0.00189587	5.34987e-06	0.000401222	0.0438776	0.0350655	0.0150248	0.0498867	0.0397168	0.0170699	0	0
Solyc03g115360.3.1	Solyc03g115360.3.1 40S ribosomal protein S19 (AHRD V3.3 *** A0A1U8G3N2_CAPAN)	Solyc03g115360.3.1	Solyc03g115360.3.1	Solyc03g115360.3.1 40S ribosomal protein S19 (AHRD V3.3 *** A0A1U8G3N2_CAPAN)	9	5	5	1	4	5	5	359012	17191540	363966000	47.8856	1013.8	0.0472339	70.6563	98.5097	40.7797	0.000463517	6.46243e-05	0.000349068	0.0004036	1.02156e-06	9.03031e-05	0.015873	0.015873	0.00793651	0.0143059	0.0143059	0.00902344	1	1	1	0.00213252	0.000170417	0.00291052	0.00277993	5.00004e-06	0.000439759	0.059447	0.0501208	0.0150248	0.0568806	0.0452955	0.0170699	0	0
Solyc03g034220.3.1	Solyc03g034220.3.1 Tomato RuBP carboxylase small subunit	Solyc03g034220.3.1	Solyc03g034220.3.1	Solyc03g034220.3.1 Tomato RuBP carboxylase small subunit	21	5	5	5	5	5	5	73730200	1927458000	45111600000	26.142	611.847	0.0427264	76.5969	73.0243	33.959	0.000146446	1.09798e-05	0.000138889	0.000134997	1.49055e-07	1.24589e-05	0.00793651	0.00793651	0.00793651	0.00902344	0.00902344	0.00902344	1	1	1	0.00157805	4.3431e-05	0.00244845	0.00173157	1.58874e-06	0.000399355	0.0438776	0.0350655	0.0150248	0.0498867	0.0397168	0.0170699	0	0
Solyc03g096360.5.1	Solyc03g096360.5.1 60S ribosomal protein L35a-3 (AHRD V3.11 *** tr|A0A2G3CUB7|A0A2G3CUB7_CAPCH)	Solyc03g096360.5.1	Solyc03g096360.5.1	Solyc03g096360.5.1 60S ribosomal protein L35a-3 (AHRD V3.11 *** tr|A0A2G3CUB7|A0A2G3CUB7_CAPCH)	7	5	5	2	2	5	5	363190	5353068	183122000	14.739	504.204	0.0292322	93.8967	119.343	36.7096	0.127316	0.0693243	0.00125263	0.0654014	4.73517e-05	0.000110166	0.190476	0.0952381	0.00793651	0.121335	0.0528075	0.00902344	1	1	0	0.156311	0.0784721	0.00344497	0.0978473	8.81668e-05	0.000464359	0.361345	0.166918	0.0150248	0.178621	0.0929732	0.0170699	0	0
Solyc01g094340.3.1	Solyc01g094340.3.1 Acetyl-coenzyme A carboxylase carboxyl transferase subunit alpha (AHRD V3.3 *** B5LAS6_CAPAN)	Solyc01g094340.3.1	Solyc01g094340.3.1	Solyc01g094340.3.1 Acetyl-coenzyme A carboxylase carboxyl transferase subunit alpha (AHRD V3.3 *** B5LAS6_CAPAN)	11	4	5	0	0	4	5	NA	1041490	36649800	NA	NA	0.0284173	NA	99.6982	22.2443	NA	NA	0.00242251	NA	NA	2.96493e-05	NA	NA	0.015873	NA	NA	0.0143059	NA	NA	0	NA	NA	0.00464266	NA	NA	0.000399355	NA	NA	0.0233358	NA	NA	0.0213474	0	1
Solyc08g023440.3.1	Solyc08g023440.3.1 Early-responsive to dehydration stress protein (ERD4) (AHRD V3.3 *** A0A2U1KBS2_ARTAN)	Solyc08g023440.3.1	Solyc08g023440.3.1	Solyc08g023440.3.1 Early-responsive to dehydration stress protein (ERD4) (AHRD V3.3 *** A0A2U1KBS2_ARTAN)	10	5	5	0	0	5	5	NA	4420520	9062740	NA	NA	0.487769	NA	40.4439	29.9285	NA	NA	0.0237635	NA	NA	0.0186766	NA	NA	0.015873	NA	NA	0.0162936	NA	NA	1	NA	NA	0.0295619	NA	NA	0.0213105	NA	NA	0.0233358	NA	NA	0.0239541	1	1
Solyc07g064130.2.1	Solyc07g064130.2.1 Polyubiquitin (AHRD V3.3 *** F1SY21_MESCR)	Solyc07g064130.2.1	Solyc07g064130.2.1	Solyc07g064130.2.1 Polyubiquitin (AHRD V3.3 *** F1SY21_MESCR)	3	5	5	4	4	5	5	147934	15293040	38835600	103.378	262.521	0.393789	57.0153	38.3207	48.3315	2.97619e-05	3.4064e-06	0.0211546	1.60537e-06	1.48695e-06	0.0188154	0.015873	0.015873	0.031746	0.0143059	0.0143059	0.0282801	1	1	1	0.00153614	1.988e-05	0.0265937	0.000369877	6.48446e-06	0.0214405	0.059447	0.0501208	0.0458889	0.0568806	0.0452955	0.0365479	0	0
Solyc12g007110.2.1	Solyc12g007110.2.1 Proline-rich receptor-like protein kinase PER.1	Solyc12g007110.2.1	Solyc12g007110.2.1	Solyc12g007110.2.1 Proline-rich receptor-like protein kinase PER.1	3	5	5	0	0	5	5	NA	1631104	9848240	NA	NA	0.165624	NA	59.6662	41.1307	NA	NA	0.000478701	NA	NA	0.000296853	NA	NA	0.00793651	NA	NA	0.00902344	NA	NA	1	NA	NA	0.00291928	NA	NA	0.000663455	NA	NA	0.0150248	NA	NA	0.0170699	1	1
Solyc07g054210.3.1	Solyc07g054210.3.1 light dependent NADH:protochlorophyllide oxidoreductase 2	Solyc07g054210.3.1	Solyc07g054210.3.1	Solyc07g054210.3.1 light dependent NADH:protochlorophyllide oxidoreductase 2	14	5	5	5	5	5	5	519242	21240500	410652000	40.9067	790.868	0.0517238	76.4434	90.3815	30.9168	0.000154532	3.00568e-05	0.000437236	0.000140734	2.31158e-07	2.96388e-05	0.00793651	0.00793651	0.00793651	0.00902344	0.00902344	0.00902344	1	0	1	0.00157805	9.8167e-05	0.00291928	0.00173157	2.00277e-06	0.000399355	0.0438776	0.0350655	0.0150248	0.0498867	0.0397168	0.0170699	0	0
Solyc12g089210.2.1	Solyc12g089210.2.1 Ornithine carbamoyltransferase (AHRD V3.3 *** A0A2G2YA09_CAPAN)	Solyc12g089210.2.1	Solyc12g089210.2.1	Solyc12g089210.2.1 Ornithine carbamoyltransferase (AHRD V3.3 *** A0A2G2YA09_CAPAN)	7	5	5	0	3	5	5	101343	5307140	108588400	52.3683	1071.5	0.0488739	51.2379	88.7811	35.792	0.000187981	0.000250111	0.000224945	0.00027568	2.99289e-07	2.20586e-05	0.0357143	0.0357143	0.00793651	0.0253473	0.0253473	0.00902344	1	1	1	0.00157805	0.000503018	0.00273839	0.00227814	2.39431e-06	0.000399355	0.100886	0.0871849	0.0150248	0.075651	0.0625341	0.0170699	1	1
Solyc02g020980.4.1	Solyc02g020980.4.1 4-alpha-glucanotransferase (AHRD V3.3 *** Q6R608_SOLTU)	Solyc02g020980.4.1	Solyc02g020980.4.1	Solyc02g020980.4.1 4-alpha-glucanotransferase (AHRD V3.3 *** Q6R608_SOLTU)	32	5	5	5	5	5	5	176187	13631700	323508000	77.3705	1836.16	0.0421371	58.2312	104.801	35.9741	4.60475e-05	3.76147e-07	0.000381487	2.68785e-05	1.07722e-08	3.46498e-05	0.00793651	0.00793651	0.00793651	0.00902344	0.00902344	0.00902344	1	1	1	0.00157805	4.78244e-06	0.00291928	0.00171987	8.536e-07	0.000401222	0.0438776	0.0350655	0.0150248	0.0498867	0.0397168	0.0170699	0	0
Solyc00g500047.1.1;Solyc00g500298.1.1;Solyc00g500080.1.1;Solyc00g500036.1.1;Solyc10g012217.1.1;Solyc00g500297.1.1;Solyc00g500079.1.1;Solyc00g500035.1.1;Solyc00g500152.1.1;Solyc05g023730.1.1;Solyc00g500150.1.1	Solyc00g500047.1.1 50S ribosomal protein L2, chloroplastic (AHRD V3.3 *** A0A1C8V6E3_9ROSI);Solyc00g500298.1.1 50S ribosomal protein L2, chloroplastic (AHRD V3.3 *** I6N9C2_DATST);Solyc00g500080.1.1 Photosystem I assembly protein Ycf4 (AHRD V3.3 *** K4EQH2	Solyc00g500047.1.1	Solyc00g500047.1.1	Solyc00g500047.1.1 50S ribosomal protein L2, chloroplastic (AHRD V3.3 *** A0A1C8V6E3_9ROSI)	15	5	5	5	5	5	5	1.37412e+06	15077500	562978000	10.9725	409.702	0.0267817	161.031	98.0023	34.9284	0.00838139	0.000397988	0.00020485	0.00542102	1.16629e-05	1.84857e-05	0.015873	0.00793651	0.00793651	0.0162936	0.00902344	0.00902344	1	0	1	0.0147719	0.000743747	0.00273839	0.0157242	2.99977e-05	0.000399355	0.059447	0.0350655	0.0150248	0.0610222	0.0397168	0.0170699	0	0
Solyc06g071720.1.1	Solyc06g071720.1.1 60S ribosomal protein L27a (AHRD V3.3 *** A0A1U8H4G8_CAPAN)	Solyc06g071720.1.1	Solyc06g071720.1.1	Solyc06g071720.1.1 60S ribosomal protein L27a (AHRD V3.3 *** A0A1U8H4G8_CAPAN)	4	5	5	1	1	5	5	1367100	3973096	115986400	2.90622	84.8412	0.0342548	NA	117.435	23.4297	NA	NA	0.000644423	0.59925	0.000120158	3.57552e-05	0.666667	0.333333	0.00793651	0.379775	0.143235	0.00902344	NA	NA	0	NA	NA	0.00300898	0.633336	0.000176882	0.000401222	0.716004	0.344603	0.0150248	0.410158	0.149675	0.0170699	0	0
Solyc09g091660.3.1;Solyc12g098210.3.1;Solyc05g053590.4.1;Solyc05g053570.4.1;Solyc09g091670.3.1;Solyc05g053610.2.1;Solyc12g019620.2.1;Solyc12g100190.2.1;Solyc01g101070.3.1;Solyc11g007300.2.1;Solyc03g120980.4.1	Solyc09g091660.3.1 Pleiotropic drug resistance protein (AHRD V3.3 *** C8CA13_CUCSA)	Solyc09g091660.3.1	Solyc09g091660.3.1	Solyc09g091660.3.1 Pleiotropic drug resistance protein (AHRD V3.3 *** C8CA13_CUCSA)	9	5	5	4	5	5	5	383316	4838040	24357800	12.6216	63.545	0.198624	126.019	54.2579	49.8175	0.00406961	0.00068234	0.00195038	0.00174711	7.16001e-05	0.0015581	0.00793651	0.00793651	0.00793651	0.00902344	0.00902344	0.00902344	1	1	1	0.00850703	0.00119075	0.00411097	0.00716255	0.000119505	0.00225418	0.0438776	0.0350655	0.0150248	0.0498867	0.0397168	0.0170699	0	0
Solyc08g016180.3.1	Solyc08g016180.3.1 60S ribosomal protein L18a (AHRD V3.3 *** A0A2G2WKJ7_CAPBA)	Solyc08g016180.3.1	Solyc08g016180.3.1	Solyc08g016180.3.1 60S ribosomal protein L18a (AHRD V3.3 *** A0A2G2WKJ7_CAPBA)	14	5	5	2	5	5	5	496035	23532580	739066000	47.4414	1489.95	0.031841	103.276	83.9927	32.0243	0.000775666	0.000113624	0.000340262	0.000483052	1.59918e-06	2.98381e-05	0.00793651	0.00793651	0.00793651	0.00902344	0.00902344	0.00902344	1	0	1	0.00282311	0.000260969	0.0028892	0.00307445	6.79779e-06	0.000399355	0.0438776	0.0350655	0.0150248	0.0498867	0.0397168	0.0170699	0	0
Solyc08g078010.3.1	Solyc08g078010.3.1 50S ribosomal protein L19 (AHRD V3.3 *-* B6T8M1_MAIZE)	Solyc08g078010.3.1	Solyc08g078010.3.1	Solyc08g078010.3.1 50S ribosomal protein L19 (AHRD V3.3 *-* B6T8M1_MAIZE)	9	5	5	4	4	5	5	939692	21525960	464700000	22.9075	494.523	0.0463223	142.867	128.582	29.5509	0.0108931	0.00223881	0.00114858	0.00492027	1.76963e-05	8.90666e-05	0.015873	0.015873	0.00793651	0.0143059	0.0143059	0.00902344	1	0	0	0.0182911	0.00350336	0.00332182	0.0146464	4.12942e-05	0.000437874	0.059447	0.0501208	0.0150248	0.0568806	0.0452955	0.0170699	0	0
Solyc08g061000.4.1;Solyc06g066060.3.1	Solyc08g061000.4.1 DEAD-box ATP-dependent RNA helicase 15 (AHRD V3.3 *** A0A2G2YWF8_CAPAN);Solyc06g066060.3.1 CGI-144	Solyc08g061000.4.1	Solyc08g061000.4.1	Solyc08g061000.4.1 DEAD-box ATP-dependent RNA helicase 15 (AHRD V3.3 *** A0A2G2YWF8_CAPAN)	9	5	5	3	3	5	5	234090	3108526	83789000	13.2792	357.935	0.0370995	38.5452	104.584	27.2885	0.00480687	0.000402478	0.000759133	0.0106503	3.34127e-07	4.27584e-05	0.0357143	0.0357143	0.00793651	0.0253473	0.0253473	0.00902344	1	1	0	0.00954662	0.000750168	0.0030847	0.0251714	2.48076e-06	0.000411788	0.100886	0.0871849	0.0150248	0.075651	0.0625341	0.0170699	0	0
Solyc01g104590.3.1	Solyc01g104590.3.1 ribosomal protein L3	Solyc01g104590.3.1	Solyc01g104590.3.1	Solyc01g104590.3.1 ribosomal protein L3	26	5	5	5	5	5	5	4941330	52808400	2140240000	10.6871	433.13	0.0246741	135.265	97.4367	44.8136	0.00761384	9.44047e-05	0.000290661	0.00710383	4.53206e-06	5.09203e-05	0.015873	0.00793651	0.00793651	0.0162936	0.00902344	0.00902344	1	1	1	0.0136478	0.000227082	0.00288314	0.018868	1.41703e-05	0.000425123	0.059447	0.0350655	0.0150248	0.0610222	0.0397168	0.0170699	0	0
Solyc04g014720.5.1	Solyc04g014720.5.1 60S ribosomal protein L6 (AHRD V3.11 *** tr|A0A2G3B009|A0A2G3B009_CAPCH)	Solyc04g014720.5.1	Solyc04g014720.5.1	Solyc04g014720.5.1 60S ribosomal protein L6 (AHRD V3.11 *** tr|A0A2G3B009|A0A2G3B009_CAPCH)	7	5	5	2	2	5	5	541075	2298484	181132000	4.248	334.763	0.0126896	12.3197	113.041	20.5937	0.259087	6.00508e-06	0.00104104	0.466567	3.36793e-07	4.02935e-05	0.380952	0.0952381	0.00793651	0.245278	0.0528075	0.00902344	1	1	0	0.295334	2.90379e-05	0.00323725	0.502792	2.48076e-06	0.0004031	0.457853	0.166918	0.0150248	0.276206	0.0929732	0.0170699	0	0
Solyc10g080710.2.1	Solyc10g080710.2.1 asparaginyl-tRNA synthetase	Solyc10g080710.2.1	Solyc10g080710.2.1	Solyc10g080710.2.1 asparaginyl-tRNA synthetase	19	5	5	5	5	5	5	172845	6580620	121815600	38.0723	704.767	0.0540212	58.5894	72.8764	32.2779	2.51647e-05	6.12751e-07	0.000127208	2.38339e-05	2.64005e-08	1.80937e-05	0.00793651	0.00793651	0.00793651	0.00902344	0.00902344	0.00902344	1	1	1	0.00153614	6.03837e-06	0.00238689	0.00171987	9.05591e-07	0.000399355	0.0438776	0.0350655	0.0150248	0.0498867	0.0397168	0.0170699	0	0
Solyc00g500032.1.1;Solyc00g500077.1.1;Solyc00g500154.1.1	Solyc00g500032.1.1 50S ribosomal protein L16, chloroplastic (AHRD V3.3 *-* A0A2G3BL23_CAPCH);Solyc00g500077.1.1 50S ribosomal protein L16, chloroplastic (AHRD V3.3 *-* A0A2G3BL23_CAPCH)	Solyc00g500032.1.1;Solyc00g500077.1.1	Solyc00g500032.1.1	Solyc00g500032.1.1 50S ribosomal protein L16, chloroplastic (AHRD V3.3 *-* A0A2G3BL23_CAPCH)	5	5	5	2	2	5	5	848430	4901640	288560000	5.77731	340.111	0.0169866	106.074	115.142	17.2507	0.307855	0.0970022	0.00103253	0.193709	7.79331e-05	3.61223e-05	0.380952	0.0952381	0.00793651	0.245278	0.0528075	0.00902344	1	0	0	0.344894	0.105767	0.00323725	0.23639	0.00012697	0.000401222	0.457853	0.166918	0.0150248	0.276206	0.0929732	0.0170699	0	0
Solyc02g070340.3.1;Solyc02g070330.4.1	Solyc02g070340.3.1 40S ribosomal protein S4 (AHRD V3.3 *** A0A2G2WHB8_CAPBA);Solyc02g070330.4.1 40S ribosomal protein S4 (AHRD V3.3 *** A0A2G2WHB8_CAPBA)	Solyc02g070340.3.1;Solyc02g070330.4.1	Solyc02g070340.3.1	Solyc02g070340.3.1 40S ribosomal protein S4 (AHRD V3.3 *** A0A2G2WHB8_CAPBA)	22	5	5	2	5	5	5	2955396	70961800	2263520000	24.0109	765.894	0.0313502	141.015	95.9255	36.5154	0.00436809	0.000413502	0.000453984	0.00258197	1.15703e-05	4.86659e-05	0.00793651	0.00793651	0.00793651	0.00902344	0.00902344	0.00902344	1	0	1	0.00892286	0.000766701	0.00291928	0.00946239	2.98257e-05	0.000422918	0.0438776	0.0350655	0.0150248	0.0498867	0.0397168	0.0170699	0	0
Solyc03g112360.1.1	Solyc03g112360.1.1 60S ribosomal protein L27a (AHRD V3.3 *** A0A2G3CYL3_CAPCH)	Solyc03g112360.1.1	Solyc03g112360.1.1	Solyc03g112360.1.1 60S ribosomal protein L27a (AHRD V3.3 *** A0A2G3CYL3_CAPCH)	9	5	5	3	3	5	5	1369430	8983370	379480000	6.55993	277.108	0.0236728	131.466	121.674	37.7304	0.115999	0.0121704	0.000973285	0.088869	5.99027e-05	9.82356e-05	0.142857	0.0357143	0.00793651	0.10105	0.0253473	0.00902344	1	0	0	0.145193	0.0159877	0.00319708	0.122772	0.000104649	0.000450258	0.278284	0.0871849	0.0150248	0.178621	0.0625341	0.0170699	0	0
Solyc09g084490.5.1	Solyc09g084490.5.1 Proteinase inhibitor 1 PPI3B2 (AHRD V3.11 *** tr|Q4FE26|Q4FE26_SOLTU)	Solyc09g084490.5.1	Solyc09g084490.5.1	Solyc09g084490.5.1 Proteinase inhibitor 1 PPI3B2 (AHRD V3.11 *** tr|Q4FE26|Q4FE26_SOLTU)	7	5	5	0	0	5	5	NA	37287200	26481400	NA	NA	1.40805	NA	160.641	44.7023	NA	NA	0.529818	NA	NA	0.518475	NA	NA	0.309524	NA	NA	0.250592	NA	NA	1	NA	NA	0.540233	NA	NA	0.529974	NA	NA	0.346206	NA	NA	0.260149	1	1
Solyc07g006520.3.1	Solyc07g006520.3.1 Preprotein translocase subunit SECY, chloroplastic (AHRD V3.3 *** A0A2G2WAI9_CAPBA)	Solyc07g006520.3.1	Solyc07g006520.3.1	Solyc07g006520.3.1 Preprotein translocase subunit SECY, chloroplastic (AHRD V3.3 *** A0A2G2WAI9_CAPBA)	11	5	5	0	0	5	5	NA	7041840	121948200	NA	NA	0.0577445	NA	119.934	30.3166	NA	NA	0.00143587	NA	NA	0.000133305	NA	NA	0.00793651	NA	NA	0.00902344	NA	NA	0	NA	NA	0.00358391	NA	NA	0.000484592	NA	NA	0.0150248	NA	NA	0.0170699	1	1
Solyc03g097900.3.1	Solyc03g097900.3.1 40S ribosomal protein S3a (AHRD V3.3 *** A0A2G2V880_CAPBA)	Solyc03g097900.3.1	Solyc03g097900.3.1	Solyc03g097900.3.1 40S ribosomal protein S3a (AHRD V3.3 *** A0A2G2V880_CAPBA)	2	5	5	2	2	5	5	397164	2677450	59532800	6.74143	149.895	0.0449744	110.746	71.2019	26.5034	0.265335	0.117588	0.000650486	0.0606569	0.000253326	4.38337e-05	0.190476	0.0952381	0.00793651	0.121335	0.0528075	0.00902344	1	0	0	0.301498	0.126661	0.00300898	0.0915816	0.00033055	0.000411788	0.361345	0.166918	0.0150248	0.178621	0.0929732	0.0170699	0	0
Solyc09g010100.3.1;Solyc02g070570.4.1	Solyc09g010100.3.1 Ribosomal protein S.1;Solyc02g070570.4.1 40S ribosomal protein S14 (AHRD V3.3 *** A0A2G2YPH6_CAPAN)	Solyc09g010100.3.1	Solyc09g010100.3.1	Solyc09g010100.3.1 Ribosomal protein S.1	14	5	5	5	5	5	5	2307764	46592200	1117698000	20.1893	484.321	0.0416859	97.2778	87.6401	25.5429	0.0013266	9.39879e-05	0.000679591	0.0012436	1.03162e-06	4.22626e-05	0.00793651	0.00793651	0.00793651	0.00902344	0.00902344	0.00902344	1	0	0	0.00397853	0.000226845	0.00302521	0.00568617	5.01291e-06	0.000411788	0.0438776	0.0350655	0.0150248	0.0498867	0.0397168	0.0170699	0	0
Solyc10g078630.2.1;Solyc02g021400.2.1	Solyc10g078630.2.1 40S ribosomal protein S28 (AHRD V3.3 *** A0A2G3BI08_CAPCH);Solyc02g021400.2.1 40S ribosomal protein S28 (AHRD V3.3 *** A0A2G3BI08_CAPCH)	Solyc10g078630.2.1;Solyc02g021400.2.1	Solyc10g078630.2.1	Solyc10g078630.2.1 40S ribosomal protein S28 (AHRD V3.3 *** A0A2G3BI08_CAPCH)	4	5	5	5	5	5	5	406958	11217580	282354000	27.5645	693.816	0.0397288	53.571	115.798	47.1389	0.000993406	1.33878e-08	0.000395608	0.000248734	1.33868e-08	7.1761e-05	0.00793651	0.00793651	0.00793651	0.00902344	0.00902344	0.00902344	1	1	1	0.00332837	1.18001e-06	0.00291928	0.00217077	8.536e-07	0.000437874	0.0438776	0.0350655	0.0150248	0.0498867	0.0397168	0.0170699	0	0
Solyc11g006690.1.1;Solyc05g055230.2.1	Solyc11g006690.1.1 40S ribosomal protein S17 (AHRD V3.3 *** A0A2G2VEQ4_CAPBA);Solyc05g055230.2.1 40S ribosomal protein S17 (AHRD V3.3 *** A0A2G2WU93_CAPBA)	Solyc11g006690.1.1	Solyc11g006690.1.1	Solyc11g006690.1.1 40S ribosomal protein S17 (AHRD V3.3 *** A0A2G2VEQ4_CAPBA)	11	2	5	0	5	5	5	638388	8585370	287778000	13.4485	450.789	0.0298333	154.232	106.192	25.2318	0.0103505	0.000161285	0.00212188	0.0102161	2.03229e-06	0.000171252	0.031746	0.00793651	0.00793651	0.0282801	0.00902344	0.00902344	1	0	0	0.0175031	0.00034485	0.00429678	0.0244169	8.10121e-06	0.00051867	0.100886	0.0350655	0.0150248	0.0798862	0.0397168	0.0170699	0	1
Solyc11g007090.3.1	Solyc11g007090.3.1 Aspartyl aminopeptidase (AHRD V3.3 *** A0A2G2Y6D5_CAPAN)	Solyc11g007090.3.1	Solyc11g007090.3.1	Solyc11g007090.3.1 Aspartyl aminopeptidase (AHRD V3.3 *** A0A2G2Y6D5_CAPAN)	15	5	5	1	1	5	5	123700	2653774	103080800	21.4533	833.313	0.0257446	NA	135.767	28.4066	NA	NA	0.00244461	0.24103	2.1033e-05	0.000202453	0.333333	0.333333	0.00793651	0.143235	0.143235	0.00902344	NA	NA	0	NA	NA	0.00467	0.285371	4.72835e-05	0.000553896	0.404389	0.344603	0.0150248	0.178621	0.149675	0.0170699	0	0
Solyc08g041890.4.1	Solyc08g041890.4.1 Importin subunit alpha (AHRD V3.3 *** A0A1U8E1A1_CAPAN)	Solyc08g041890.4.1	Solyc08g041890.4.1	Solyc08g041890.4.1 Importin subunit alpha (AHRD V3.3 *** A0A1U8E1A1_CAPAN)	6	4	5	0	0	5	5	NA	752300	32960600	NA	NA	0.0228242	NA	71.0022	40.6791	NA	NA	2.21321e-05	NA	NA	8.05551e-06	NA	NA	0.00793651	NA	NA	0.00902344	NA	NA	1	NA	NA	0.00163106	NA	NA	0.000399355	NA	NA	0.0150248	NA	NA	0.0170699	0	1
CON__P35908v2	NA	CON__P35908v2	CON__P35908v2	NA	81	5	5	5	5	5	5	3463400000	4280300000	6454120000	1.23587	1.86352	0.663189	54.5655	34.5151	108.382	0.34556	0.383301	0.75547	0.34254	0.377117	0.75148	0.420635	0.420635	0.690476	0.347208	0.347208	0.601508	1	1	1	0.379428	0.392676	0.762178	0.385616	0.383061	0.759722	0.480194	0.431021	0.706877	0.38065	0.352979	0.613368	0	0
Solyc01g103010.4.1	Solyc01g103010.4.1 Cullin-associated NEDD8-dissociated protein.1	Solyc01g103010.4.1	Solyc01g103010.4.1	Solyc01g103010.4.1 Cullin-associated NEDD8-dissociated protein.1	9	5	5	0	0	5	5	NA	2547550	25447000	NA	NA	0.100112	NA	95.5561	28.0927	NA	NA	0.00148799	NA	NA	0.000214846	NA	NA	0.00793651	NA	NA	0.00902344	NA	NA	1	NA	NA	0.00363022	NA	NA	0.000571667	NA	NA	0.0150248	NA	NA	0.0170699	1	1
Solyc03g079940.4.1	Solyc03g079940.4.1 mitochondrial import inner membrane translocase subunit TIM22-like (AHRD V3.11 *** tr|A0A2I4GFQ5|A0A2I4GFQ5_9ROSI)	Solyc03g079940.4.1	Solyc03g079940.4.1	Solyc03g079940.4.1 mitochondrial import inner membrane translocase subunit TIM22-like (AHRD V3.11 *** tr|A0A2I4GFQ5|A0A2I4GFQ5_9ROSI)	6	5	5	0	0	5	5	NA	2413342	45430400	NA	NA	0.0531217	NA	144.42	36.26	NA	NA	0.00231066	NA	NA	0.000283377	NA	NA	0.00793651	NA	NA	0.00902344	NA	NA	0	NA	NA	0.00451535	NA	NA	0.000647826	NA	NA	0.0150248	NA	NA	0.0170699	1	1
Solyc11g044530.2.1	Solyc11g044530.2.1 Plastid-lipid associated protein PAP / fibrillin family protein (AHRD V3.3 *** A0A2U1MWE3_ARTAN)	Solyc11g044530.2.1	Solyc11g044530.2.1	Solyc11g044530.2.1 Plastid-lipid associated protein PAP / fibrillin family protein (AHRD V3.3 *** A0A2U1MWE3_ARTAN)	13	5	5	2	2	5	5	316785	9108880	204816000	28.7541	646.546	0.0444735	74.0645	110.249	41.0545	0.0444813	0.0421632	0.000412654	0.00785358	1.5977e-05	4.41943e-05	0.0952381	0.0952381	0.00793651	0.0528075	0.0528075	0.00902344	1	1	1	0.0613328	0.0500337	0.00291928	0.0203769	3.8213e-05	0.000411788	0.192633	0.166918	0.0150248	0.107939	0.0929732	0.0170699	0	0
Solyc09g007760.5.1;Solyc09g007770.3.1	Solyc09g007760.5.1 Aquaporin (AHRD V3.11 *** tr|A0A0C7AUU3|A0A0C7AUU3_COFAR);Solyc09g007770.3.1 plasma membrane intrinsic protein 2.1	Solyc09g007760.5.1	Solyc09g007760.5.1	Solyc09g007760.5.1 Aquaporin (AHRD V3.11 *** tr|A0A0C7AUU3|A0A0C7AUU3_COFAR)	6	5	5	1	3	5	5	186972	53568600	55800000	286.507	298.441	0.960011	63.4228	63.3853	34.482	0.000110901	0.000841448	0.644703	4.32954e-05	4.1968e-06	0.640875	0.0357143	0.0357143	0.690476	0.0253473	0.0253473	0.601508	1	1	1	0.00157805	0.00144017	0.65319	0.00171987	1.35519e-05	0.650963	0.100886	0.0871849	0.706877	0.075651	0.0625341	0.613368	0	0
Solyc12g056220.2.1	Solyc12g056220.2.1 plasma membrane intrinsic protein 1.3	Solyc12g056220.2.1	Solyc12g056220.2.1	Solyc12g056220.2.1 plasma membrane intrinsic protein 1.3	15	5	5	4	5	5	5	1761152	380058000	462904000	215.801	262.842	0.82103	67.9327	48.2635	41.2667	2.77663e-05	5.96217e-05	0.440654	5.10646e-06	2.12534e-06	0.437377	0.00793651	0.00793651	0.547619	0.00902344	0.00902344	0.464702	1	1	1	0.00153614	0.000163272	0.451244	0.000840377	8.35028e-06	0.44957	0.0438776	0.0350655	0.565101	0.0498867	0.0397168	0.475929	0	0
Solyc09g007850.3.1	Solyc09g007850.3.1 RNA-binding protein (AHRD V3.3 *** A0A2U1PI86_ARTAN)	Solyc09g007850.3.1	Solyc09g007850.3.1	Solyc09g007850.3.1 RNA-binding protein (AHRD V3.3 *** A0A2U1PI86_ARTAN)	14	5	5	4	4	5	5	685728	12990880	334064000	18.9447	487.167	0.0388874	141.117	75.9533	31.6649	0.00886065	0.00175306	0.000183686	0.00189347	1.12131e-05	1.07258e-05	0.015873	0.015873	0.00793651	0.0143059	0.0143059	0.00902344	1	0	1	0.0154576	0.00282394	0.00273839	0.00761726	2.9164e-05	0.000399355	0.059447	0.0501208	0.0150248	0.0568806	0.0452955	0.0170699	0	0
Solyc08g075990.3.1	Solyc08g075990.3.1 protein LOW PSII ACCUMULATION 3, chloroplastic (AHRD V3.3 *** A0A2I4H7S7_9ROSI)	Solyc08g075990.3.1	Solyc08g075990.3.1	Solyc08g075990.3.1 protein LOW PSII ACCUMULATION 3, chloroplastic (AHRD V3.3 *** A0A2I4H7S7_9ROSI)	10	5	5	0	0	5	5	NA	1723460	56973400	NA	NA	0.0302503	NA	82.2855	44.3537	NA	NA	7.3987e-05	NA	NA	2.03068e-05	NA	NA	0.00793651	NA	NA	0.00902344	NA	NA	1	NA	NA	0.0023228	NA	NA	0.000399355	NA	NA	0.0150248	NA	NA	0.0170699	1	1
CON__P04264;CON__H-INV:HIT000016045	NA	CON__P04264	CON__P04264	NA	65	5	5	5	5	5	5	4737000000	6286520000	10012060000	1.32711	2.11359	0.627895	61.0768	48.9932	104.826	0.325141	0.224235	0.569745	0.324416	0.218765	0.565432	0.222222	0.150794	0.84127	0.174525	0.117185	0.754023	1	1	1	0.360877	0.235133	0.579707	0.369296	0.224374	0.577058	0.404389	0.258059	0.853816	0.205501	0.149675	0.762276	0	0
Solyc08g082590.3.1	Solyc08g082590.3.1 Glutaredoxin (AHRD V3.3 *** A0A2U1KGP9_ARTAN)	Solyc08g082590.3.1	Solyc08g082590.3.1	Solyc08g082590.3.1 Glutaredoxin (AHRD V3.3 *** A0A2U1KGP9_ARTAN)	2	5	5	0	0	5	5	NA	1147278	3698880	NA	NA	0.310169	NA	43.5768	41.3524	NA	NA	0.0168962	NA	NA	0.0151071	NA	NA	0.015873	NA	NA	0.0162936	NA	NA	1	NA	NA	0.0216811	NA	NA	0.0174693	NA	NA	0.0233358	NA	NA	0.0239541	1	1
Solyc00g500329.1.1;Solyc00g500296.1.1;Solyc00g500200.1.1;Solyc00g500130.1.1;Solyc00g277510.2.1;Solyc02g021290.1.1;Solyc02g011990.1.1	Solyc00g500329.1.1 Photosystem II protein .1;Solyc00g500296.1.1 Photosystem II protein .1;Solyc00g500200.1.1 Photosystem II protein .1;Solyc00g500130.1.1 Photosystem II protein .1;Solyc00g277510.2.1 Photosystem II protein D1 (AHRD V3.11 *** tr|A0A1U8QBZ9|A	Solyc00g500329.1.1;Solyc00g500296.1.1;Solyc00g500200.1.1;Solyc00g500130.1.1;Solyc00g277510.2.1	Solyc00g500329.1.1	Solyc00g500329.1.1 Photosystem II protein .1	7	5	5	5	5	5	5	2622976	22656560	367826000	8.63773	140.232	0.0615959	76.7154	100.98	35.8739	0.00406691	4.62348e-05	0.000541751	0.0040664	1.17214e-06	5.38936e-05	0.00793651	0.00793651	0.00793651	0.00902344	0.00902344	0.00902344	1	1	1	0.00850703	0.000138316	0.00293223	0.0129406	5.34987e-06	0.000432396	0.0438776	0.0350655	0.0150248	0.0498867	0.0397168	0.0170699	0	0
Solyc01g099900.4.1	Solyc01g099900.4.1 60S ribosomal protein L18, putative, expressed (AHRD V3.3 *** Q10LN7_ORYSJ)	Solyc01g099900.4.1	Solyc01g099900.4.1	Solyc01g099900.4.1 60S ribosomal protein L18, putative, expressed (AHRD V3.3 *** Q10LN7_ORYSJ)	7	5	5	5	5	5	5	1994048	24529440	757494000	12.3013	379.878	0.0323824	150.773	112.43	33.6962	0.0110313	0.00046991	0.000844429	0.00927642	1.43555e-05	7.61444e-05	0.031746	0.00793651	0.00793651	0.0282801	0.00902344	0.00902344	1	0	0	0.018419	0.000855693	0.0030847	0.0228832	3.53553e-05	0.000437874	0.100886	0.0350655	0.0150248	0.0798862	0.0397168	0.0170699	0	0
Solyc12g039120.2.1	Solyc12g039120.2.1 40S ribosomal protein S19 (AHRD V3.3 *** A0A1U8G3N2_CAPAN)	Solyc12g039120.2.1	Solyc12g039120.2.1	Solyc12g039120.2.1 40S ribosomal protein S19 (AHRD V3.3 *** A0A1U8G3N2_CAPAN)	7	5	5	1	1	5	5	52664	3274368	105190000	62.1747	1997.38	0.0311281	NA	136.635	20.1563	NA	NA	0.00433235	0.16851	4.05073e-06	0.000456348	0.333333	0.333333	0.00793651	0.143235	0.143235	0.00902344	NA	NA	0	NA	NA	0.0068141	0.209864	1.3199e-05	0.000871179	0.404389	0.344603	0.0150248	0.178621	0.149675	0.0170699	0	0
CON__P02768-1	NA	CON__P02768-1	CON__P02768-1	NA	25	5	5	5	5	5	5	29358600	34653400	73131200	1.18035	2.49096	0.473852	60.8314	59.5938	95.3802	0.629252	0.148608	0.251674	0.629232	0.143026	0.245749	0.690476	0.150794	0.309524	0.601508	0.117185	0.250592	1	1	1	0.654824	0.158872	0.262684	0.661382	0.148399	0.255448	0.736804	0.258059	0.346206	0.634864	0.149675	0.260149	0	0
Solyc12g095990.2.1	Solyc12g095990.2.1 RNA helicase DEAD40	Solyc12g095990.2.1	Solyc12g095990.2.1	Solyc12g095990.2.1 RNA helicase DEAD40	21	5	5	1	5	5	5	1856434	68359800	1051396000	36.8232	566.352	0.0650181	66.0044	88.0137	37.298	7.00428e-05	1.35105e-06	0.000358898	6.35317e-05	6.7136e-08	6.02533e-05	0.00793651	0.00793651	0.00793651	0.00902344	0.00902344	0.00902344	1	1	1	0.00157805	1.02335e-05	0.00291928	0.00173157	1.11254e-06	0.000437874	0.0438776	0.0350655	0.0150248	0.0498867	0.0397168	0.0170699	0	0
CON__P02769	NA	CON__P02769	CON__P02769	NA	12	5	5	5	5	5	5	30179400	41058200	86951600	1.36047	2.88116	0.472196	51.1746	33.0702	116.093	0.200061	0.160213	0.415559	0.198197	0.144894	0.401467	0.150794	0.0952381	0.690476	0.117185	0.0758002	0.601508	1	1	1	0.231735	0.170256	0.426095	0.24034	0.149935	0.413482	0.290816	0.166918	0.706877	0.178621	0.130876	0.613368	0	0
Solyc04g082250.3.1	Solyc04g082250.3.1 FtsH-like protein precursor	Solyc04g082250.3.1	Solyc04g082250.3.1	Solyc04g082250.3.1 FtsH-like protein precursor	31	5	5	5	5	5	5	650786	36766180	700524000	56.495	1076.43	0.0524838	146.144	103.859	27.3934	0.00106959	0.000296053	0.000791261	0.000475694	4.04744e-06	5.00646e-05	0.00793651	0.00793651	0.00793651	0.00902344	0.00902344	0.00902344	1	0	0	0.00350592	0.000577505	0.0030847	0.00304444	1.3199e-05	0.000425123	0.0438776	0.0350655	0.0150248	0.0498867	0.0397168	0.0170699	0	0
Solyc11g066870.3.1	Solyc11g066870.3.1 MORN (Membrane Occupation and Recognition Nexus) repeat-containing protein (AHRD V3.3 *** AT5G22640.1)	Solyc11g066870.3.1	Solyc11g066870.3.1	Solyc11g066870.3.1 MORN (Membrane Occupation and Recognition Nexus) repeat-containing protein (AHRD V3.3 *** AT5G22640.1)	11	4	5	1	1	4	5	85403	3079325	87150000	36.0564	1020.46	0.0353336	NA	48.1021	37.0401	NA	NA	2.60849e-05	0.00583709	5.45274e-05	4.03196e-06	0.4	0.333333	0.015873	0.157299	0.143235	0.0143059	NA	NA	1	NA	NA	0.00167866	0.0162032	9.7913e-05	0.000399355	0.460714	0.344603	0.0233358	0.187692	0.149675	0.0213474	0	0
Solyc10g051110.1.1	Solyc10g051110.1.1 Protein TIC 62, chloroplastic (AHRD V3.3 *** A0A2G2VT80_CAPBA)	Solyc10g051110.1.1	Solyc10g051110.1.1	Solyc10g051110.1.1 Protein TIC 62, chloroplastic (AHRD V3.3 *** A0A2G2VT80_CAPBA)	18	5	5	2	2	5	5	312160	4743040	107087200	15.1943	343.052	0.0442914	0.720336	120.022	24.0421	0.00400603	5.32036e-07	0.000551448	0.0163113	4.05224e-07	2.51004e-05	0.0952381	0.0952381	0.00793651	0.0528075	0.0528075	0.00902344	0	0	0	0.00842323	5.73954e-06	0.00293223	0.0339182	2.71605e-06	0.000399355	0.192633	0.166918	0.0150248	0.107939	0.0929732	0.0170699	0	0
CON__P08779	NA	CON__P08779	CON__P08779	NA	22	5	5	5	5	5	5	102845800	175498000	276509000	1.70642	2.68858	0.634692	85.1535	52.3384	115.564	0.135472	0.212551	0.879431	0.12359	0.211013	0.877614	0.222222	0.222222	1	0.174525	0.174525	0.916815	1	1	1	0.165444	0.22321	0.883132	0.163462	0.216615	0.882057	0.404389	0.344603	1	0.205501	0.18107	0.920017	0	0
Solyc12g099990.2.1;Solyc11g072240.2.1;Solyc10g077010.2.1	Solyc12g099990.2.1 Calmodulin 5;Solyc11g072240.2.1 Calmodulin 4;Solyc10g077010.2.1 Calmodulin 3	Solyc12g099990.2.1;Solyc11g072240.2.1;Solyc10g077010.2.1	Solyc12g099990.2.1	Solyc12g099990.2.1 Calmodulin 5	4	3	4	0	3	5	5	195850	10031600	48887200	51.2208	249.616	0.205199	51.1824	100.836	26.0719	0.000286153	0.000565467	0.00720067	0.000680098	6.15668e-07	0.0018961	0.0357143	0.0357143	0.00793651	0.0253473	0.0253473	0.00902344	1	1	0	0.00176881	0.00100653	0.0102941	0.00377299	3.65232e-06	0.00266113	0.100886	0.0871849	0.0150248	0.075651	0.0625341	0.0170699	0	0
Solyc07g049290.3.1	Solyc07g049290.3.1 Protein NRT1/ PTR FAMILY 6.4 (AHRD V3.3 *** A0A2G2Z2Y2_CAPAN)	Solyc07g049290.3.1	Solyc07g049290.3.1	Solyc07g049290.3.1 Protein NRT1/ PTR FAMILY 6.4 (AHRD V3.3 *** A0A2G2Z2Y2_CAPAN)	3	5	5	0	0	5	5	NA	1382586	8627080	NA	NA	0.160261	NA	41.2605	42.8555	NA	NA	0.000204897	NA	NA	0.000199239	NA	NA	0.00793651	NA	NA	0.00902344	NA	NA	1	NA	NA	0.00273839	NA	NA	0.000551165	NA	NA	0.0150248	NA	NA	0.0170699	1	1
Solyc03g123610.4.1	Solyc03g123610.4.1 Alanine aminotransferase 2 (AHRD V3.3 *** A0A2G3D1D6_CAPCH)	Solyc03g123610.4.1	Solyc03g123610.4.1	Solyc03g123610.4.1 Alanine aminotransferase 2 (AHRD V3.3 *** A0A2G3D1D6_CAPCH)	6	5	5	0	0	5	5	NA	1536132	11617860	NA	NA	0.132222	NA	129.075	39.0355	NA	NA	0.00717271	NA	NA	0.00236375	NA	NA	0.00793651	NA	NA	0.00902344	NA	NA	1	NA	NA	0.0102604	NA	NA	0.00321436	NA	NA	0.0150248	NA	NA	0.0170699	1	1
Solyc12g096540.2.1	Solyc12g096540.2.1 40S ribosomal protein S10 (AHRD V3.3 *** A0A2G3B4Y1_CAPCH)	Solyc12g096540.2.1	Solyc12g096540.2.1	Solyc12g096540.2.1 40S ribosomal protein S10 (AHRD V3.3 *** A0A2G3B4Y1_CAPCH)	9	4	5	2	3	5	5	885653	13332060	202206000	15.0534	228.313	0.0659331	75.0018	105.049	28.5207	0.00984265	0.00442711	0.00140427	0.00910978	5.18213e-06	0.000126927	0.0357143	0.0357143	0.00793651	0.0253473	0.0253473	0.00902344	1	1	0	0.0168429	0.00645923	0.00354935	0.0226662	1.57776e-05	0.000478801	0.100886	0.0871849	0.0150248	0.075651	0.0625341	0.0170699	0	0
Solyc03g119040.3.1	Solyc03g119040.3.1 LeArcA2 protein containing 7 WD40 repeats	Solyc03g119040.3.1	Solyc03g119040.3.1	Solyc03g119040.3.1 LeArcA2 protein containing 7 WD40 repeats	21	5	5	3	5	5	5	928831	58976600	1190594000	63.4955	1281.82	0.0495354	112.377	102.435	33.3564	0.000568974	0.000149441	0.00055822	0.000300589	1.81209e-06	4.60113e-05	0.00793651	0.00793651	0.00793651	0.00902344	0.00902344	0.00902344	1	0	1	0.00235781	0.000324397	0.00293223	0.00227814	7.4015e-06	0.000419267	0.0438776	0.0350655	0.0150248	0.0498867	0.0397168	0.0170699	0	0
Solyc06g073790.3.1;Solyc06g073800.3.1;Solyc12g042080.2.1	Solyc06g073790.3.1 40S ribosomal protein S.1;Solyc06g073800.3.1 40S ribosomal protein S.1;Solyc12g042080.2.1 40S ribosomal protein S.1	Solyc06g073790.3.1;Solyc06g073800.3.1	Solyc06g073790.3.1	Solyc06g073790.3.1 40S ribosomal protein S.1	13	5	5	4	4	5	5	603716	12219180	339002000	20.24	561.526	0.0360446	120	90.0651	43.0926	0.0112893	0.00138269	0.00052734	0.00544615	2.12507e-05	0.000117939	0.015873	0.015873	0.00793651	0.0143059	0.0143059	0.00902344	1	1	1	0.0187372	0.00227362	0.00293223	0.0157242	4.76805e-05	0.000468844	0.059447	0.0501208	0.0150248	0.0568806	0.0452955	0.0170699	0	0
Solyc08g074240.3.1;Solyc08g006040.3.1	Solyc08g074240.3.1 40S ribosomal protein S6 (AHRD V3.3 *** Q2VCJ5_SOLTU);Solyc08g006040.3.1 40S ribosomal protein S6 (AHRD V3.3 *** A0A2G3AGN0_CAPAN)	Solyc08g074240.3.1;Solyc08g006040.3.1	Solyc08g074240.3.1	Solyc08g074240.3.1 40S ribosomal protein S6 (AHRD V3.3 *** Q2VCJ5_SOLTU)	18	5	5	5	5	5	5	5296884	66616400	1927680000	12.5765	363.927	0.0345578	125.143	77.3497	31.929	0.00412092	0.000192146	0.000322692	0.00317889	4.26019e-06	2.79563e-05	0.015873	0.00793651	0.00793651	0.0162936	0.00902344	0.00902344	1	0	1	0.00858596	0.000400024	0.00288314	0.0108667	1.36307e-05	0.000399355	0.059447	0.0350655	0.0150248	0.0610222	0.0397168	0.0170699	0	0
Solyc10g084350.2.1	Solyc10g084350.2.1 60S ribosomal protein L4 (AHRD V3.3 *** A0A2G2VZK1_CAPBA)	Solyc10g084350.2.1	Solyc10g084350.2.1	Solyc10g084350.2.1 60S ribosomal protein L4 (AHRD V3.3 *** A0A2G2VZK1_CAPBA)	13	5	5	2	4	5	5	2.17861e+08	14231800	1249664000	0.0653251	5.73606	0.0113885	121.169	120.277	107.349	0.961758	0.13192	0.000214171	0.955656	0.0567313	0.000111623	1	0.031746	0.00793651	1	0.0274863	0.00902344	0	0	1	0.963102	0.14167	0.00273839	0.957318	0.059609	0.000464662	1	0.0871849	0.0150248	1	0.0675246	0.0170699	0	0
Solyc11g069097.2.1;Solyc06g009970.3.1;Solyc06g005060.3.1;Solyc11g150146.1.1;Solyc06g009960.3.1	Solyc11g069097.2.1 Elongation factor 1-alpha (AHRD V3.11 *** tr|A0A1U8EL12|A0A1U8EL12_CAPAN);Solyc06g009970.3.1 Elongation factor 1-alpha (AHRD V3.3 *** A0A2G3C6B0_CAPCH);Solyc06g005060.3.1 elongation factor 1-alpha;Solyc11g150146.1.1 Elongation factor 1-a	Solyc11g069097.2.1;Solyc06g009970.3.1;Solyc06g005060.3.1;Solyc11g150146.1.1	Solyc11g069097.2.1	Solyc11g069097.2.1 Elongation factor 1-alpha (AHRD V3.11 *** tr|A0A1U8EL12|A0A1U8EL12_CAPAN)	23	5	5	5	5	5	5	15604380	272636600	4139040000	17.4718	265.249	0.0658695	51.9016	85.3692	28.0804	0.000283745	6.4306e-07	0.000443688	0.00016853	2.36453e-08	3.82412e-05	0.00793651	0.00793651	0.00793651	0.00902344	0.00902344	0.00902344	1	1	1	0.00176881	6.11606e-06	0.00291928	0.00189587	9.05591e-07	0.000401222	0.0438776	0.0350655	0.0150248	0.0498867	0.0397168	0.0170699	0	0
CON__P35527	NA	CON__P35527	CON__P35527	NA	50	5	5	5	5	5	5	1995260000	3011160000	4633040000	1.50916	2.32202	0.649932	61.5946	66.5141	104.744	0.338652	0.170496	0.554576	0.337913	0.165058	0.553641	0.420635	0.150794	0.547619	0.347208	0.117185	0.464702	1	1	1	0.373559	0.180376	0.565236	0.381643	0.170193	0.565472	0.480194	0.258059	0.565101	0.38065	0.149675	0.475929	0	0
CON__P02533;CON__Q9D312	NA	CON__P02533	CON__P02533	NA	40	5	5	5	5	5	5	354502000	575892000	980040000	1.62451	2.76455	0.587621	48.3919	57.1247	103.4	0.158768	0.102615	0.467297	0.158767	0.0942466	0.46248	0.222222	0.0952381	0.547619	0.174525	0.0758002	0.464702	1	1	1	0.188159	0.111545	0.477708	0.200768	0.0982265	0.474428	0.404389	0.166918	0.565101	0.205501	0.130876	0.475929	0	0
Solyc10g007600.3.1	Solyc10g007600.3.1 glycolate oxidase	Solyc10g007600.3.1	Solyc10g007600.3.1	Solyc10g007600.3.1 glycolate oxidase	20	5	5	4	4	5	5	544475	28429360	482218000	52.2143	885.657	0.0589554	126.225	140.412	31.1033	0.00354143	0.00133409	0.00179957	0.00186509	6.44741e-06	0.00016983	0.015873	0.015873	0.00793651	0.0143059	0.0143059	0.00902344	1	0	0	0.00774148	0.00219878	0.00394601	0.00753889	1.88064e-05	0.000516974	0.059447	0.0501208	0.0150248	0.0568806	0.0452955	0.0170699	0	0
Solyc07g066150.1.1	Solyc07g066150.1.1 Photosystem I reaction center subunit V, chloroplastic (AHRD V3.3 *** A0A1U8HDK9_CAPAN)	Solyc07g066150.1.1	Solyc07g066150.1.1	Solyc07g066150.1.1 Photosystem I reaction center subunit V, chloroplastic (AHRD V3.3 *** A0A1U8HDK9_CAPAN)	3	5	5	5	5	5	5	3099500	102269200	1916840000	32.9954	618.435	0.053353	48.8202	114.978	44.4932	0.000309483	9.11541e-08	0.000483776	0.000131899	2.21821e-08	7.2229e-05	0.00793651	0.00793651	0.00793651	0.00902344	0.00902344	0.00902344	1	1	1	0.00176881	2.59285e-06	0.00291928	0.00173157	9.05591e-07	0.000437874	0.0438776	0.0350655	0.0150248	0.0498867	0.0397168	0.0170699	0	0
Solyc11g007690.3.1	Solyc11g007690.3.1 Pyruvate kinase (AHRD V3.3 *** A0A2G2Y675_CAPAN)	Solyc11g007690.3.1	Solyc11g007690.3.1	Solyc11g007690.3.1 Pyruvate kinase (AHRD V3.3 *** A0A2G2Y675_CAPAN)	22	5	5	2	3	5	5	333600	9488600	202168000	28.443	606.019	0.0469342	62.818	120.291	32.3635	0.00243221	0.000883035	0.00128748	0.00510347	7.5543e-07	0.000114008	0.0357143	0.0357143	0.00793651	0.0253473	0.0253473	0.00902344	1	1	0	0.00603424	0.00150053	0.00345549	0.0151526	4.07581e-06	0.000464662	0.100886	0.0871849	0.0150248	0.075651	0.0625341	0.0170699	0	0
Solyc03g115900.5.1	Solyc03g115900.5.1 Chlorophyll a-b binding protein, chloroplastic (AHRD V3.11 *** tr|A0A1U8G3I4|A0A1U8G3I4_CAPAN)	Solyc03g115900.5.1	Solyc03g115900.5.1	Solyc03g115900.5.1 Chlorophyll a-b binding protein, chloroplastic (AHRD V3.11 *** tr|A0A1U8G3I4|A0A1U8G3I4_CAPAN)	8	3	5	1	5	5	5	1113758	36097320	837464000	32.4104	751.926	0.0431031	57.6799	123.294	46.9025	0.000495369	3.85136e-07	0.000483509	0.000298058	5.29327e-08	7.08564e-05	0.00793651	0.00793651	0.00793651	0.00902344	0.00902344	0.00902344	1	1	1	0.0021746	4.81082e-06	0.00291928	0.00227814	9.56609e-07	0.000437874	0.0438776	0.0350655	0.0150248	0.0498867	0.0397168	0.0170699	0	0
Solyc12g095880.2.1;Solyc07g045160.3.1;Solyc04g072580.1.1	Solyc12g095880.2.1 ATP-dependent 6-phosphofructokinase (AHRD V3.3 *** A0A2G2VI14_CAPBA)	Solyc12g095880.2.1	Solyc12g095880.2.1	Solyc12g095880.2.1 ATP-dependent 6-phosphofructokinase (AHRD V3.3 *** A0A2G2VI14_CAPBA)	8	5	5	0	0	5	5	NA	1984806	18793800	NA	NA	0.10561	NA	135	49.8236	NA	NA	0.0114931	NA	NA	0.003576	NA	NA	0.00793651	NA	NA	0.00902344	NA	NA	0	NA	NA	0.015458	NA	NA	0.00466616	NA	NA	0.0150248	NA	NA	0.0170699	1	1
Solyc02g092430.1.1	Solyc02g092430.1.1 60S ribosomal protein L26 (AHRD V3.3 *** A0A1U8FHZ3_CAPAN)	Solyc02g092430.1.1	Solyc02g092430.1.1	Solyc02g092430.1.1 60S ribosomal protein L26 (AHRD V3.3 *** A0A1U8FHZ3_CAPAN)	8	2	5	0	3	4	5	241753	2159460	55333000	8.93252	228.883	0.0390266	102.229	103.241	24.4334	0.0479221	0.00741224	0.00559377	0.0484216	1.29502e-05	0.000166264	0.114286	0.0357143	0.015873	0.0770999	0.0253473	0.0143059	1	0	0	0.0655728	0.0101883	0.00836786	0.0771531	3.21676e-05	0.00051471	0.229958	0.0871849	0.0233358	0.152752	0.0625341	0.0213474	0	1
CON__P13647;CON__REFSEQ:XP_932229	NA	CON__P13647	CON__P13647	NA	42	5	5	5	5	5	5	396656000	521888000	803806000	1.31572	2.02646	0.649271	50.2047	31.872	115.821	0.261112	0.383214	0.821168	0.259736	0.374191	0.818302	0.309524	0.547619	0.547619	0.250592	0.464702	0.464702	1	1	1	0.29717	0.392676	0.826712	0.30439	0.380422	0.824371	0.404389	0.559168	0.565101	0.280286	0.470369	0.475929	0	0
Solyc08g079620.3.1	Solyc08g079620.3.1 ATP-dependent Clp protease proteolytic subunit (AHRD V3.3 *** A0A1U8GA15_CAPAN)	Solyc08g079620.3.1	Solyc08g079620.3.1	Solyc08g079620.3.1 ATP-dependent Clp protease proteolytic subunit (AHRD V3.3 *** A0A1U8GA15_CAPAN)	5	5	5	1	1	5	5	171580	4926612	62409800	28.7132	363.736	0.0789397	NA	141.787	22.2103	NA	NA	0.00416619	0.126787	1.73011e-05	0.00050888	0.333333	0.333333	0.00793651	0.143235	0.143235	0.00902344	NA	NA	0	NA	NA	0.00664031	0.166924	4.06262e-05	0.000936819	0.404389	0.344603	0.0150248	0.178621	0.149675	0.0170699	0	0
Solyc06g073310.3.1	Solyc06g073310.3.1 60S ribosomal protein L9 (AHRD V3.3 *** A0A2G3AX04_CAPCH)	Solyc06g073310.3.1	Solyc06g073310.3.1	Solyc06g073310.3.1 60S ribosomal protein L9 (AHRD V3.3 *** A0A2G3AX04_CAPCH)	16	5	5	2	5	5	5	1420148	56619600	1051620000	39.8688	740.5	0.0538404	84.2598	113.257	33.2218	0.000310334	1.48337e-05	0.000917638	0.000298752	1.97295e-07	9.33209e-05	0.00793651	0.00793651	0.00793651	0.00902344	0.00902344	0.00902344	1	1	1	0.00176881	5.57805e-05	0.0031253	0.00227814	1.84566e-06	0.000443575	0.0438776	0.0350655	0.0150248	0.0498867	0.0397168	0.0170699	0	0
Solyc04g074640.5.1	Solyc04g074640.5.1 Ascorbate peroxidase (AHRD V3.11 *** tr|A0A0K2SS60|A0A0K2SS60_CITUN)	Solyc04g074640.5.1	Solyc04g074640.5.1	Solyc04g074640.5.1 Ascorbate peroxidase (AHRD V3.11 *** tr|A0A0K2SS60|A0A0K2SS60_CITUN)	13	5	5	4	4	5	5	652658	22277100	475430000	34.1329	728.453	0.0468567	73.478	96.4391	32.4876	0.00133602	0.000335089	0.000229594	0.000580216	1.78661e-06	3.08939e-05	0.015873	0.015873	0.00793651	0.0143059	0.0143059	0.00902344	1	1	1	0.00397853	0.000643081	0.00273839	0.00342076	7.32321e-06	0.000399904	0.059447	0.0501208	0.0150248	0.0568806	0.0452955	0.0170699	0	0
Solyc10g009570.3.1	Solyc10g009570.3.1 Rhodanese-like domain-containing protein 4, chloroplastic (AHRD V3.3 *** A0A2G2VSY7_CAPBA)	Solyc10g009570.3.1	Solyc10g009570.3.1	Solyc10g009570.3.1 Rhodanese-like domain-containing protein 4, chloroplastic (AHRD V3.3 *** A0A2G2VSY7_CAPBA)	11	5	5	2	2	5	5	236976	3376754	78831400	14.2494	332.656	0.0428351	108.669	121.194	41.4366	0.189042	0.0968726	0.00088139	0.0400771	0.000144761	9.13775e-05	0.0952381	0.0952381	0.00793651	0.0528075	0.0528075	0.00902344	1	0	1	0.220395	0.105767	0.0030881	0.0667179	0.000205535	0.000441701	0.192633	0.166918	0.0150248	0.107939	0.0929732	0.0170699	0	0
Solyc06g053140.3.1	Solyc06g053140.3.1 Rhodanese-like domain-containing protein 14, chloroplastic (AHRD V3.3 *** A0A2G2WIJ1_CAPBA)	Solyc06g053140.3.1	Solyc06g053140.3.1	Solyc06g053140.3.1 Rhodanese-like domain-containing protein 14, chloroplastic (AHRD V3.3 *** A0A2G2WIJ1_CAPBA)	10	5	5	1	1	5	5	298810	9676060	240420000	32.382	804.592	0.0402465	NA	132.911	45.2689	NA	NA	0.00058475	0.0588027	0.00012752	7.882e-05	0.333333	0.333333	0.00793651	0.143235	0.143235	0.00902344	NA	NA	1	NA	NA	0.00293223	0.0891326	0.000185136	0.000437874	0.404389	0.344603	0.0150248	0.178621	0.149675	0.0170699	0	0
Solyc06g073090.3.1	Solyc06g073090.3.1 chloroplast-specific ribosomal protein chloroplast-specific ribosomal protein	Solyc06g073090.3.1	Solyc06g073090.3.1	Solyc06g073090.3.1 chloroplast-specific ribosomal protein chloroplast-specific ribosomal protein	9	5	5	2	2	5	5	374925	4355520	119289200	11.617	318.168	0.0365123	55.9895	71.7435	20.8725	0.036688	0.0367931	0.000186785	0.00949385	4.0066e-06	5.44009e-06	0.0952381	0.0952381	0.00793651	0.0528075	0.0528075	0.00902344	1	1	0	0.0516493	0.0446281	0.00273839	0.0231423	1.3189e-05	0.000399355	0.192633	0.166918	0.0150248	0.107939	0.0929732	0.0170699	0	0
Solyc04g076390.3.1	Solyc04g076390.3.1 Cysteine--tRNA ligase (AHRD V3.3 *** A0A1J3GNV7_NOCCA)	Solyc04g076390.3.1	Solyc04g076390.3.1	Solyc04g076390.3.1 Cysteine--tRNA ligase (AHRD V3.3 *** A0A1J3GNV7_NOCCA)	8	4	5	0	0	4	5	NA	1.05226e+06	31262800	NA	NA	0.0336585	NA	122.756	42.2381	NA	NA	0.00319744	NA	NA	0.000129629	NA	NA	0.015873	NA	NA	0.0143059	NA	NA	1	NA	NA	0.00551235	NA	NA	0.000482094	NA	NA	0.0233358	NA	NA	0.0213474	0	1
Solyc03g118510.3.1	Solyc03g118510.3.1 Ovary receptor kinase 27 (AHRD V3.3 *** S4WIQ7_SOLCH)	Solyc03g118510.3.1	Solyc03g118510.3.1	Solyc03g118510.3.1 Ovary receptor kinase 27 (AHRD V3.3 *** S4WIQ7_SOLCH)	7	5	5	0	0	5	5	NA	11132280	35436800	NA	NA	0.314145	NA	48.4986	48.7205	NA	NA	0.0124708	NA	NA	0.0113451	NA	NA	0.015873	NA	NA	0.0162936	NA	NA	1	NA	NA	0.0165953	NA	NA	0.013316	NA	NA	0.0233358	NA	NA	0.0239541	1	1
Solyc06g019170.3.1	Solyc06g019170.3.1 Delta-1-pyrroline-5-carboxylate synthase (AHRD V3.3 *** A0A0U1XEG4_LYCCN)	Solyc06g019170.3.1	Solyc06g019170.3.1	Solyc06g019170.3.1 Delta-1-pyrroline-5-carboxylate synthase (AHRD V3.3 *** A0A0U1XEG4_LYCCN)	7	5	5	2	2	5	5	90541	1647350	10544460	18.1945	116.461	0.156229	28.9415	94.3477	23.0311	0.00237152	0.00737826	0.00475424	0.0131869	2.7836e-06	0.000854803	0.0952381	0.0952381	0.00793651	0.0528075	0.0528075	0.00902344	1	1	0	0.00590409	0.0101612	0.00729962	0.0294405	9.99682e-06	0.00138409	0.192633	0.166918	0.0150248	0.107939	0.0929732	0.0170699	0	0
Solyc03g119150.5.1	Solyc03g119150.5.1 Peptidylprolyl isomerase (AHRD V3.11 *** tr|A0A2G3D014|A0A2G3D014_CAPCH)	Solyc03g119150.5.1	Solyc03g119150.5.1	Solyc03g119150.5.1 Peptidylprolyl isomerase (AHRD V3.11 *** tr|A0A2G3D014|A0A2G3D014_CAPCH)	7	5	5	0	0	5	5	NA	2486460	45508800	NA	NA	0.0546369	NA	116.956	31.5168	NA	NA	0.00160066	NA	NA	0.000157524	NA	NA	0.00793651	NA	NA	0.00902344	NA	NA	0	NA	NA	0.00375118	NA	NA	0.000509955	NA	NA	0.0150248	NA	NA	0.0170699	1	1
Solyc09g082990.3.1	Solyc09g082990.3.1 GDP-mannose-3,5-epimerase (AHRD V3.3 *** A5JPK5_VITVI)	Solyc09g082990.3.1	Solyc09g082990.3.1	Solyc09g082990.3.1 GDP-mannose-3,5-epimerase (AHRD V3.3 *** A5JPK5_VITVI)	24	5	5	3	5	5	5	950240	37775000	794634000	39.7531	836.246	0.0475376	126.845	105.591	42.9903	0.000572187	7.65632e-05	0.000287919	0.000357009	1.5341e-06	4.5379e-05	0.00793651	0.00793651	0.00793651	0.00902344	0.00902344	0.00902344	1	0	1	0.00235781	0.000193309	0.00288314	0.00253873	6.61543e-06	0.000416808	0.0438776	0.0350655	0.0150248	0.0498867	0.0397168	0.0170699	0	0
Solyc06g083180.4.1	Solyc06g083180.4.1 40S ribosomal protein S8 (AHRD V3.3 *** A0A1U8H236_CAPAN)	Solyc06g083180.4.1	Solyc06g083180.4.1	Solyc06g083180.4.1 40S ribosomal protein S8 (AHRD V3.3 *** A0A1U8H236_CAPAN)	16	5	5	1	1	5	5	1442800	4416100	218954000	3.06078	151.756	0.0201691	NA	85.4538	31.2232	NA	NA	0.00021786	0.489907	0.000185424	1.33669e-05	1	0.333333	0.00793651	0.769698	0.143235	0.00902344	NA	NA	1	NA	NA	0.00273839	0.525977	0.000252456	0.000399355	1	0.344603	0.0150248	0.790114	0.149675	0.0170699	0	0
Solyc07g056020.3.1	Solyc07g056020.3.1 Translation initiation factor IF-2 (AHRD V3.3 *** A0A2G2Z4L1_CAPAN)	Solyc07g056020.3.1	Solyc07g056020.3.1	Solyc07g056020.3.1 Translation initiation factor IF-2 (AHRD V3.3 *** A0A2G2Z4L1_CAPAN)	18	5	5	1	1	5	5	90574	2571930	62264800	28.3959	687.447	0.0413063	NA	102.759	16.6584	NA	NA	0.00172198	0.0793844	3.40441e-06	9.65541e-05	0.333333	0.333333	0.00793651	0.143235	0.143235	0.00902344	NA	NA	0	NA	NA	0.0038615	0.113927	1.17533e-05	0.00044806	0.404389	0.344603	0.0150248	0.178621	0.149675	0.0170699	0	0
Solyc01g096660.3.1	Solyc01g096660.3.1 proline-rich family protein (AHRD V3.3 *** AT5G07020.1)	Solyc01g096660.3.1	Solyc01g096660.3.1	Solyc01g096660.3.1 proline-rich family protein (AHRD V3.3 *** AT5G07020.1)	2	5	5	0	0	5	5	NA	1137064	18690200	NA	NA	0.0608374	NA	99.2063	29.117	NA	NA	0.00181757	NA	NA	0.000182401	NA	NA	0.00793651	NA	NA	0.00902344	NA	NA	0	NA	NA	0.00395808	NA	NA	0.000533156	NA	NA	0.0150248	NA	NA	0.0170699	1	1
Solyc06g073300.1.1	Solyc06g073300.1.1 60S ribosomal protein L27 (AHRD V3.3 *** A0A2G3CAK1_CAPCH)	Solyc06g073300.1.1	Solyc06g073300.1.1	Solyc06g073300.1.1 60S ribosomal protein L27 (AHRD V3.3 *** A0A2G3CAK1_CAPCH)	4	5	5	4	5	5	5	636450	11056440	310342000	17.372	487.614	0.0356266	111.868	137.769	22.768	0.0138893	0.000111254	0.00260526	0.012842	1.0169e-06	0.000215865	0.031746	0.00793651	0.00793651	0.0282801	0.00902344	0.00902344	1	0	0	0.0221303	0.000257184	0.00485708	0.0288381	5.00004e-06	0.000573196	0.100886	0.0350655	0.0150248	0.0798862	0.0397168	0.0170699	0	0
Solyc08g041870.3.1;Solyc10g075170.3.1	Solyc08g041870.3.1 Aspartate aminotransferase (AHRD V3.3 *** A0A2G2W5G8_CAPBA)	Solyc08g041870.3.1	Solyc08g041870.3.1	Solyc08g041870.3.1 Aspartate aminotransferase (AHRD V3.3 *** A0A2G2W5G8_CAPBA)	24	5	5	4	4	5	5	390148	42247600	563630000	108.286	1444.66	0.0749563	119.505	104.237	34.2441	0.000465155	0.000458819	0.00122942	0.000188244	1.33194e-06	0.000156047	0.015873	0.015873	0.00793651	0.0143059	0.0143059	0.00902344	1	0	1	0.00213252	0.000839793	0.00341888	0.0019009	5.8747e-06	0.000509924	0.059447	0.0501208	0.0150248	0.0568806	0.0452955	0.0170699	0	0
Solyc09g015310.3.1	Solyc09g015310.3.1 30S ribosomal protein S4, chloroplastic (AHRD V3.3 *** I6N958_DATST)	Solyc09g015310.3.1	Solyc09g015310.3.1	Solyc09g015310.3.1 30S ribosomal protein S4, chloroplastic (AHRD V3.3 *** I6N958_DATST)	3	5	5	4	4	5	5	349050	11120620	365968000	31.8597	1048.47	0.0303869	102.973	78.5569	32.1702	0.00127453	0.00030355	0.00011986	0.000486562	1.11289e-06	1.06831e-05	0.015873	0.015873	0.00793651	0.0143059	0.0143059	0.00902344	1	1	1	0.00388866	0.000590513	0.00238689	0.00307978	5.27404e-06	0.000399355	0.059447	0.0501208	0.0150248	0.0568806	0.0452955	0.0170699	0	0
Solyc09g090610.3.1;Solyc09g072865.1.1;Solyc06g083780.3.1;Solyc06g008170.3.1	Solyc09g090610.3.1 Ribosomal protein L17 (AHRD V3.3 *** Q5I7K4_WHEAT);Solyc09g072865.1.1 Ribosomal protein L17 (AHRD V3.3 *** Q5I7K4_WHEAT);Solyc06g083780.3.1 Ribosomal protein L17 (AHRD V3.3 *** Q5I7K4_WHEAT);Solyc06g008170.3.1 Ribosomal protein L17 (AHRD	Solyc09g090610.3.1;Solyc09g072865.1.1;Solyc06g083780.3.1;Solyc06g008170.3.1	Solyc09g090610.3.1	Solyc09g090610.3.1 Ribosomal protein L17 (AHRD V3.3 *** Q5I7K4_WHEAT)	9	5	5	4	4	5	5	778948	6794860	236972000	8.72313	304.221	0.0286737	74.4056	45.3584	24.0767	0.00435413	0.000291655	1.27521e-06	0.000626481	7.23519e-07	1.38985e-07	0.015873	0.015873	0.00793651	0.0143059	0.0143059	0.00902344	1	0	1	0.00891975	0.000573253	0.00103017	0.00359058	4.00953e-06	0.000358721	0.059447	0.0501208	0.0150248	0.0568806	0.0452955	0.0170699	0	0
Solyc08g062920.3.1;Solyc08g062910.4.1	Solyc08g062920.3.1 elongation factor 2;Solyc08g062910.4.1 Elongation factor (AHRD V3.3 *** Q7XTK1_ORYSJ)	Solyc08g062920.3.1	Solyc08g062920.3.1	Solyc08g062920.3.1 elongation factor 2	42	5	5	5	5	5	5	1606842	68914400	1264944000	42.8881	787.224	0.0544802	63.7357	83.6277	24.7181	9.97554e-05	1.77918e-05	0.000547355	9.94864e-05	1.09015e-07	3.44246e-05	0.00793651	0.00793651	0.00793651	0.00902344	0.00902344	0.00902344	1	0	0	0.00157805	6.27116e-05	0.00293223	0.00173157	1.37506e-06	0.000401222	0.0438776	0.0350655	0.0150248	0.0498867	0.0397168	0.0170699	0	0
Solyc12g044720.2.1	Solyc12g044720.2.1 60S ribosomal protein L28 (AHRD V3.3 *** B3TLS3_ELAGV)	Solyc12g044720.2.1	Solyc12g044720.2.1	Solyc12g044720.2.1 60S ribosomal protein L28 (AHRD V3.3 *** B3TLS3_ELAGV)	10	5	5	1	1	5	5	1876100	10287660	270468000	5.48353	144.165	0.0380365	NA	98.9788	28.3574	NA	NA	0.000725624	0.289377	9.2059e-05	4.83837e-05	0.333333	0.333333	0.00793651	0.143235	0.143235	0.00902344	NA	NA	0	NA	NA	0.0030847	0.334101	0.000143148	0.000422918	0.404389	0.344603	0.0150248	0.178621	0.149675	0.0170699	0	0
Solyc10g055630.2.1	Solyc10g055630.2.1 plasma membrane intrinsic protein 2.9	Solyc10g055630.2.1	Solyc10g055630.2.1	Solyc10g055630.2.1 plasma membrane intrinsic protein 2.9	5	5	5	1	1	5	5	129350	13892060	20959200	107.399	162.035	0.662814	NA	44.8249	35.5897	NA	NA	0.180293	0.00319084	0.000150515	0.167062	0.333333	0.333333	0.150794	0.143235	0.143235	0.117185	NA	NA	1	NA	NA	0.193252	0.0108753	0.000212148	0.174924	0.404389	0.344603	0.171182	0.178621	0.149675	0.13239	0	0
Solyc02g083810.4.1;Solyc02g062130.5.1	Solyc02g083810.4.1 Ferredoxin--NADP reductase, chloroplastic (AHRD V3.3 *** K4BAP9_SOLLC)	Solyc02g083810.4.1	Solyc02g083810.4.1	Solyc02g083810.4.1 Ferredoxin--NADP reductase, chloroplastic (AHRD V3.3 *** K4BAP9_SOLLC)	18	5	5	5	5	5	5	5798240	72458800	1600360000	12.4967	276.008	0.0452766	71.9545	104.41	37.7671	0.00212489	6.31884e-06	0.000458004	0.00193574	2.80602e-07	5.22904e-05	0.00793651	0.00793651	0.00793651	0.00902344	0.00902344	0.00902344	1	1	1	0.00550018	2.99412e-05	0.00291928	0.00763691	2.28357e-06	0.000425746	0.0438776	0.0350655	0.0150248	0.0498867	0.0397168	0.0170699	0	0
Solyc09g075290.3.1	Solyc09g075290.3.1 60S ribosomal protein L18 (AHRD V3.3 *** B6SJC8_MAIZE)	Solyc09g075290.3.1	Solyc09g075290.3.1	Solyc09g075290.3.1 60S ribosomal protein L18 (AHRD V3.3 *** B6SJC8_MAIZE)	6	5	5	4	4	5	5	812725	5641032	218530000	6.94089	268.886	0.0258135	97.232	89.5058	29.7044	0.0224311	0.000425433	0.000563447	0.0240483	2.20373e-06	3.35619e-05	0.031746	0.015873	0.00793651	0.0274863	0.0143059	0.00902344	1	1	0	0.0338591	0.000784736	0.00293223	0.0447555	8.52109e-06	0.000401222	0.100886	0.0501208	0.0150248	0.0798862	0.0452955	0.0170699	0	0
Solyc01g079240.3.1	Solyc01g079240.3.1 Long chain acyl-CoA synthetase.1	Solyc01g079240.3.1	Solyc01g079240.3.1	Solyc01g079240.3.1 Long chain acyl-CoA synthetase.1	18	5	5	0	0	5	5	NA	2410056	77555200	NA	NA	0.0310754	NA	98.5657	38.6751	NA	NA	0.000178788	NA	NA	1.62695e-05	NA	NA	0.00793651	NA	NA	0.00902344	NA	NA	1	NA	NA	0.00273454	NA	NA	0.000399355	NA	NA	0.0150248	NA	NA	0.0170699	1	1
CON__Q8N1N4-2;CON__Q7RTT2	;	CON__Q8N1N4-2;CON__Q7RTT2	CON__Q8N1N4-2	NA	19	5	5	5	5	5	5	26125800	30385400	46930800	1.16304	1.79634	0.647451	48.6982	58.4231	130.809	0.670234	0.765472	0.956906	0.670155	0.761761	0.956346	0.690476	0.84127	1	0.601508	0.754023	0.916815	1	1	1	0.694448	0.77417	0.95811	0.698659	0.768385	0.958203	0.736804	0.847837	1	0.634864	0.757936	0.920017	0	0
Solyc11g069790.2.1	Solyc11g069790.2.1 60 kDa chaperonin (AHRD V3.3 *** B2IXD2_NOSP7)	Solyc11g069790.2.1	Solyc11g069790.2.1	Solyc11g069790.2.1 60 kDa chaperonin (AHRD V3.3 *** B2IXD2_NOSP7)	31	5	5	5	5	5	5	2362274	55555200	836042000	23.5177	353.914	0.0664503	120.487	95.9761	27.0499	0.000932749	0.000148781	0.000799509	0.00070922	1.92828e-06	6.32409e-05	0.00793651	0.00793651	0.00793651	0.00902344	0.00902344	0.00902344	1	0	0	0.00319991	0.00032395	0.0030847	0.0038001	7.81021e-06	0.000437874	0.0438776	0.0350655	0.0150248	0.0498867	0.0397168	0.0170699	0	0
Solyc06g063370.3.1	Solyc06g063370.3.1 Chlorophyll a-b binding protein, chloroplastic (AHRD V3.3 *** A0A2G2V937_CAPBA)	Solyc06g063370.3.1	Solyc06g063370.3.1	Solyc06g063370.3.1 Chlorophyll a-b binding protein, chloroplastic (AHRD V3.3 *** A0A2G2V937_CAPBA)	17	5	5	5	5	5	5	11527840	296208600	4865260000	25.6951	422.044	0.0608824	39.0967	106.142	40.95	0.000448788	1.98878e-08	0.00052585	0.000122374	9.55122e-09	7.09516e-05	0.00793651	0.00793651	0.00793651	0.00902344	0.00902344	0.00902344	1	1	1	0.002131	1.18001e-06	0.00293223	0.00173157	8.536e-07	0.000437874	0.0438776	0.0350655	0.0150248	0.0498867	0.0397168	0.0170699	0	0
Solyc07g063890.3.1;Solyc10g006580.3.1;Solyc06g035600.3.1	Solyc07g063890.3.1 Ribosomal protein L2 (AHRD V3.11 *** tr|A0A200QMJ3|A0A200QMJ3_9MAGN);Solyc10g006580.3.1 ribosomal protein L2	Solyc07g063890.3.1;Solyc10g006580.3.1	Solyc07g063890.3.1	Solyc07g063890.3.1 Ribosomal protein L2 (AHRD V3.11 *** tr|A0A200QMJ3|A0A200QMJ3_9MAGN)	7	4	5	1	1	4	5	2316800	5622475	248428000	2.42683	107.229	0.0226322	NA	100.726	31.1502	NA	NA	0.00537772	0.82739	0.000237845	0.000170417	1	0.333333	0.015873	1	0.143235	0.0143059	NA	NA	0	NA	NA	0.00808521	0.843498	0.000311752	0.000517465	1	0.344603	0.0233358	1	0.149675	0.0213474	0	0
Solyc01g088080.3.1	Solyc01g088080.3.1 T-complex protein.1	Solyc01g088080.3.1	Solyc01g088080.3.1	Solyc01g088080.3.1 T-complex protein.1	14	5	5	1	1	5	5	75712	8934300	83346400	118.004	1100.83	0.107195	NA	99.0111	37.3102	NA	NA	0.00192825	0.0112501	5.24529e-05	0.000397501	0.333333	0.333333	0.00793651	0.143235	0.143235	0.00902344	NA	NA	1	NA	NA	0.00408812	0.0263418	9.55187e-05	0.000796111	0.404389	0.344603	0.0150248	0.178621	0.149675	0.0170699	0	0
Solyc07g018360.3.1	Solyc07g018360.3.1 Elongation factor Ts, mitochondrial (AHRD V3.3 *** A0A2G2WCF0_CAPBA)	Solyc07g018360.3.1	Solyc07g018360.3.1	Solyc07g018360.3.1 Elongation factor Ts, mitochondrial (AHRD V3.3 *** A0A2G2WCF0_CAPBA)	29	5	5	4	4	5	5	337675	6790780	143022000	20.1104	423.549	0.0474807	78.9829	83.8176	25.1116	0.000580842	0.000125377	0.00029577	0.000560085	3.2939e-07	1.83323e-05	0.015873	0.015873	0.00793651	0.0143059	0.0143059	0.00902344	1	1	1	0.00236773	0.000281603	0.00288314	0.0033781	2.48076e-06	0.000399355	0.059447	0.0501208	0.0150248	0.0568806	0.0452955	0.0170699	0	0
Solyc03g095220.3.1	Solyc03g095220.3.1 Translocase of chloroplast (AHRD V3.3 *** A0A1U8G0U4_CAPAN)	Solyc03g095220.3.1	Solyc03g095220.3.1	Solyc03g095220.3.1 Translocase of chloroplast (AHRD V3.3 *** A0A1U8G0U4_CAPAN)	11	5	5	1	1	5	5	182830	3303796	87105800	18.0703	476.431	0.0379285	NA	70.435	27.6905	NA	NA	0.000599969	0.0575847	2.23015e-05	3.15637e-05	0.333333	0.333333	0.00793651	0.143235	0.143235	0.00902344	NA	NA	0	NA	NA	0.0029577	0.088262	4.92865e-05	0.000401222	0.404389	0.344603	0.0150248	0.178621	0.149675	0.0170699	0	0
Solyc05g009370.4.1	Solyc05g009370.4.1 50S ribosomal protein L15 (AHRD V3.3 *** A0A2G2YCB4_CAPAN)	Solyc05g009370.4.1	Solyc05g009370.4.1	Solyc05g009370.4.1 50S ribosomal protein L15 (AHRD V3.3 *** A0A2G2YCB4_CAPAN)	9	5	5	2	2	5	5	323725	2530960	128451200	7.81824	396.791	0.0197037	75.7575	119.259	23.8188	0.150043	0.0538967	0.00102169	0.173783	1.47307e-05	5.01006e-05	0.190476	0.0952381	0.00793651	0.121335	0.0528075	0.00902344	1	1	0	0.1796	0.0622962	0.00322842	0.215459	3.58983e-05	0.000425123	0.361345	0.166918	0.0150248	0.178621	0.0929732	0.0170699	0	0
Solyc10g080080.3.1;Solyc04g016010.5.1	Solyc10g080080.3.1 Thioredoxin reductase (AHRD V3.3 *** A0A2G3BH62_CAPCH)	Solyc10g080080.3.1	Solyc10g080080.3.1	Solyc10g080080.3.1 Thioredoxin reductase (AHRD V3.3 *** A0A2G3BH62_CAPCH)	13	5	5	1	1	5	5	192140	5200900	92655000	27.0683	482.227	0.0561319	NA	100.43	38.1352	NA	NA	0.000872054	0.0465278	6.5973e-05	9.58659e-05	0.333333	0.333333	0.00793651	0.143235	0.143235	0.00902344	NA	NA	1	NA	NA	0.0030847	0.074965	0.000113208	0.000447432	0.404389	0.344603	0.0150248	0.178621	0.149675	0.0170699	0	0
Solyc06g073540.4.1	Solyc06g073540.4.1 Argonaute4b	Solyc06g073540.4.1	Solyc06g073540.4.1	Solyc06g073540.4.1 Argonaute4b	13	5	5	0	0	5	5	NA	2387780	56380800	NA	NA	0.0423509	NA	65.8137	36.3503	NA	NA	0.000584882	NA	NA	6.02546e-05	NA	NA	0.00793651	NA	NA	0.00902344	NA	NA	1	NA	NA	0.00293223	NA	NA	0.000437874	NA	NA	0.0150248	NA	NA	0.0170699	1	1
Solyc03g111230.4.1	Solyc03g111230.4.1 60S ribosomal protein L17 (AHRD V3.3 *** A0A2U1LCZ6_ARTAN)	Solyc03g111230.4.1	Solyc03g111230.4.1	Solyc03g111230.4.1 60S ribosomal protein L17 (AHRD V3.3 *** A0A2U1LCZ6_ARTAN)	3	5	5	5	5	5	5	1368734	13062740	406526000	9.54367	297.009	0.0321326	138.634	114.211	26.0513	0.0147673	0.000436918	0.00111959	0.0137217	9.63139e-06	6.92095e-05	0.031746	0.00793651	0.00793651	0.0282801	0.00902344	0.00902344	1	0	0	0.0232707	0.00080384	0.00329562	0.0303989	2.58621e-05	0.000437874	0.100886	0.0350655	0.0150248	0.0798862	0.0397168	0.0170699	0	0
Solyc01g005540.5.1	Solyc01g005540.5.1 Lysine--tRNA ligase (AHRD V3.11 *** tr|A0A1U8HGH5|A0A1U8HGH5_CAPAN)	Solyc01g005540.5.1	Solyc01g005540.5.1	Solyc01g005540.5.1 Lysine--tRNA ligase (AHRD V3.11 *** tr|A0A1U8HGH5|A0A1U8HGH5_CAPAN)	13	5	5	0	0	5	5	NA	1925154	66932000	NA	NA	0.0287628	NA	97.2425	32.1135	NA	NA	0.000903903	NA	NA	7.50919e-05	NA	NA	0.00793651	NA	NA	0.00902344	NA	NA	0	NA	NA	0.00311214	NA	NA	0.000437874	NA	NA	0.0150248	NA	NA	0.0170699	1	1
Solyc03g098780.2.1	Solyc03g098780.2.1 Aspartic protease inhibitor.1	Solyc03g098780.2.1	Solyc03g098780.2.1	Solyc03g098780.2.1 Aspartic protease inhibitor.1	6	5	5	2	2	5	5	86294	17833080	32738400	206.655	379.382	0.544714	10.1444	133.445	33.715	0.00130564	4.83353e-07	0.10242	0.00541707	3.85132e-06	0.0761018	0.0952381	0.0952381	0.150794	0.0528075	0.0528075	0.117185	1	1	0	0.00394998	5.46266e-06	0.11361	0.0157242	1.2801e-05	0.0811648	0.192633	0.166918	0.171182	0.107939	0.0929732	0.13239	0	0
Solyc08g014340.3.1	Solyc08g014340.3.1 Cysteine synthase (AHRD V3.3 *** S6A7M4_NICAT)	Solyc08g014340.3.1	Solyc08g014340.3.1	Solyc08g014340.3.1 Cysteine synthase (AHRD V3.3 *** S6A7M4_NICAT)	17	5	5	5	5	5	5	450571	20739300	338204000	46.0289	750.612	0.0613219	93.3555	104.445	26.7611	0.000239284	5.53451e-05	0.000722126	0.000206539	5.08778e-07	6.02039e-05	0.00793651	0.00793651	0.00793651	0.00902344	0.00902344	0.00902344	1	0	0	0.00171896	0.000156372	0.00308228	0.00200488	3.15981e-06	0.000437874	0.0438776	0.0350655	0.0150248	0.0498867	0.0397168	0.0170699	0	0
Solyc11g008630.3.1	Solyc11g008630.3.1 HXXXD-type acyl-transferase family protein (AHRD V3.3 *** A0A2U1LG13_ARTAN)	Solyc11g008630.3.1	Solyc11g008630.3.1	Solyc11g008630.3.1 HXXXD-type acyl-transferase family protein (AHRD V3.3 *** A0A2U1LG13_ARTAN)	15	5	5	0	0	5	5	NA	4915052	115998800	NA	NA	0.0423716	NA	129.921	41.9493	NA	NA	0.00102086	NA	NA	0.000111662	NA	NA	0.00793651	NA	NA	0.00902344	NA	NA	1	NA	NA	0.00322842	NA	NA	0.000464662	NA	NA	0.0150248	NA	NA	0.0170699	1	1
Solyc12g011450.2.1	Solyc12g011450.2.1 Chlorophyll a-b binding protein, chloroplastic (AHRD V3.3 *** A0A1U8G201_CAPAN)	Solyc12g011450.2.1	Solyc12g011450.2.1	Solyc12g011450.2.1 Chlorophyll a-b binding protein, chloroplastic (AHRD V3.3 *** A0A1U8G201_CAPAN)	5	0	5	0	5	5	5	426428	16431360	439870000	38.5326	1031.52	0.037355	55.4318	135.237	59.1225	0.00125443	5.21775e-08	0.00068936	0.000466883	3.47149e-08	0.000126876	0.00793651	0.00793651	0.00793651	0.00902344	0.00902344	0.00902344	1	1	1	0.00388866	2.24822e-06	0.00303275	0.00302162	9.05591e-07	0.000478801	0.0438776	0.0350655	0.0150248	0.0498867	0.0397168	0.0170699	0	1
Solyc04g074750.3.1	Solyc04g074750.3.1 RNA-binding protein CP33, chloroplastic (AHRD V3.3 *** A0A1J3ILT8_NOCCA)	Solyc04g074750.3.1	Solyc04g074750.3.1	Solyc04g074750.3.1 RNA-binding protein CP33, chloroplastic (AHRD V3.3 *** A0A1J3ILT8_NOCCA)	7	5	5	0	0	5	5	NA	1588034	49361600	NA	NA	0.0321714	NA	121.524	36.8973	NA	NA	0.00136393	NA	NA	0.000110287	NA	NA	0.00793651	NA	NA	0.00902344	NA	NA	0	NA	NA	0.00351062	NA	NA	0.000464359	NA	NA	0.0150248	NA	NA	0.0170699	1	1
Solyc08g081190.3.1	Solyc08g081190.3.1 plasma membrane intrinsic protein 1.5	Solyc08g081190.3.1	Solyc08g081190.3.1	Solyc08g081190.3.1 plasma membrane intrinsic protein 1.5	6	5	5	3	3	5	5	249521	147694000	148196200	591.909	593.922	0.996611	88.1603	64.4252	28.8611	0.000920353	0.00426735	0.660029	3.59262e-05	5.10588e-06	0.654173	0.0357143	0.0357143	1	0.0253473	0.0253473	0.916815	1	1	1	0.00318724	0.00623892	0.667866	0.00171987	1.56688e-05	0.663949	0.100886	0.0871849	1	0.075651	0.0625341	0.920017	0	0
Solyc06g060340.3.1	Solyc06g060340.3.1 Photosystem II 22 kDa protein, chloroplastic (AHRD V3.3 *** A0A1U8GV91_CAPAN)	Solyc06g060340.3.1	Solyc06g060340.3.1	Solyc06g060340.3.1 Photosystem II 22 kDa protein, chloroplastic (AHRD V3.3 *** A0A1U8GV91_CAPAN)	7	5	5	4	4	5	5	776823	7273040	179308000	9.36255	230.822	0.0405617	99.7019	82.7845	33.1509	0.0202145	0.00193772	0.000121119	0.00716021	1.90113e-05	1.05831e-05	0.015873	0.015873	0.00793651	0.0143059	0.0143059	0.00902344	1	0	1	0.0309036	0.0030659	0.00238689	0.0189622	4.39305e-05	0.000399355	0.059447	0.0501208	0.0150248	0.0568806	0.0452955	0.0170699	0	0
Solyc04g073990.3.1	Solyc04g073990.3.1 annexin p34	Solyc04g073990.3.1	Solyc04g073990.3.1	Solyc04g073990.3.1 annexin p34	4	4	5	0	0	4	5	NA	1.43157e+06	4674740	NA	NA	0.306235	NA	92.5216	62.2193	NA	NA	0.0965192	NA	NA	0.0602403	NA	NA	0.0634921	NA	NA	0.0500435	NA	NA	1	NA	NA	0.107564	NA	NA	0.0648104	NA	NA	0.0807627	NA	NA	0.0611281	0	1
Solyc06g007760.4.1	Solyc06g007760.4.1 Ycf54-like protein (AHRD V3.3 *** B4FED9_MAIZE)	Solyc06g007760.4.1	Solyc06g007760.4.1	Solyc06g007760.4.1 Ycf54-like protein (AHRD V3.3 *** B4FED9_MAIZE)	8	5	5	2	2	5	5	302730	8948340	259158000	29.5588	856.07	0.0345285	8.53022	107.105	35.8761	0.00344042	3.36234e-07	0.000780106	0.0149991	2.08312e-06	7.6122e-05	0.0952381	0.0952381	0.00793651	0.0528075	0.0528075	0.00902344	1	1	1	0.00758596	4.43331e-06	0.0030847	0.0321767	8.27542e-06	0.000437874	0.192633	0.166918	0.0150248	0.107939	0.0929732	0.0170699	0	0
Solyc06g009210.5.1	Solyc06g009210.5.1 Ribosomal protein L19 (AHRD V3.11 *** tr|A0A2G2WGH9|A0A2G2WGH9_CAPBA)	Solyc06g009210.5.1	Solyc06g009210.5.1	Solyc06g009210.5.1 Ribosomal protein L19 (AHRD V3.11 *** tr|A0A2G2WGH9|A0A2G2WGH9_CAPBA)	8	5	5	1	4	5	5	997495	9227214	293734000	9.25039	294.472	0.0314135	162.549	99.138	31.3471	0.0278076	0.00239433	0.00137783	0.0202602	2.51683e-05	0.000123482	0.0634921	0.015873	0.00793651	0.0500435	0.0143059	0.00902344	1	0	0	0.0408423	0.00373851	0.00351975	0.0397611	5.46246e-05	0.000477853	0.17551	0.0501208	0.0150248	0.107939	0.0452955	0.0170699	0	0
Solyc09g092380.3.1	Solyc09g092380.3.1 S-adenosyl-l-homocysteine hydrolase	Solyc09g092380.3.1	Solyc09g092380.3.1	Solyc09g092380.3.1 S-adenosyl-l-homocysteine hydrolase	33	5	5	5	5	5	5	3345960	105796400	1473022000	31.6191	440.239	0.0718227	55.7149	79.217	41.8674	6.63777e-05	5.70986e-07	0.000289896	5.86012e-05	8.10492e-08	7.66725e-05	0.00793651	0.00793651	0.00793651	0.00902344	0.00902344	0.00902344	1	1	1	0.00157805	5.97855e-06	0.00288314	0.00173157	1.20535e-06	0.000437874	0.0438776	0.0350655	0.0150248	0.0498867	0.0397168	0.0170699	0	0
Solyc01g098640.3.1	Solyc01g098640.3.1 UPF0603 protein, chloroplastic (AHRD V3.3 *** A0A1U8E5D6_CAPAN)	Solyc01g098640.3.1	Solyc01g098640.3.1	Solyc01g098640.3.1 UPF0603 protein, chloroplastic (AHRD V3.3 *** A0A1U8E5D6_CAPAN)	16	5	5	3	3	5	5	281297	15246120	284108000	54.1994	1009.99	0.0536631	88.8277	126.793	37.7213	0.0021381	0.00215126	0.000683556	0.00125866	2.22054e-06	7.76805e-05	0.0357143	0.0357143	0.00793651	0.0253473	0.0253473	0.00902344	1	1	1	0.00551445	0.00338871	0.00302521	0.00568617	8.55756e-06	0.000437874	0.100886	0.0871849	0.0150248	0.075651	0.0625341	0.0170699	0	0
Solyc01g096040.5.1	Solyc01g096040.5.1 Eukaryotic aspartyl protease family protein (AHRD V3.11 *** tr|A0A072U5I5|A0A072U5I5_MEDTR)	Solyc01g096040.5.1	Solyc01g096040.5.1	Solyc01g096040.5.1 Eukaryotic aspartyl protease family protein (AHRD V3.11 *** tr|A0A072U5I5|A0A072U5I5_MEDTR)	12	5	5	2	2	5	5	702025	8858300	178286000	12.6182	253.96	0.0496859	84.3613	115.555	25.5699	0.110092	0.0705232	0.00112969	0.0381609	3.05866e-05	6.98381e-05	0.0952381	0.0952381	0.00793651	0.0528075	0.0528075	0.00902344	1	0	0	0.138485	0.0797025	0.00329562	0.064554	6.32451e-05	0.000437874	0.192633	0.166918	0.0150248	0.107939	0.0929732	0.0170699	0	0
Solyc10g086010.2.1	Solyc10g086010.2.1 60S ribosomal protein L4 (AHRD V3.3 *** A0A2G2VZK1_CAPBA)	Solyc10g086010.2.1	Solyc10g086010.2.1	Solyc10g086010.2.1 60S ribosomal protein L4 (AHRD V3.3 *** A0A2G2VZK1_CAPBA)	10	5	5	1	1	5	5	82986	8343442	253516000	100.54	3054.92	0.0329109	NA	143.227	31.5625	NA	NA	0.00212109	0.0674018	1.62049e-05	0.000185917	0.333333	0.333333	0.00793651	0.143235	0.143235	0.00902344	NA	NA	0	NA	NA	0.00429678	0.10006	3.84411e-05	0.000537017	0.404389	0.344603	0.0150248	0.178621	0.149675	0.0170699	0	0
Solyc12g010020.3.1	Solyc12g010020.3.1 Leucine aminopeptidase A1	Solyc12g010020.3.1	Solyc12g010020.3.1	Solyc12g010020.3.1 Leucine aminopeptidase A1	26	5	4	0	2	5	5	181841	90230040	17506500	496.203	96.2737	5.15409	76.3869	176.046	54.0168	0.00583156	0.0518815	0.593227	0.0141122	0.00026293	0.582529	0.0952381	0.0952381	0.84127	0.0528075	0.0528075	0.754023	1	1	0	0.0110908	0.0601623	0.602315	0.0309663	0.000339643	0.593333	0.192633	0.166918	0.853816	0.107939	0.0929732	0.762276	1	0
Solyc08g061843.1.1;Solyc08g061955.2.1	Solyc08g061843.1.1 40S ribosomal protein S3, putative, expressed (AHRD V3.3 *** Q75G91_ORYSJ)	Solyc08g061843.1.1	Solyc08g061843.1.1	Solyc08g061843.1.1 40S ribosomal protein S3, putative, expressed (AHRD V3.3 *** Q75G91_ORYSJ)	18	5	5	5	5	5	5	2599834	78713600	1136796000	30.2764	437.257	0.0692416	97.4581	90.9079	24.9673	0.000274395	5.24547e-05	0.000764707	0.000251422	4.70556e-07	6.07481e-05	0.00793651	0.00793651	0.00793651	0.00902344	0.00902344	0.00902344	1	0	0	0.00176881	0.000149991	0.0030847	0.00217773	2.98276e-06	0.000437874	0.0438776	0.0350655	0.0150248	0.0498867	0.0397168	0.0170699	0	0
Solyc00g500022.1.1	Solyc00g500022.1.1 30S ribosomal protein S18, chloroplastic (AHRD V3.3 *** A0A1U8QD82_CAPAN)	Solyc00g500022.1.1	Solyc00g500022.1.1	Solyc00g500022.1.1 30S ribosomal protein S18, chloroplastic (AHRD V3.3 *** A0A1U8QD82_CAPAN)	5	5	5	5	5	5	5	460212	8882860	213254000	19.3017	463.382	0.0416539	76.987	76.7758	28.8216	0.000802607	3.60288e-05	0.000508677	0.000798501	4.0954e-07	3.48122e-05	0.00793651	0.00793651	0.00793651	0.00902344	0.00902344	0.00902344	1	0	0	0.00289181	0.000113007	0.00291928	0.00416232	2.71605e-06	0.000401222	0.0438776	0.0350655	0.0150248	0.0498867	0.0397168	0.0170699	0	0
Solyc08g042050.3.1	Solyc08g042050.3.1 RNA helicase DEAD25	Solyc08g042050.3.1	Solyc08g042050.3.1	Solyc08g042050.3.1 RNA helicase DEAD25	28	5	5	1	2	5	5	1401215	8705840	295208000	6.21307	210.68	0.0294905	128.267	67.8408	28.1319	0.33978	0.150085	0.000208488	0.0598596	0.000694087	1.29822e-05	0.190476	0.0952381	0.00793651	0.121335	0.0528075	0.00902344	1	0	1	0.374228	0.159971	0.00273839	0.0904964	0.000827483	0.000399355	0.361345	0.166918	0.0150248	0.178621	0.0929732	0.0170699	0	0
Solyc12g096220.2.1	Solyc12g096220.2.1 Rop guanine nucleotide exchange factor 14 (AHRD V3.3 *** A0A2G2VI54_CAPBA)	Solyc12g096220.2.1	Solyc12g096220.2.1	Solyc12g096220.2.1 Rop guanine nucleotide exchange factor 14 (AHRD V3.3 *** A0A2G2VI54_CAPBA)	6	5	5	4	4	5	5	434252	18713440	356054000	43.0935	819.925	0.0525579	141.022	111.591	24.2707	0.00247184	0.00108643	0.00146096	0.00126962	3.91185e-06	0.000111333	0.015873	0.015873	0.00793651	0.0143059	0.0143059	0.00902344	1	0	0	0.00609041	0.00181581	0.00359552	0.00571327	1.2965e-05	0.000464662	0.059447	0.0501208	0.0150248	0.0568806	0.0452955	0.0170699	0	0
Solyc01g100360.4.1	Solyc01g100360.4.1 Dihydrolipoyl dehydrogenase (AHRD V3.3 *** A0A2U1LTA9_ARTAN)	Solyc01g100360.4.1	Solyc01g100360.4.1	Solyc01g100360.4.1 Dihydrolipoyl dehydrogenase (AHRD V3.3 *** A0A2U1LTA9_ARTAN)	16	5	5	1	1	5	5	339210	6774760	107227400	19.9722	316.109	0.0631812	NA	121.87	31.3271	NA	NA	0.00180486	0.100524	5.03117e-05	0.000185338	0.333333	0.333333	0.00793651	0.143235	0.143235	0.00902344	NA	NA	0	NA	NA	0.00394601	0.137209	9.23442e-05	0.000537017	0.404389	0.344603	0.0150248	0.178621	0.149675	0.0170699	0	0
Solyc06g048730.3.1	Solyc06g048730.3.1 Uroporphyrinogen decarboxylase (AHRD V3.3 *** A0A2G3CAB7_CAPCH)	Solyc06g048730.3.1	Solyc06g048730.3.1	Solyc06g048730.3.1 Uroporphyrinogen decarboxylase (AHRD V3.3 *** A0A2G3CAB7_CAPCH)	14	5	5	1	1	5	5	356020	9237140	190644000	25.9456	535.487	0.0484523	NA	111.579	34.2558	NA	NA	0.000515933	0.0432521	6.41449e-05	4.97114e-05	0.333333	0.333333	0.00793651	0.143235	0.143235	0.00902344	NA	NA	1	NA	NA	0.00291928	0.0709778	0.000110726	0.000425123	0.404389	0.344603	0.0150248	0.178621	0.149675	0.0170699	0	0
Solyc10g007320.3.1	Solyc10g007320.3.1 Uroporphyrinogen decarboxylase (AHRD V3.3 *** A0A1U8EDS3_CAPAN)	Solyc10g007320.3.1	Solyc10g007320.3.1	Solyc10g007320.3.1 Uroporphyrinogen decarboxylase (AHRD V3.3 *** A0A1U8EDS3_CAPAN)	9	5	5	1	1	5	5	80849	3603098	89460600	44.5658	1106.51	0.0402758	NA	137.746	39.3631	NA	NA	0.00177543	0.0859475	4.75904e-05	0.000184496	0.333333	0.333333	0.00793651	0.143235	0.143235	0.00902344	NA	NA	0	NA	NA	0.00393107	0.120156	8.84694e-05	0.000536848	0.404389	0.344603	0.0150248	0.178621	0.149675	0.0170699	0	0
Solyc02g079950.3.1	Solyc02g079950.3.1 photosystem II oxygen-evolving complex protein 3	Solyc02g079950.3.1	Solyc02g079950.3.1	Solyc02g079950.3.1 photosystem II oxygen-evolving complex protein 3	12	5	5	5	5	5	5	18815400	102170400	1635660000	5.43015	86.932	0.0624643	28.3329	67.3897	29.3295	0.00236607	1.4888e-08	0.000109921	0.00101136	1.26642e-08	1.23553e-05	0.00793651	0.00793651	0.00793651	0.00902344	0.00902344	0.00902344	1	1	1	0.00590409	1.18001e-06	0.00238689	0.00491598	8.536e-07	0.000399355	0.0438776	0.0350655	0.0150248	0.0498867	0.0397168	0.0170699	0	0
Solyc01g008110.5.1	Solyc01g008110.5.1 Cytochrome P450 (AHRD V3.11 *** tr|A0A200R3Q9|A0A200R3Q9_9MAGN)	Solyc01g008110.5.1	Solyc01g008110.5.1	Solyc01g008110.5.1 Cytochrome P450 (AHRD V3.11 *** tr|A0A200R3Q9|A0A200R3Q9_9MAGN)	13	5	5	0	0	5	5	NA	4320140	100580600	NA	NA	0.042952	NA	84.6422	34.1028	NA	NA	0.000315027	NA	NA	2.98885e-05	NA	NA	0.00793651	NA	NA	0.00902344	NA	NA	1	NA	NA	0.00288314	NA	NA	0.000399355	NA	NA	0.0150248	NA	NA	0.0170699	1	1
Solyc01g096580.3.1;Solyc01g096590.3.1	Solyc01g096580.3.1 40S ribosomal protein S20 (AHRD V3.3 *** A0A2G3BTN1_CAPCH);Solyc01g096590.3.1 40S ribosomal protein S20 (AHRD V3.3 *** A0A2G3BTN1_CAPCH)	Solyc01g096580.3.1	Solyc01g096580.3.1	Solyc01g096580.3.1 40S ribosomal protein S20 (AHRD V3.3 *** A0A2G3BTN1_CAPCH)	6	5	5	4	4	5	5	1573260	15361780	246200000	9.7643	156.49	0.0623955	97.1396	97.5308	41.1825	0.0165459	0.00164044	0.000434525	0.00837863	2.42738e-05	7.78708e-05	0.015873	0.015873	0.00793651	0.0143059	0.0143059	0.00902344	1	1	1	0.0257341	0.00266665	0.00291928	0.0212603	5.2875e-05	0.000437874	0.059447	0.0501208	0.0150248	0.0568806	0.0452955	0.0170699	0	0
CON__P02538	NA	CON__P02538	CON__P02538	NA	33	5	5	5	5	5	5	195924800	276734000	508782000	1.41245	2.59682	0.543915	73.0406	73.7994	111.242	0.362461	0.26753	0.608962	0.359343	0.264837	0.604377	0.420635	0.309524	1	0.347208	0.250592	0.916815	1	1	1	0.396871	0.277669	0.617765	0.401906	0.270432	0.614617	0.480194	0.344603	1	0.38065	0.256102	0.920017	0	0
Solyc06g084260.3.1	Solyc06g084260.3.1 Fatty-acid-binding protein.1	Solyc06g084260.3.1	Solyc06g084260.3.1	Solyc06g084260.3.1 Fatty-acid-binding protein.1	8	5	5	2	2	5	5	91904	2438360	39579400	26.5316	430.66	0.0616068	5.93359	108.882	35.7606	0.00531306	1.54742e-06	0.00207384	0.0223318	4.60722e-06	0.000340739	0.0952381	0.0952381	0.00793651	0.0528075	0.0528075	0.00902344	1	1	1	0.0103237	1.10177e-05	0.00425392	0.0425227	1.43666e-05	0.000718497	0.192633	0.166918	0.0150248	0.107939	0.0929732	0.0170699	0	0
Solyc10g005100.3.1	Solyc10g005100.3.1 Plasma membrane-associated cation-binding protein.1	Solyc10g005100.3.1	Solyc10g005100.3.1	Solyc10g005100.3.1 Plasma membrane-associated cation-binding protein.1	9	5	5	0	0	5	5	NA	3629980	64410600	NA	NA	0.0563569	NA	114.682	36.237	NA	NA	0.000582782	NA	NA	5.90643e-05	NA	NA	0.00793651	NA	NA	0.00902344	NA	NA	1	NA	NA	0.00293223	NA	NA	0.000437874	NA	NA	0.0150248	NA	NA	0.0170699	1	1
Solyc05g052510.4.1	Solyc05g052510.4.1 Clathrin heavy chain (AHRD V3.3 *** A0A2G2WTL3_CAPBA)	Solyc05g052510.4.1	Solyc05g052510.4.1	Solyc05g052510.4.1 Clathrin heavy chain (AHRD V3.3 *** A0A2G2WTL3_CAPBA)	61	5	5	2	5	5	5	311540	27738200	568396000	89.0358	1824.47	0.0488008	67.118	61.533	29.6347	2.38564e-05	8.30926e-06	7.84606e-05	1.34648e-05	7.51335e-08	9.81801e-06	0.00793651	0.00793651	0.00793651	0.00902344	0.00902344	0.00902344	1	1	1	0.00153614	3.69762e-05	0.00236473	0.00155115	1.16942e-06	0.000399355	0.0438776	0.0350655	0.0150248	0.0498867	0.0397168	0.0170699	0	0
Solyc07g006030.4.1	Solyc07g006030.4.1 Tetratricopeptide repeat (TPR)-like superfamily protein (AHRD V3.3 *** A0A2U1MFU8_ARTAN)	Solyc07g006030.4.1	Solyc07g006030.4.1	Solyc07g006030.4.1 Tetratricopeptide repeat (TPR)-like superfamily protein (AHRD V3.3 *** A0A2U1MFU8_ARTAN)	26	5	5	0	2	5	5	82080.5	4422846	123332400	53.8842	1502.58	0.0358612	77.3945	75.6288	28.5965	0.0342449	0.0424216	0.000488467	0.00388382	8.17328e-06	3.67493e-05	0.0952381	0.0952381	0.00793651	0.0528075	0.0528075	0.00902344	1	1	1	0.0488022	0.0502565	0.00291928	0.0124629	2.27362e-05	0.000401222	0.192633	0.166918	0.0150248	0.107939	0.0929732	0.0170699	1	1
Solyc09g008670.3.1	Solyc09g008670.3.1 threonine deaminase	Solyc09g008670.3.1	Solyc09g008670.3.1	Solyc09g008670.3.1 threonine deaminase	27	5	5	3	3	5	5	365747	114271400	132166400	312.433	361.361	0.864603	70.0509	147.643	34.6435	0.000665948	0.00373002	0.227391	0.00115451	7.26507e-06	0.200371	0.0357143	0.0357143	0.150794	0.0253473	0.0253473	0.117185	1	1	0	0.00259503	0.00552135	0.239117	0.00542824	2.08601e-05	0.209121	0.100886	0.0871849	0.171182	0.075651	0.0625341	0.13239	0	0
Solyc03g115980.1.1;Solyc01g088310.3.1	Solyc03g115980.1.1 Geranylgeranyl diphosphate reductase, chloroplastic (AHRD V3.3 *** A0A2G2WR46_CAPBA)	Solyc03g115980.1.1	Solyc03g115980.1.1	Solyc03g115980.1.1 Geranylgeranyl diphosphate reductase, chloroplastic (AHRD V3.3 *** A0A2G2WR46_CAPBA)	21	5	5	3	3	5	5	1.93251e+06	42107400	749222000	21.7889	387.693	0.0562015	130.905	78.9947	29.7065	0.0591264	0.0217285	0.000326445	0.00566567	0.000128908	2.5526e-05	0.0357143	0.0357143	0.00793651	0.0253473	0.0253473	0.00902344	1	0	1	0.0789453	0.0273334	0.00288314	0.016031	0.000186683	0.000399355	0.100886	0.0871849	0.0150248	0.075651	0.0625341	0.0170699	0	0
Solyc06g053480.3.1;Solyc03g063110.3.1;Solyc11g008680.2.1	Solyc06g053480.3.1 Acyl-[acyl-carrier-protein] desaturase (AHRD V3.3 *** A0A2G2WJJ9_CAPBA)	Solyc06g053480.3.1	Solyc06g053480.3.1	Solyc06g053480.3.1 Acyl-[acyl-carrier-protein] desaturase (AHRD V3.3 *** A0A2G2WJJ9_CAPBA)	12	5	5	2	2	5	5	166090	5774160	105631200	34.7652	635.988	0.0546634	28.7458	115.602	40.5632	0.00143422	0.000612367	0.000924296	0.00894324	3.71082e-06	0.000120867	0.0952381	0.0952381	0.00793651	0.0528075	0.0528075	0.00902344	1	1	1	0.00412046	0.00108238	0.0031253	0.022397	1.25132e-05	0.000472793	0.192633	0.166918	0.0150248	0.107939	0.0929732	0.0170699	0	0
Solyc01g087540.5.1	Solyc01g087540.5.1 DUF642 domain-containing protein (AHRD V3.11 *** tr|A0A1Q3AUQ6|A0A1Q3AUQ6_CEPFO)	Solyc01g087540.5.1	Solyc01g087540.5.1	Solyc01g087540.5.1 DUF642 domain-containing protein (AHRD V3.11 *** tr|A0A1Q3AUQ6|A0A1Q3AUQ6_CEPFO)	12	5	5	1	1	5	5	600090	8452800	153222000	14.0859	255.332	0.055167	NA	110.031	33.9697	NA	NA	0.00129607	0.122059	7.44102e-05	0.000127074	0.333333	0.333333	0.00793651	0.143235	0.143235	0.00902344	NA	NA	0	NA	NA	0.00345855	0.161623	0.000122434	0.000478801	0.404389	0.344603	0.0150248	0.178621	0.149675	0.0170699	0	0
Solyc03g116590.3.1	Solyc03g116590.3.1 Embryo-specific protein (AHRD V3.3 *** A0A2K3LFD9_TRIPR)	Solyc03g116590.3.1	Solyc03g116590.3.1	Solyc03g116590.3.1 Embryo-specific protein (AHRD V3.3 *** A0A2K3LFD9_TRIPR)	5	5	5	1	1	5	5	245350	6187780	37180800	25.2202	151.542	0.166424	NA	74.9706	55.8285	NA	NA	0.00341444	0.0229677	0.00255795	0.00327075	0.333333	0.333333	0.015873	0.143235	0.143235	0.0162936	NA	NA	1	NA	NA	0.00579229	0.0433825	0.00288921	0.004283	0.404389	0.344603	0.0233358	0.178621	0.149675	0.0239541	0	0
Solyc06g064630.3.1	Solyc06g064630.3.1 Ribosomal protein L15 (AHRD V3.3 *** A0A2G3CLB1_CAPCH)	Solyc06g064630.3.1	Solyc06g064630.3.1	Solyc06g064630.3.1 Ribosomal protein L15 (AHRD V3.3 *** A0A2G3CLB1_CAPCH)	8	2	5	0	1	5	5	340670	8801952	313692000	25.8372	920.809	0.0280592	NA	148.241	35.3756	NA	NA	0.00380113	0.33911	0.000102032	0.000517762	0.333333	0.333333	0.00793651	0.143235	0.143235	0.00902344	NA	NA	0	NA	NA	0.00624621	0.38262	0.000156143	0.000949108	0.404389	0.344603	0.0150248	0.178621	0.149675	0.0170699	0	1
Solyc07g053260.3.1	Solyc07g053260.3.1 tft9	Solyc07g053260.3.1	Solyc07g053260.3.1	Solyc07g053260.3.1 tft9	8	5	5	5	5	5	5	437219	23019380	127626200	52.6495	291.904	0.180366	104.566	79.4459	21.5058	0.000121111	0.000108373	0.00427379	9.56471e-05	1.03283e-06	0.000775459	0.00793651	0.00793651	0.00793651	0.00902344	0.00902344	0.00902344	1	0	0	0.00157805	0.000252989	0.00674868	0.00173157	5.01291e-06	0.00128546	0.0438776	0.0350655	0.0150248	0.0498867	0.0397168	0.0170699	0	0
Solyc06g065490.3.1	Solyc06g065490.3.1 Photosystem II reaction center PsbP family protein (AHRD V3.3 *** A0A0F7CYM1_9ROSI)	Solyc06g065490.3.1	Solyc06g065490.3.1	Solyc06g065490.3.1 Photosystem II reaction center PsbP family protein (AHRD V3.3 *** A0A0F7CYM1_9ROSI)	11	5	5	3	3	5	5	267020	12709880	199700000	47.599	747.884	0.0636449	60.3955	113.579	40.0102	0.00301604	0.00285641	0.000856444	0.00143976	3.36853e-06	0.000108589	0.0357143	0.0357143	0.00793651	0.0253473	0.0253473	0.00902344	1	1	1	0.00690895	0.00441163	0.0030847	0.00616581	1.17533e-05	0.00046038	0.100886	0.0871849	0.0150248	0.075651	0.0625341	0.0170699	0	0
Solyc09g090700.1.1	Solyc09g090700.1.1 Succinate semialdehyde dehydrogenase (AHRD V3.3 *** A0A2U1MA81_ARTAN)	Solyc09g090700.1.1	Solyc09g090700.1.1	Solyc09g090700.1.1 Succinate semialdehyde dehydrogenase (AHRD V3.3 *** A0A2U1MA81_ARTAN)	6	3	5	0	0	3	5	NA	1.21938e+06	8647660	NA	NA	0.141007	NA	147.606	20.5365	NA	NA	0.0981584	NA	NA	0.00743546	NA	NA	0.0357143	NA	NA	0.0253473	NA	NA	0	NA	NA	0.109187	NA	NA	0.00899293	NA	NA	0.0461555	NA	NA	0.0332058	0	1
Solyc09g011300.3.1	Solyc09g011300.3.1 Uracil phosphoribosyltransferase (AHRD V3.3 *** A0A2G2VY34_CAPBA),Pfam:PF14681	Solyc09g011300.3.1	Solyc09g011300.3.1	Solyc09g011300.3.1 Uracil phosphoribosyltransferase (AHRD V3.3 *** A0A2G2VY34_CAPBA),Pfam:PF14681	8	5	5	0	0	5	5	NA	3065348	68790600	NA	NA	0.0445606	NA	131.416	45.6113	NA	NA	0.000540732	NA	NA	7.52023e-05	NA	NA	0.00793651	NA	NA	0.00902344	NA	NA	1	NA	NA	0.00293223	NA	NA	0.000437874	NA	NA	0.0150248	NA	NA	0.0170699	1	1
Solyc03g114930.3.1	Solyc03g114930.3.1 PsbP-like protein 1, chloroplastic (AHRD V3.3 *** A0A2G3A242_CAPAN)	Solyc03g114930.3.1	Solyc03g114930.3.1	Solyc03g114930.3.1 PsbP-like protein 1, chloroplastic (AHRD V3.3 *** A0A2G3A242_CAPAN)	5	5	5	1	1	5	5	174220	1016652	23413000	5.83545	134.388	0.0434225	NA	130.376	25.2506	NA	NA	0.000849015	0.305246	5.39188e-05	4.77547e-05	0.333333	0.333333	0.00793651	0.143235	0.143235	0.00902344	NA	NA	0	NA	NA	0.0030847	0.350591	9.72718e-05	0.000422918	0.404389	0.344603	0.0150248	0.178621	0.149675	0.0170699	0	0
Solyc12g011280.2.1	Solyc12g011280.2.1 Chlorophyll a-b binding protein, chloroplastic (AHRD V3.3 *** A0A0F7H004_9ROSI)	Solyc12g011280.2.1	Solyc12g011280.2.1	Solyc12g011280.2.1 Chlorophyll a-b binding protein, chloroplastic (AHRD V3.3 *** A0A0F7H004_9ROSI)	8	5	5	5	5	5	5	1373548	53181500	1287782000	38.7183	937.559	0.041297	47.2518	119.072	53.8024	0.00107085	3.47414e-08	0.00080458	0.000338871	2.50564e-08	0.000147456	0.00793651	0.00793651	0.00793651	0.00902344	0.00902344	0.00902344	1	1	1	0.00350592	1.64906e-06	0.0030847	0.00243987	9.05591e-07	0.000502752	0.0438776	0.0350655	0.0150248	0.0498867	0.0397168	0.0170699	0	0
Solyc02g023970.3.1	Solyc02g023970.3.1 Obg-like ATPase.1	Solyc02g023970.3.1	Solyc02g023970.3.1	Solyc02g023970.3.1 Obg-like ATPase.1	16	5	5	2	2	5	5	349945	12322020	177798000	35.2113	508.074	0.0693035	7.91074	60.0396	31.2912	0.0010569	1.52686e-07	0.00120993	0.00444052	1.14536e-06	0.000143154	0.0952381	0.0952381	0.00793651	0.0528075	0.0528075	0.00902344	1	1	1	0.00349214	3.35326e-06	0.00339235	0.0136779	5.33823e-06	0.000497951	0.192633	0.166918	0.0150248	0.107939	0.0929732	0.0170699	0	0
Solyc10g008650.3.1	Solyc10g008650.3.1 HXXXD-type acyl-transferase family protein (AHRD V3.11 *** tr|A0A2U1NMZ6|A0A2U1NMZ6_ARTAN)	Solyc10g008650.3.1	Solyc10g008650.3.1	Solyc10g008650.3.1 HXXXD-type acyl-transferase family protein (AHRD V3.11 *** tr|A0A2U1NMZ6|A0A2U1NMZ6_ARTAN)	4	5	5	2	2	5	5	101246	1723210	15880380	17.0201	156.85	0.108512	41.38	75.5285	56.01	0.0065196	0.002544	0.000436293	0.00404097	9.11281e-05	0.000363221	0.0952381	0.0952381	0.00793651	0.0528075	0.0528075	0.00902344	1	1	1	0.0122692	0.00396351	0.00291928	0.0128953	0.000142081	0.000748129	0.192633	0.166918	0.0150248	0.107939	0.0929732	0.0170699	0	0
Solyc03g118170.3.1	Solyc03g118170.3.1 Glycine--tRNA ligase (AHRD V3.3 *** A0A2G3A2W4_CAPAN)	Solyc03g118170.3.1	Solyc03g118170.3.1	Solyc03g118170.3.1 Glycine--tRNA ligase (AHRD V3.3 *** A0A2G3A2W4_CAPAN)	24	5	5	0	1	5	5	240220	12762380	290018000	53.1279	1207.3	0.0440055	NA	106.167	39.6428	NA	NA	0.000436551	0.0218902	5.44281e-05	4.79796e-05	0.333333	0.333333	0.00793651	0.143235	0.143235	0.00902344	NA	NA	1	NA	NA	0.00291928	0.0419592	9.78862e-05	0.000422918	0.404389	0.344603	0.0150248	0.178621	0.149675	0.0170699	1	1
Solyc01g068530.3.1	Solyc01g068530.3.1 40S ribosomal protein S16 (AHRD V3.3 *** A0A2G3DIR8_CAPCH)	Solyc01g068530.3.1	Solyc01g068530.3.1	Solyc01g068530.3.1 40S ribosomal protein S16 (AHRD V3.3 *** A0A2G3DIR8_CAPCH)	11	4	5	0	4	5	5	1.65518e+06	39381800	637948000	23.7931	385.426	0.061732	118.306	83.3849	23.191	0.00664287	0.00184995	0.000504263	0.00157543	1.20723e-05	3.59054e-05	0.015873	0.015873	0.00793651	0.0143059	0.0143059	0.00902344	1	0	1	0.0123713	0.00295873	0.00291928	0.00656036	3.07102e-05	0.000401222	0.059447	0.0501208	0.0150248	0.0568806	0.0452955	0.0170699	0	1
Solyc10g076710.3.1	Solyc10g076710.3.1 Phosphoinositide phospholipase C (AHRD V3.3 *** O49950_SOLTU)	Solyc10g076710.3.1	Solyc10g076710.3.1	Solyc10g076710.3.1 Phosphoinositide phospholipase C (AHRD V3.3 *** O49950_SOLTU)	6	5	5	0	0	5	5	NA	2378012	5022500	NA	NA	0.473472	NA	49.9243	66.5338	NA	NA	0.10028	NA	NA	0.100234	NA	NA	0.0952381	NA	NA	0.0758002	NA	NA	1	NA	NA	0.111424	NA	NA	0.106375	NA	NA	0.109851	NA	NA	0.0867342	1	1
Solyc04g081490.3.1	Solyc04g081490.3.1 beta-tubulin	Solyc04g081490.3.1	Solyc04g081490.3.1	Solyc04g081490.3.1 beta-tubulin	18	5	5	4	5	5	5	1351796	51394800	860744000	38.0196	636.741	0.0597097	76.0175	84.262	37.133	0.000230032	3.84605e-05	0.000321139	0.00017137	5.6517e-07	4.02944e-05	0.00793651	0.00793651	0.00793651	0.00902344	0.00902344	0.00902344	1	1	1	0.00171805	0.00011906	0.00288314	0.00189587	3.43245e-06	0.0004031	0.0438776	0.0350655	0.0150248	0.0498867	0.0397168	0.0170699	0	0
Solyc08g082440.3.1;Solyc12g055930.3.1	Solyc08g082440.3.1 UDP-glucose 4-epimerase (AHRD V3.3 *** Q6XZA0_SOLTU)	Solyc08g082440.3.1	Solyc08g082440.3.1	Solyc08g082440.3.1 UDP-glucose 4-epimerase (AHRD V3.3 *** Q6XZA0_SOLTU)	11	4	5	0	0	4	5	NA	1.28051e+06	42662600	NA	NA	0.0300148	NA	83.7956	46.0531	NA	NA	0.00251058	NA	NA	0.000106568	NA	NA	0.015873	NA	NA	0.0143059	NA	NA	1	NA	NA	0.00475417	NA	NA	0.00046038	NA	NA	0.0233358	NA	NA	0.0213474	0	1
Solyc10g086020.4.1;Solyc10g084310.2.1;Solyc09g007350.3.1	Solyc10g086020.4.1 Ribosomal protein S23 (AHRD V3.11 *** tr|A8IJQ4|A8IJQ4_CHLRE);Solyc10g084310.2.1 Ribosomal protein S23 (AHRD V3.3 *** A8IJQ4_CHLRE);Solyc09g007350.3.1 Ribosomal protein S23 (AHRD V3.3 *** A8IJQ4_CHLRE)	Solyc10g086020.4.1;Solyc10g084310.2.1;Solyc09g007350.3.1	Solyc10g086020.4.1	Solyc10g086020.4.1 Ribosomal protein S23 (AHRD V3.11 *** tr|A8IJQ4|A8IJQ4_CHLRE)	11	5	5	3	3	5	5	3001060	18184880	936742000	6.05949	312.137	0.0194129	94.3368	90.1833	22.0705	0.142579	0.0193404	0.00064109	0.0725972	8.77241e-05	2.18741e-05	0.142857	0.0357143	0.00793651	0.10105	0.0253473	0.00902344	1	0	0	0.171814	0.0245024	0.00300898	0.105997	0.000137886	0.000399355	0.278284	0.0871849	0.0150248	0.178621	0.0625341	0.0170699	0	0
Solyc01g006630.3.1	Solyc01g006630.3.1 NAD(P)-binding Rossmann-fold superfamily protein (AHRD V3.3 *** A0A2U1KNW2_ARTAN)	Solyc01g006630.3.1	Solyc01g006630.3.1	Solyc01g006630.3.1 NAD(P)-binding Rossmann-fold superfamily protein (AHRD V3.3 *** A0A2U1KNW2_ARTAN)	2	2	5	0	0	2	5	NA	745136	3093620	NA	NA	0.240862	NA	130.248	20.618	NA	NA	0.379117	NA	NA	0.0407767	NA	NA	0.0952381	NA	NA	0.0528075	NA	NA	0	NA	NA	0.389566	NA	NA	0.0445385	NA	NA	0.109851	NA	NA	0.0611281	0	1
Solyc02g080670.3.1;Solyc02g080700.3.1	Solyc02g080670.3.1 L-ascorbate oxidase-like protein (AHRD V3.3 *** A0A1U8FN33_CAPAN)	Solyc02g080670.3.1	Solyc02g080670.3.1	Solyc02g080670.3.1 L-ascorbate oxidase-like protein (AHRD V3.3 *** A0A1U8FN33_CAPAN)	9	5	5	0	0	5	5	NA	1195180	33776000	NA	NA	0.0353855	NA	110.485	30.4184	NA	NA	0.00114123	NA	NA	8.67861e-05	NA	NA	0.00793651	NA	NA	0.00902344	NA	NA	0	NA	NA	0.00331614	NA	NA	0.000437874	NA	NA	0.0150248	NA	NA	0.0170699	1	1
Solyc08g008470.3.1;Solyc08g008460.2.1	Solyc08g008470.3.1 Tetratricopeptide repeat (TPR)-like superfamily protein (AHRD V3.11 *** tr|A0A2U1P231|A0A2U1P231_ARTAN);Solyc08g008460.2.1 kinesin light chain-like (AHRD V3.3 *** A0A2I4FU74_9ROSI)	Solyc08g008470.3.1	Solyc08g008470.3.1	Solyc08g008470.3.1 Tetratricopeptide repeat (TPR)-like superfamily protein (AHRD V3.11 *** tr|A0A2U1P231|A0A2U1P231_ARTAN)	4	5	5	2	2	5	5	108638	1642960	9557700	15.1232	87.9771	0.171899	31.9862	79.0852	44.0665	0.009983	0.00148913	0.0134729	0.0471693	5.02542e-05	0.00584826	0.0952381	0.0952381	0.00793651	0.0528075	0.0528075	0.00902344	1	1	1	0.0170424	0.00243179	0.0177018	0.0756812	9.23442e-05	0.00722218	0.192633	0.166918	0.0150248	0.107939	0.0929732	0.0170699	0	0
Solyc05g013380.3.1;Solyc01g007940.4.1	Solyc05g013380.3.1 Alanine aminotransferase 2 (AHRD V3.3 *** B6TXZ8_MAIZE)	Solyc05g013380.3.1	Solyc05g013380.3.1	Solyc05g013380.3.1 Alanine aminotransferase 2 (AHRD V3.3 *** B6TXZ8_MAIZE)	28	5	5	5	5	5	5	2038950	98061200	1794440000	48.094	880.08	0.0546472	91.3665	82.1291	35.4196	2.99944e-05	2.74435e-06	0.000248792	2.97992e-05	4.02364e-08	2.5129e-05	0.00793651	0.00793651	0.00793651	0.00902344	0.00902344	0.00902344	1	1	1	0.00153614	1.71429e-05	0.00282747	0.00171987	9.05591e-07	0.000399355	0.0438776	0.0350655	0.0150248	0.0498867	0.0397168	0.0170699	0	0
Solyc10g062160.3.1;Solyc01g005310.3.1	Solyc10g062160.3.1 Dynamin (AHRD V3.3 *** E5GB64_CUCME)	Solyc10g062160.3.1	Solyc10g062160.3.1	Solyc10g062160.3.1 Dynamin (AHRD V3.3 *** E5GB64_CUCME)	11	3	5	1	1	3	5	116040	988663	35854600	8.52002	308.985	0.0275742	NA	55.6246	25.8638	NA	NA	0.00881305	0.144586	3.89128e-05	4.02882e-05	0.5	0.333333	0.0357143	0.179712	0.143235	0.0253473	NA	NA	1	NA	NA	0.0122827	0.185728	7.59443e-05	0.0004031	0.56087	0.344603	0.0461555	0.207402	0.149675	0.0332058	0	0
Solyc09g010460.3.1;Solyc10g084670.3.1	Solyc09g010460.3.1 Eukaryotic translation initiation factor 3 subunit A (AHRD V3.3 *** A0A2G2VY82_CAPBA)	Solyc09g010460.3.1	Solyc09g010460.3.1	Solyc09g010460.3.1 Eukaryotic translation initiation factor 3 subunit A (AHRD V3.3 *** A0A2G2VY82_CAPBA)	21	5	5	1	1	5	5	163610	4810254	103525800	29.4007	632.76	0.0464643	NA	102.809	26.6117	NA	NA	0.00155516	0.0701136	1.7963e-05	0.000116433	0.333333	0.333333	0.00793651	0.143235	0.143235	0.00902344	NA	NA	0	NA	NA	0.00371433	0.103002	4.16741e-05	0.000468844	0.404389	0.344603	0.0150248	0.178621	0.149675	0.0170699	0	0
Solyc05g054070.5.1	Solyc05g054070.5.1 60S ribosomal protein L6 (AHRD V3.11 *** tr|A0A2G3CJ48|A0A2G3CJ48_CAPCH)	Solyc05g054070.5.1	Solyc05g054070.5.1	Solyc05g054070.5.1 60S ribosomal protein L6 (AHRD V3.11 *** tr|A0A2G3CJ48|A0A2G3CJ48_CAPCH)	5	4	5	2	2	4	5	615180	1329810	113314400	2.16166	184.197	0.0117356	112.005	123.338	52.8365	0.73548	0.10749	0.00426484	0.717669	0.000477569	0.000190272	0.533333	0.0952381	0.015873	0.354539	0.0528075	0.0143059	1	1	1	0.757671	0.116489	0.00674796	0.744824	0.000581301	0.000539836	0.597107	0.166918	0.0233358	0.387955	0.0929732	0.0213474	0	0
Solyc03g031720.3.1	Solyc03g031720.3.1 RNA-binding protein (AHRD V3.3 *** A0A2K3PBB6_TRIPR)	Solyc03g031720.3.1	Solyc03g031720.3.1	Solyc03g031720.3.1 RNA-binding protein (AHRD V3.3 *** A0A2K3PBB6_TRIPR)	3	4	5	0	0	4	5	NA	2.05962e+06	25919600	NA	NA	0.079462	NA	73.4143	38.8886	NA	NA	0.000894948	NA	NA	0.000160828	NA	NA	0.015873	NA	NA	0.0143059	NA	NA	1	NA	NA	0.00310384	NA	NA	0.000511204	NA	NA	0.0233358	NA	NA	0.0213474	0	1
Solyc03g114950.2.1	Solyc03g114950.2.1 ABC transporter B family member 27 (AHRD V3.3 *** A0A1U8FW31_CAPAN)	Solyc03g114950.2.1	Solyc03g114950.2.1	Solyc03g114950.2.1 ABC transporter B family member 27 (AHRD V3.3 *** A0A1U8FW31_CAPAN)	9	5	5	0	0	5	5	NA	1447376	21303200	NA	NA	0.0679417	NA	75.4426	24.3391	NA	NA	0.000263473	NA	NA	1.52637e-05	NA	NA	0.00793651	NA	NA	0.00902344	NA	NA	1	NA	NA	0.00288314	NA	NA	0.000399355	NA	NA	0.0150248	NA	NA	0.0170699	1	1
Solyc10g083970.1.1	Solyc10g083970.1.1 S-adenosylmethionine synthase (AHRD V3.3 *** A0A1U8EAC9_CAPAN)	Solyc10g083970.1.1	Solyc10g083970.1.1	Solyc10g083970.1.1 S-adenosylmethionine synthase (AHRD V3.3 *** A0A1U8EAC9_CAPAN)	8	5	5	1	1	5	5	168000	4386800	101463400	26.1119	603.949	0.0432353	NA	124.444	45.9335	NA	NA	0.000670023	0.0710095	0.000165642	0.000100901	0.333333	0.333333	0.00793651	0.143235	0.143235	0.00902344	NA	NA	1	NA	NA	0.00302141	0.104075	0.000230113	0.000455227	0.404389	0.344603	0.0150248	0.178621	0.149675	0.0170699	0	0
Solyc09g090190.3.1	Solyc09g090190.3.1 S-adenosyl-L-methionine-dependent methyltransferases superfamily protein (AHRD V3.3 *** A0A2U1MED4_ARTAN)	Solyc09g090190.3.1	Solyc09g090190.3.1	Solyc09g090190.3.1 S-adenosyl-L-methionine-dependent methyltransferases superfamily protein (AHRD V3.3 *** A0A2U1MED4_ARTAN)	12	5	5	0	1	5	5	222830	4973300	135076600	22.3188	606.187	0.0368184	NA	120.103	53.1595	NA	NA	0.000469664	0.0865256	0.000491712	0.000132786	0.333333	0.333333	0.00793651	0.143235	0.143235	0.00902344	NA	NA	1	NA	NA	0.00291928	0.120383	0.000597263	0.000484592	0.404389	0.344603	0.0150248	0.178621	0.149675	0.0170699	1	1
Solyc06g072300.4.1;Solyc09g082830.4.1	Solyc06g072300.4.1 Argonaute 1	Solyc06g072300.4.1	Solyc06g072300.4.1	Solyc06g072300.4.1 Argonaute 1	24	5	5	2	2	5	5	286990	6674600	184995400	23.2572	644.605	0.0360798	104.172	57.6147	41.0912	0.150026	0.0772077	1.35952e-05	0.00386999	9.0749e-05	7.01083e-06	0.0952381	0.0952381	0.00793651	0.0528075	0.0528075	0.00902344	1	1	1	0.1796	0.0864338	0.00154467	0.0124532	0.000141758	0.000399355	0.192633	0.166918	0.0150248	0.107939	0.0929732	0.0170699	0	0
Solyc07g065840.2.1	Solyc07g065840.2.1 molecular chaperone Hsp90-2	Solyc07g065840.2.1	Solyc07g065840.2.1	Solyc07g065840.2.1 molecular chaperone Hsp90-2	38	5	5	0	5	5	5	2413446	78736400	1161922000	32.6241	481.437	0.0677639	61.0629	89.9975	32.5162	9.93504e-05	1.00627e-06	0.000490905	7.4818e-05	4.19624e-08	6.43851e-05	0.00793651	0.00793651	0.00793651	0.00902344	0.00902344	0.00902344	1	1	1	0.00157805	8.38864e-06	0.00291928	0.00173157	9.05591e-07	0.000437874	0.0438776	0.0350655	0.0150248	0.0498867	0.0397168	0.0170699	1	1
Solyc03g005260.3.1;Solyc03g005250.5.1	Solyc03g005260.3.1 ATP sulfurylase (AHRD V3.3 *** Q9ZNZ8_BRAJU)	Solyc03g005260.3.1	Solyc03g005260.3.1	Solyc03g005260.3.1 ATP sulfurylase (AHRD V3.3 *** Q9ZNZ8_BRAJU)	27	5	5	2	4	5	5	1.19764e+06	32404280	499218000	27.0567	416.834	0.0649101	38.0176	65.8696	20.7988	0.0004302	2.04151e-05	0.00127503	0.000405316	2.77716e-08	8.53222e-05	0.015873	0.015873	0.00793651	0.0143059	0.0143059	0.00902344	1	1	0	0.00205636	7.09053e-05	0.00345499	0.00277993	9.05591e-07	0.000437874	0.059447	0.0501208	0.0150248	0.0568806	0.0452955	0.0170699	0	0
Solyc04g015490.4.1	Solyc04g015490.4.1 Mg-protoporphyrin IX chelatase (AHRD V3.3 *** A0A2G2ZF66_CAPAN)	Solyc04g015490.4.1	Solyc04g015490.4.1	Solyc04g015490.4.1 Mg-protoporphyrin IX chelatase (AHRD V3.3 *** A0A2G2ZF66_CAPAN)	15	5	5	1	1	5	5	93675	5280200	99260000	56.3672	1059.62	0.0531956	NA	105.001	34.9691	NA	NA	0.000901251	0.0268208	4.3398e-05	9.72429e-05	0.333333	0.333333	0.00793651	0.143235	0.143235	0.00902344	NA	NA	1	NA	NA	0.00310749	0.0484287	8.26628e-05	0.000448987	0.404389	0.344603	0.0150248	0.178621	0.149675	0.0170699	0	0
Solyc09g083150.5.1	Solyc09g083150.5.1 NADH dehydrogenase-like complex N (AHRD V3.11 *** tr|A0A0F7GZG2|A0A0F7GZG2_9ROSI)	Solyc09g083150.5.1	Solyc09g083150.5.1	Solyc09g083150.5.1 NADH dehydrogenase-like complex N (AHRD V3.11 *** tr|A0A0F7GZG2|A0A0F7GZG2_9ROSI)	12	5	5	3	3	5	5	188579	13104940	251284000	69.4932	1332.52	0.0521519	61.1669	105.811	46.5346	0.000364738	0.000292262	0.000592336	0.000618707	7.83748e-07	9.52451e-05	0.0357143	0.0357143	0.00793651	0.0253473	0.0253473	0.00902344	1	1	1	0.00192292	0.000573253	0.00293828	0.00356375	4.17121e-06	0.00044534	0.100886	0.0871849	0.0150248	0.075651	0.0625341	0.0170699	0	0
Solyc03g096850.4.1	Solyc03g096850.4.1 Rubredoxin family protein (AHRD V3.3 *** Q9FFJ2_ARATH)	Solyc03g096850.4.1	Solyc03g096850.4.1	Solyc03g096850.4.1 Rubredoxin family protein (AHRD V3.3 *** Q9FFJ2_ARATH)	10	5	5	5	5	5	5	1293944	49432000	981346000	38.2026	758.415	0.0503716	75.1214	118.346	51.0616	0.000226549	4.79208e-07	0.000437172	0.000160088	7.63481e-08	8.81364e-05	0.00793651	0.00793651	0.00793651	0.00902344	0.00902344	0.00902344	1	1	1	0.00171805	5.46266e-06	0.00291928	0.00186284	1.16942e-06	0.000437874	0.0438776	0.0350655	0.0150248	0.0498867	0.0397168	0.0170699	0	0
Solyc08g005490.3.1	Solyc08g005490.3.1 S-adenosyl-L-methionine-dependent methyltransferases superfamily protein (AHRD V3.3 *** A0A2U1NU97_ARTAN)	Solyc08g005490.3.1	Solyc08g005490.3.1	Solyc08g005490.3.1 S-adenosyl-L-methionine-dependent methyltransferases superfamily protein (AHRD V3.3 *** A0A2U1NU97_ARTAN)	13	5	5	0	0	5	5	NA	3687072	88304800	NA	NA	0.0417539	NA	106.816	38.7328	NA	NA	0.000775961	NA	NA	8.28021e-05	NA	NA	0.00793651	NA	NA	0.00902344	NA	NA	1	NA	NA	0.0030847	NA	NA	0.000437874	NA	NA	0.0150248	NA	NA	0.0170699	1	1
Solyc06g071880.4.1;Solyc06g071870.3.1	Solyc06g071880.4.1 60S ribosomal protein L17 (AHRD V3.3 *** A0A2I0X0J2_9ASPA);Solyc06g071870.3.1 60S ribosomal protein L17 (AHRD V3.3 *** A0A2I0X0J2_9ASPA)	Solyc06g071880.4.1;Solyc06g071870.3.1	Solyc06g071880.4.1	Solyc06g071880.4.1 60S ribosomal protein L17 (AHRD V3.3 *** A0A2I0X0J2_9ASPA)	9	5	5	2	3	5	5	1.32433e+06	9747120	386908000	7.36006	292.155	0.0251923	98.2552	105.137	37.9427	0.138983	0.0187625	0.000792227	0.0790451	0.000143271	8.65954e-05	0.0714286	0.0357143	0.00793651	0.0526323	0.0253473	0.00902344	1	0	1	0.168737	0.0238551	0.0030847	0.113825	0.000203669	0.000437874	0.192633	0.0871849	0.0150248	0.107939	0.0625341	0.0170699	0	0
Solyc07g055210.3.1	Solyc07g055210.3.1 Aspartate aminotransferase (AHRD V3.3 *** A0A2G2WE83_CAPBA)	Solyc07g055210.3.1	Solyc07g055210.3.1	Solyc07g055210.3.1 Aspartate aminotransferase (AHRD V3.3 *** A0A2G2WE83_CAPBA)	9	5	5	1	1	5	5	108690	2638142	26618600	24.2722	244.904	0.099109	NA	57.9516	24.651	NA	NA	0.000826836	0.0173856	2.31118e-05	7.25198e-05	0.333333	0.333333	0.00793651	0.143235	0.143235	0.00902344	NA	NA	0	NA	NA	0.0030847	0.0355109	5.08722e-05	0.000437874	0.404389	0.344603	0.0150248	0.178621	0.149675	0.0170699	0	0
Solyc06g069090.3.1	Solyc06g069090.3.1 40S ribosomal protein S7 (AHRD V3.3 *-* A0A2G3D0S9_CAPCH)	Solyc06g069090.3.1	Solyc06g069090.3.1	Solyc06g069090.3.1 40S ribosomal protein S7 (AHRD V3.3 *-* A0A2G3D0S9_CAPCH)	22	5	5	3	5	5	5	1043474	87300000	1531900000	83.6628	1468.08	0.0569881	89.5315	122.652	33.2664	0.000301485	6.67721e-05	0.00149086	0.000287279	6.78851e-07	0.000159447	0.00793651	0.00793651	0.00793651	0.00902344	0.00902344	0.00902344	1	0	0	0.00176881	0.000174786	0.00363349	0.00227814	3.8413e-06	0.000509955	0.0438776	0.0350655	0.0150248	0.0498867	0.0397168	0.0170699	0	0
Solyc08g043180.3.1	Solyc08g043180.3.1 Photosystem II reaction center PsbP family protein (AHRD V3.3 *** A0A0F7GYT8_9ROSI)	Solyc08g043180.3.1	Solyc08g043180.3.1	Solyc08g043180.3.1 Photosystem II reaction center PsbP family protein (AHRD V3.3 *** A0A0F7GYT8_9ROSI)	6	5	5	1	1	5	5	105390	1888134	35278600	17.9157	334.743	0.0535207	NA	105.767	26.9087	NA	NA	0.00128428	0.0871529	2.93646e-05	9.66481e-05	0.333333	0.333333	0.00793651	0.143235	0.143235	0.00902344	NA	NA	0	NA	NA	0.00345499	0.12111	6.13008e-05	0.00044806	0.404389	0.344603	0.0150248	0.178621	0.149675	0.0170699	0	0
Solyc05g026540.3.1	Solyc05g026540.3.1 transmembrane protein (Protein of unknown function DUF2359%2C transmembrane) (AHRD V3.3 *** AT1G23170.2)	Solyc05g026540.3.1	Solyc05g026540.3.1	Solyc05g026540.3.1 transmembrane protein (Protein of unknown function DUF2359%2C transmembrane) (AHRD V3.3 *** AT1G23170.2)	10	5	5	0	2	5	5	69724.5	2694996	23737800	38.6521	340.451	0.113532	4.47947	121.671	45.6668	0.00199524	9.15149e-06	0.00246156	0.00804058	1.91869e-05	0.000931775	0.0952381	0.0952381	0.00793651	0.0528075	0.0528075	0.00902344	1	1	1	0.0052595	3.83067e-05	0.00468737	0.0206779	4.40729e-05	0.00148086	0.192633	0.166918	0.0150248	0.107939	0.0929732	0.0170699	1	1
Solyc02g069260.3.1	Solyc02g069260.3.1 Argonaute2a	Solyc02g069260.3.1	Solyc02g069260.3.1	Solyc02g069260.3.1 Argonaute2a	13	5	5	4	4	5	5	69657.8	1520785	50297600	21.8322	722.068	0.0302357	39.6125	85.5856	38.955	0.0128435	1.27598e-07	0.00268101	0.0100426	2.61979e-08	0.000321663	0.031746	0.015873	0.00793651	0.0274863	0.0143059	0.00902344	1	1	0	0.0207405	3.24464e-06	0.00493969	0.0241024	9.05591e-07	0.000697071	0.100886	0.0501208	0.0150248	0.0798862	0.0452955	0.0170699	0	0
Solyc06g073260.3.1	Solyc06g073260.3.1 Chloroplast stem-loop binding protein of .1	Solyc06g073260.3.1	Solyc06g073260.3.1	Solyc06g073260.3.1 Chloroplast stem-loop binding protein of .1	38	5	5	5	5	5	5	17182500	755580000	11591000000	43.9738	674.582	0.0651868	80.0938	87.2942	39.2064	6.38551e-05	6.03598e-06	0.000345655	6.31714e-05	1.38645e-07	5.49927e-05	0.00793651	0.00793651	0.00793651	0.00902344	0.00902344	0.00902344	1	1	1	0.00157805	2.90379e-05	0.0028938	0.00173157	1.56192e-06	0.000432396	0.0438776	0.0350655	0.0150248	0.0498867	0.0397168	0.0170699	0	0
Solyc03g078290.3.1	Solyc03g078290.3.1 40S ribosomal protein S18 (AHRD V3.3 *** A0A2G3CUV3_CAPCH)	Solyc03g078290.3.1	Solyc03g078290.3.1	Solyc03g078290.3.1 40S ribosomal protein S18 (AHRD V3.3 *** A0A2G3CUV3_CAPCH)	4	5	5	4	4	5	5	539640	4464780	112988000	8.27363	209.377	0.0395155	72.9482	91.2256	30.3369	0.00664218	4.04361e-05	0.000407317	0.00809946	6.03192e-07	3.98216e-05	0.015873	0.015873	0.00793651	0.0143059	0.0143059	0.00902344	1	1	1	0.0123713	0.000124097	0.00291928	0.0206886	3.6254e-06	0.0004031	0.059447	0.0501208	0.0150248	0.0568806	0.0452955	0.0170699	0	0
Solyc09g090980.3.1	Solyc09g090980.3.1 pathogenesis-related protein STH-2-like (AHRD V3.3 *** A0A1U7Y3H6_NICSY)	Solyc09g090980.3.1	Solyc09g090980.3.1	Solyc09g090980.3.1 pathogenesis-related protein STH-2-like (AHRD V3.3 *** A0A1U7Y3H6_NICSY)	5	4	5	0	0	4	5	NA	2.47312e+06	16990920	NA	NA	0.145556	NA	100.653	41.5007	NA	NA	0.0084109	NA	NA	0.0014772	NA	NA	0.015873	NA	NA	0.0143059	NA	NA	1	NA	NA	0.0118258	NA	NA	0.00215648	NA	NA	0.0233358	NA	NA	0.0213474	0	1
Solyc02g094120.3.1	Solyc02g094120.3.1 sulfite oxidase	Solyc02g094120.3.1	Solyc02g094120.3.1	Solyc02g094120.3.1 sulfite oxidase	14	5	5	2	2	5	5	7919135	5508620	125667400	0.695609	15.8688	0.0438349	138.97	77.6808	53.6365	0.744229	0.315379	0.00048725	0.516317	0.0203333	0.000106736	1	0.0952381	0.00793651	1	0.0528075	0.00902344	0	0	1	0.764488	0.324964	0.00291928	0.5533	0.0216988	0.00046038	1	0.166918	0.0150248	1	0.0929732	0.0170699	0	0
Solyc10g048030.2.1	Solyc10g048030.2.1 MLP-like protein 43 (AHRD V3.3 *** A0A2U1KXS7_ARTAN)	Solyc10g048030.2.1	Solyc10g048030.2.1	Solyc10g048030.2.1 MLP-like protein 43 (AHRD V3.3 *** A0A2U1KXS7_ARTAN)	2	5	5	1	1	5	5	207590	5190104	24397800	25.0017	117.529	0.212728	NA	112.754	52.7803	NA	NA	0.0251852	0.152869	0.00141689	0.0146038	0.333333	0.333333	0.015873	0.143235	0.143235	0.0162936	NA	NA	1	NA	NA	0.031249	0.194377	0.00163216	0.0169557	0.404389	0.344603	0.0233358	0.178621	0.149675	0.0239541	0	0
Solyc11g013810.3.1	Solyc11g013810.3.1 Nitrate reductase (AHRD V3.3 *** Q8LT13_SOLTU)	Solyc11g013810.3.1	Solyc11g013810.3.1	Solyc11g013810.3.1 Nitrate reductase (AHRD V3.3 *** Q8LT13_SOLTU)	30	5	5	1	1	5	5	129500	6319680	195650000	48.8006	1510.81	0.0323009	NA	92.8473	34.3428	NA	NA	0.000410162	0.0252733	3.10349e-05	2.91633e-05	0.333333	0.333333	0.00793651	0.143235	0.143235	0.00902344	NA	NA	1	NA	NA	0.00291928	0.0461407	6.39441e-05	0.000399355	0.404389	0.344603	0.0150248	0.178621	0.149675	0.0170699	0	0
Solyc01g096870.5.1	Solyc01g096870.5.1 Proline-tRNA ligase-like protein (AHRD V3.11 *** tr|A0A2K3PF09|A0A2K3PF09_TRIPR)	Solyc01g096870.5.1	Solyc01g096870.5.1	Solyc01g096870.5.1 Proline-tRNA ligase-like protein (AHRD V3.11 *** tr|A0A2K3PF09|A0A2K3PF09_TRIPR)	24	5	5	1	1	5	5	313360	16440440	241792000	52.465	771.611	0.0679941	NA	84.9548	38.8643	NA	NA	0.000599027	0.0152198	5.80108e-05	8.58745e-05	0.333333	0.333333	0.00793651	0.143235	0.143235	0.00902344	NA	NA	1	NA	NA	0.0029577	0.0325292	0.000102036	0.000437874	0.404389	0.344603	0.0150248	0.178621	0.149675	0.0170699	0	0
Solyc01g008330.5.1	Solyc01g008330.5.1 Biotin carboxylase (AHRD V3.11 *** tr|A0A2G3AYC3|A0A2G3AYC3_CAPCH)	Solyc01g008330.5.1	Solyc01g008330.5.1	Solyc01g008330.5.1 Biotin carboxylase (AHRD V3.11 *** tr|A0A2G3AYC3|A0A2G3AYC3_CAPCH)	19	5	5	3	3	5	5	606957	26663840	406526000	43.9304	669.778	0.0655895	112.738	102.384	29.338	0.0122745	0.00801757	0.000992859	0.00192651	1.2924e-05	0.000101078	0.0357143	0.0357143	0.00793651	0.0253473	0.0253473	0.00902344	1	0	0	0.0200474	0.0108734	0.00320997	0.00763691	3.21676e-05	0.000455227	0.100886	0.0871849	0.0150248	0.075651	0.0625341	0.0170699	0	0
Solyc07g066610.3.1	Solyc07g066610.3.1 Phosphoglycerate kinase (AHRD V3.3 *** A0A2G2Z688_CAPAN)	Solyc07g066610.3.1	Solyc07g066610.3.1	Solyc07g066610.3.1 Phosphoglycerate kinase (AHRD V3.3 *** A0A2G2Z688_CAPAN)	44	5	5	5	5	5	5	16940560	471272000	7627160000	27.8192	450.231	0.0617887	59.7684	98.0228	43.3118	0.00014423	2.28022e-07	0.000353113	8.65005e-05	3.09576e-08	5.50553e-05	0.00793651	0.00793651	0.00793651	0.00902344	0.00902344	0.00902344	1	1	1	0.00157805	3.99001e-06	0.00291741	0.00173157	9.05591e-07	0.000432396	0.0438776	0.0350655	0.0150248	0.0498867	0.0397168	0.0170699	0	0
Solyc12g017570.2.1	Solyc12g017570.2.1 Guanosine nucleotide diphosphate dissociation inhibitor (AHRD V3.3 *** O22402_TOBAC)	Solyc12g017570.2.1	Solyc12g017570.2.1	Solyc12g017570.2.1 Guanosine nucleotide diphosphate dissociation inhibitor (AHRD V3.3 *** O22402_TOBAC)	24	5	5	2	2	5	5	214865	15513680	252086000	72.202	1173.23	0.0615412	4.90678	88.4796	32.1818	0.000420263	2.66213e-07	0.000621596	0.00145863	6.89228e-07	6.47957e-05	0.0952381	0.0952381	0.00793651	0.0528075	0.0528075	0.00902344	1	1	1	0.00203906	4.03285e-06	0.00300838	0.00617774	3.87217e-06	0.000437874	0.192633	0.166918	0.0150248	0.107939	0.0929732	0.0170699	0	0
Solyc09g074940.3.1	Solyc09g074940.3.1 (DB240) meloidogyne-induced giant cell protein	Solyc09g074940.3.1	Solyc09g074940.3.1	Solyc09g074940.3.1 (DB240) meloidogyne-induced giant cell protein	27	5	5	1	1	5	5	155770	10860260	192212000	69.7198	1233.95	0.0565015	NA	78.2553	29.8184	NA	NA	0.000430934	0.0103481	2.79163e-05	4.16003e-05	0.333333	0.333333	0.00793651	0.143235	0.143235	0.00902344	NA	NA	1	NA	NA	0.00291928	0.0246301	5.92009e-05	0.000411381	0.404389	0.344603	0.0150248	0.178621	0.149675	0.0170699	0	0
Solyc09g090520.3.1;Solyc03g005680.3.1	Solyc09g090520.3.1 RNA-binding (RRM/RBD/RNP motifs) family protein (AHRD V3.3 *-* F4K4W6_ARATH)	Solyc09g090520.3.1	Solyc09g090520.3.1	Solyc09g090520.3.1 RNA-binding (RRM/RBD/RNP motifs) family protein (AHRD V3.3 *-* F4K4W6_ARATH)	4	5	5	2	2	5	5	137935	2022484	43276200	14.6626	313.743	0.0467343	26.8878	104.537	25.7434	0.00473203	0.0030979	0.000968003	0.0255085	1.26612e-06	6.21373e-05	0.0952381	0.0952381	0.00793651	0.0528075	0.0528075	0.00902344	1	1	0	0.00945088	0.00472314	0.00319454	0.0464231	5.64883e-06	0.000437874	0.192633	0.166918	0.0150248	0.107939	0.0929732	0.0170699	0	0
Solyc12g011000.2.1;Solyc07g055840.3.1	Solyc12g011000.2.1 Citrate synthase (AHRD V3.3 *** A0A2G3BMF7_CAPCH);Solyc07g055840.3.1 Citrate synthase (AHRD V3.3 *** A0A2G2WEG9_CAPBA)	Solyc12g011000.2.1	Solyc12g011000.2.1	Solyc12g011000.2.1 Citrate synthase (AHRD V3.3 *** A0A2G3BMF7_CAPCH)	6	5	5	0	0	5	5	NA	2122210	19314000	NA	NA	0.109879	NA	108.982	40.8203	NA	NA	0.00233433	NA	NA	0.000609218	NA	NA	0.00793651	NA	NA	0.00902344	NA	NA	1	NA	NA	0.00454669	NA	NA	0.00106355	NA	NA	0.0150248	NA	NA	0.0170699	1	1
Solyc09g061620.3.1	Solyc09g061620.3.1 Vesicle-associated membrane protein (AHRD V3.3 *** A0A1U8H291_CAPAN)	Solyc09g061620.3.1	Solyc09g061620.3.1	Solyc09g061620.3.1 Vesicle-associated membrane protein (AHRD V3.3 *** A0A1U8H291_CAPAN)	3	5	5	0	1	5	5	154050	3242960	14907260	21.0513	96.769	0.217542	NA	63.5538	35.2764	NA	NA	0.00305201	0.0190313	0.000368155	0.00148997	0.333333	0.333333	0.00793651	0.143235	0.143235	0.00902344	NA	NA	1	NA	NA	0.00535448	0.0380625	0.000459204	0.00217266	0.404389	0.344603	0.0150248	0.178621	0.149675	0.0170699	1	1
Solyc01g087040.2.1	Solyc01g087040.2.1 Photosystem II PsbP (AHRD V3.3 *** A0A200Q959_9MAGN)	Solyc01g087040.2.1	Solyc01g087040.2.1	Solyc01g087040.2.1 Photosystem II PsbP (AHRD V3.3 *** A0A200Q959_9MAGN)	6	5	5	1	1	5	5	40807	1367998	47875800	33.5236	1173.23	0.0285739	NA	112.073	52.2492	NA	NA	0.000516319	0.0658191	0.00018415	8.31413e-05	0.333333	0.333333	0.00793651	0.143235	0.143235	0.00902344	NA	NA	1	NA	NA	0.00291928	0.098217	0.000251607	0.000437874	0.404389	0.344603	0.0150248	0.178621	0.149675	0.0170699	0	0
Solyc04g074980.3.1	Solyc04g074980.3.1 Transport inhibitor response 1-like protein (AHRD V3.3 *** A0A2G3CNZ5_CAPCH)	Solyc04g074980.3.1	Solyc04g074980.3.1	Solyc04g074980.3.1 Transport inhibitor response 1-like protein (AHRD V3.3 *** A0A2G3CNZ5_CAPCH)	3	3	5	0	0	3	5	NA	745033	6456400	NA	NA	0.115395	NA	142.542	48.4857	NA	NA	0.0769967	NA	NA	0.00719869	NA	NA	0.0357143	NA	NA	0.0253473	NA	NA	1	NA	NA	0.0872751	NA	NA	0.00875168	NA	NA	0.0461555	NA	NA	0.0332058	0	1
Solyc05g054490.3.1	Solyc05g054490.3.1 3-oxo-5-alpha-steroid 4-dehydrogenase (AHRD V3.3 *** A0A200R6L0_9MAGN)	Solyc05g054490.3.1	Solyc05g054490.3.1	Solyc05g054490.3.1 3-oxo-5-alpha-steroid 4-dehydrogenase (AHRD V3.3 *** A0A200R6L0_9MAGN)	8	5	5	1	1	5	5	127270	3452290	55191200	27.1257	433.654	0.0625515	NA	110.028	51.6546	NA	NA	0.00072124	0.0482196	0.000265306	0.00017561	0.333333	0.333333	0.00793651	0.143235	0.143235	0.00902344	NA	NA	1	NA	NA	0.00308228	0.0770222	0.000341949	0.000522527	0.404389	0.344603	0.0150248	0.178621	0.149675	0.0170699	0	0
Solyc11g007720.2.1	Solyc11g007720.2.1 Dihydrolipoamide acetyltransferase component of pyruvate dehydrogenase complex (AHRD V3.3 *** A0A1U8F4C0_CAPAN)	Solyc11g007720.2.1	Solyc11g007720.2.1	Solyc11g007720.2.1 Dihydrolipoamide acetyltransferase component of pyruvate dehydrogenase complex (AHRD V3.3 *** A0A1U8F4C0_CAPAN)	13	5	5	1	1	5	5	127370	2110740	60942400	16.5717	478.467	0.034635	NA	138.981	33.4684	NA	NA	0.00228839	0.245014	6.51054e-05	0.000231922	0.333333	0.333333	0.00793651	0.143235	0.143235	0.00902344	NA	NA	0	NA	NA	0.00450132	0.289494	0.000111885	0.000592483	0.404389	0.344603	0.0150248	0.178621	0.149675	0.0170699	0	0
Solyc03g115630.3.1	Solyc03g115630.3.1 Carbamoyl-phosphate synthase small chain (AHRD V3.3 *** A0A1U8FVX2_CAPAN)	Solyc03g115630.3.1	Solyc03g115630.3.1	Solyc03g115630.3.1 Carbamoyl-phosphate synthase small chain (AHRD V3.3 *** A0A1U8FVX2_CAPAN)	10	5	5	1	1	5	5	232570	3394402	51885000	14.5952	223.094	0.0654216	NA	88.5264	33.3112	NA	NA	0.00117281	0.0860489	0.000108578	0.000147067	0.333333	0.333333	0.00793651	0.143235	0.143235	0.00902344	NA	NA	1	NA	NA	0.00334328	0.120156	0.000163785	0.000502752	0.404389	0.344603	0.0150248	0.178621	0.149675	0.0170699	0	0
Solyc02g077990.3.1	Solyc02g077990.3.1 30S ribosomal protein S5, chloroplastic (AHRD V3.3 *** A0A1U8FKT3_CAPAN)	Solyc02g077990.3.1	Solyc02g077990.3.1	Solyc02g077990.3.1 30S ribosomal protein S5, chloroplastic (AHRD V3.3 *** A0A1U8FKT3_CAPAN)	15	5	5	5	5	5	5	1777252	44361400	827318000	24.9607	465.504	0.0536207	103.356	80.7007	23.5552	0.000570841	8.77216e-05	0.000565661	0.00046634	8.26597e-07	3.48091e-05	0.00793651	0.00793651	0.00793651	0.00902344	0.00902344	0.00902344	1	0	0	0.00235781	0.000214631	0.00293223	0.00302162	4.33696e-06	0.000401222	0.0438776	0.0350655	0.0150248	0.0498867	0.0397168	0.0170699	0	0
Solyc06g071920.5.1;Solyc01g098950.3.1;Solyc04g018055.2.1	Solyc06g071920.5.1 Glyceraldehyde-3-phosphate dehydrogenase (AHRD V3.11 *** tr|A0A0F7JJ49|A0A0F7JJ49_NICBE)	Solyc06g071920.5.1	Solyc06g071920.5.1	Solyc06g071920.5.1 Glyceraldehyde-3-phosphate dehydrogenase (AHRD V3.11 *** tr|A0A0F7JJ49|A0A0F7JJ49_NICBE)	24	5	5	5	5	5	5	2862820	99569800	1567300000	34.7803	547.467	0.0635295	53.3244	111.129	25.433	0.000217493	4.52575e-06	0.000998574	0.000139888	2.56938e-08	6.5025e-05	0.00793651	0.00793651	0.00793651	0.00902344	0.00902344	0.00902344	1	1	0	0.00169503	2.44024e-05	0.00321973	0.00173157	9.05591e-07	0.000437874	0.0438776	0.0350655	0.0150248	0.0498867	0.0397168	0.0170699	0	0
Solyc01g094410.3.1;Solyc10g080420.3.1;Solyc08g008020.1.1	Solyc01g094410.3.1 C2 calcium/lipid-binding plant phosphoribosyltransferase family protein (AHRD V3.3 *** A0A061G6B5_THECC)	Solyc01g094410.3.1	Solyc01g094410.3.1	Solyc01g094410.3.1 C2 calcium/lipid-binding plant phosphoribosyltransferase family protein (AHRD V3.3 *** A0A061G6B5_THECC)	9	5	5	1	1	5	5	82646	1714264	19114300	20.7423	231.279	0.0896849	NA	53.4347	48.2529	NA	NA	0.000509816	0.0268119	0.000599483	0.000279306	0.333333	0.333333	0.00793651	0.143235	0.143235	0.00902344	NA	NA	1	NA	NA	0.00291928	0.0484287	0.00072137	0.000641658	0.404389	0.344603	0.0150248	0.178621	0.149675	0.0170699	0	0
Solyc04g081970.3.1	Solyc04g081970.3.1 Thioredoxin (AHRD V3.3 *** A0A200QEF8_9MAGN)	Solyc04g081970.3.1	Solyc04g081970.3.1	Solyc04g081970.3.1 Thioredoxin (AHRD V3.3 *** A0A200QEF8_9MAGN)	13	5	5	3	3	5	5	558800	19583980	311108000	35.0465	556.743	0.0629491	77.419	103.59	23.7133	0.00256927	0.0033819	0.00120207	0.00182946	1.68513e-06	8.2457e-05	0.0357143	0.0357143	0.00793651	0.0253473	0.0253473	0.00902344	1	0	0	0.00624089	0.00510151	0.00339025	0.00742092	7.05433e-06	0.000437874	0.100886	0.0871849	0.0150248	0.075651	0.0625341	0.0170699	0	0
Solyc12g009650.2.1	Solyc12g009650.2.1 Sl proline-rich protein	Solyc12g009650.2.1	Solyc12g009650.2.1	Solyc12g009650.2.1 Sl proline-rich protein	2	5	5	1	1	5	5	162830	2321898	40027600	14.2596	245.824	0.0580074	NA	84.0693	19.9781	NA	NA	0.000405354	0.0367729	1.28736e-05	1.57671e-05	0.333333	0.333333	0.00793651	0.143235	0.143235	0.00902344	NA	NA	0	NA	NA	0.00291928	0.0630393	3.21149e-05	0.000399355	0.404389	0.344603	0.0150248	0.178621	0.149675	0.0170699	0	0
Solyc03g096290.3.1	Solyc03g096290.3.1 plasma membrane intrinsic protein 1.7	Solyc03g096290.3.1	Solyc03g096290.3.1	Solyc03g096290.3.1 plasma membrane intrinsic protein 1.7	5	5	5	1	1	5	5	84900	22702720	19616200	267.405	231.051	1.15735	NA	59.7462	38.3943	NA	NA	0.890886	0.00166876	0.000286722	0.890235	0.333333	0.333333	1	0.143235	0.143235	0.916815	NA	NA	1	NA	NA	0.894259	0.00689037	0.000365492	0.894046	0.404389	0.344603	1	0.178621	0.149675	0.920017	0	0
Solyc06g074820.3.1	Solyc06g074820.3.1 tonoplast intrinsic protein 1.1	Solyc06g074820.3.1	Solyc06g074820.3.1	Solyc06g074820.3.1 tonoplast intrinsic protein 1.1	2	5	5	1	1	5	5	48326	5484520	91123200	113.49	1885.59	0.060188	NA	96.0023	54.2345	NA	NA	0.000382347	0.00902671	0.000121998	0.000113755	0.333333	0.333333	0.00793651	0.143235	0.143235	0.00902344	NA	NA	1	NA	NA	0.00291928	0.022557	0.000178458	0.000464662	0.404389	0.344603	0.0150248	0.178621	0.149675	0.0170699	0	0
Solyc02g020940.3.1	Solyc02g020940.3.1 Glyceraldehyde-3-phosphate dehydrogenase (AHRD V3.3 *** A0A2G3D2C2_CAPCH)	Solyc02g020940.3.1	Solyc02g020940.3.1	Solyc02g020940.3.1 Glyceraldehyde-3-phosphate dehydrogenase (AHRD V3.3 *** A0A2G3D2C2_CAPCH)	23	5	5	5	5	5	5	11843840	369252000	6425280000	31.1767	542.5	0.0574686	64.6935	104.374	42.9961	0.000168772	5.46467e-07	0.000421824	0.000115873	4.47876e-08	6.1653e-05	0.00793651	0.00793651	0.00793651	0.00902344	0.00902344	0.00902344	1	1	1	0.00157805	5.80723e-06	0.00291928	0.00173157	9.05591e-07	0.000437874	0.0438776	0.0350655	0.0150248	0.0498867	0.0397168	0.0170699	0	0
Solyc12g008570.3.1	Solyc12g008570.3.1 Arginine-tRNA ligase (AHRD V3.3 *** A0A200QDP6_9MAGN)	Solyc12g008570.3.1	Solyc12g008570.3.1	Solyc12g008570.3.1 Arginine-tRNA ligase (AHRD V3.3 *** A0A200QDP6_9MAGN)	12	5	5	0	0	5	5	NA	4260362	34634200	NA	NA	0.12301	NA	109.843	27.3615	NA	NA	0.00451429	NA	NA	0.000764986	NA	NA	0.00793651	NA	NA	0.00902344	NA	NA	0	NA	NA	0.00701934	NA	NA	0.00127329	NA	NA	0.0150248	NA	NA	0.0170699	1	1
Solyc03g063560.3.1	Solyc03g063560.3.1 Glutamate synthase (AHRD V3.3 *** W7TEE5_9STRA)	Solyc03g063560.3.1	Solyc03g063560.3.1	Solyc03g063560.3.1 Glutamate synthase (AHRD V3.3 *** W7TEE5_9STRA)	77	5	5	5	5	5	5	4428400	174838800	2897440000	39.4813	654.286	0.0603425	98.4594	100.874	44.0803	0.000165136	1.06622e-05	0.000547571	0.000164869	2.73062e-07	8.85485e-05	0.00793651	0.00793651	0.00793651	0.00902344	0.00902344	0.00902344	1	1	1	0.00157805	4.26488e-05	0.00293223	0.00188049	2.27879e-06	0.000437874	0.0438776	0.0350655	0.0150248	0.0498867	0.0397168	0.0170699	0	0
Solyc06g082760.4.1;Solyc06g082750.3.1	Solyc06g082760.4.1 50S ribosomal protein L17 (AHRD V3.3 *** A0A1U8H2A3_CAPAN);Solyc06g082750.3.1 50S ribosomal protein L17 (AHRD V3.3 *** A0A1U8H2A3_CAPAN)	Solyc06g082760.4.1;Solyc06g082750.3.1	Solyc06g082760.4.1	Solyc06g082760.4.1 50S ribosomal protein L17 (AHRD V3.3 *** A0A1U8H2A3_CAPAN)	5	4	5	1	1	4	5	137130	566740	59610200	4.13287	434.698	0.00950743	NA	79.0912	31.4996	NA	NA	0.000876717	0.350852	7.22609e-05	9.87629e-06	0.4	0.333333	0.015873	0.157299	0.143235	0.0143059	NA	NA	1	NA	NA	0.0030847	0.394324	0.00012009	0.000399355	0.460714	0.344603	0.0233358	0.187692	0.149675	0.0213474	0	0
Solyc00g500076.1.1;Solyc00g500031.1.1	Solyc00g500076.1.1 50S ribosomal protein L14, chloroplastic (AHRD V3.3 *** I6N992_DATST);Solyc00g500031.1.1 50S ribosomal protein L14, chloroplastic (AHRD V3.3 *** I6N992_DATST)	Solyc00g500076.1.1;Solyc00g500031.1.1	Solyc00g500076.1.1	Solyc00g500076.1.1 50S ribosomal protein L14, chloroplastic (AHRD V3.3 *** I6N992_DATST)	16	5	5	5	5	5	5	1326844	61491000	1238488000	46.3438	933.409	0.0496501	106.732	105.559	33.3471	0.00026768	3.37511e-05	0.000729193	0.000259892	3.99646e-07	7.23339e-05	0.00793651	0.00793651	0.00793651	0.00902344	0.00902344	0.00902344	1	0	1	0.00176881	0.000106804	0.0030847	0.00221774	2.71105e-06	0.000437874	0.0438776	0.0350655	0.0150248	0.0498867	0.0397168	0.0170699	0	0
Solyc07g022900.4.1	Solyc07g022900.4.1 Chlorophyll a-b binding protein, chloroplastic (AHRD V3.3 *** A0A2G2V6L4_CAPBA)	Solyc07g022900.4.1	Solyc07g022900.4.1	Solyc07g022900.4.1 Chlorophyll a-b binding protein, chloroplastic (AHRD V3.3 *** A0A2G2V6L4_CAPBA)	3	4	5	0	0	4	5	NA	2604350	40683600	NA	NA	0.0640147	NA	106.259	43.7337	NA	NA	0.00310502	NA	NA	0.000176022	NA	NA	0.015873	NA	NA	0.0143059	NA	NA	1	NA	NA	0.00539983	NA	NA	0.000522527	NA	NA	0.0233358	NA	NA	0.0213474	0	1
Solyc06g082670.3.1;Solyc06g082650.4.1	Solyc06g082670.3.1 60S ribosomal protein L10 (AHRD V3.3 *** A0A2G2Z7S9_CAPAN);Solyc06g082650.4.1 60S ribosomal protein L10 (AHRD V3.3 *** A0A2G2Z7S9_CAPAN)	Solyc06g082670.3.1	Solyc06g082670.3.1	Solyc06g082670.3.1 60S ribosomal protein L10 (AHRD V3.3 *** A0A2G2Z7S9_CAPAN)	16	5	5	5	5	5	5	3033430	32913400	1129404000	10.8502	372.319	0.0291423	124.805	65.3845	37.452	0.0080246	0.000337056	4.58329e-05	0.00416965	1.20098e-05	9.28905e-06	0.00793651	0.00793651	0.00793651	0.00902344	0.00902344	0.00902344	1	0	1	0.0143125	0.000645118	0.00197178	0.0131601	3.0686e-05	0.000399355	0.0438776	0.0350655	0.0150248	0.0498867	0.0397168	0.0170699	0	0
Solyc01g108150.3.1	Solyc01g108150.3.1 Zinc-binding alcohol dehydrogenase domain-containing protein 2 (AHRD V3.3 *** A0A1J3FLM3_NOCCA)	Solyc01g108150.3.1	Solyc01g108150.3.1	Solyc01g108150.3.1 Zinc-binding alcohol dehydrogenase domain-containing protein 2 (AHRD V3.3 *** A0A1J3FLM3_NOCCA)	13	5	5	0	0	5	5	NA	1128784	43883000	NA	NA	0.0257226	NA	88.2016	32.4453	NA	NA	0.000182507	NA	NA	8.48143e-06	NA	NA	0.00793651	NA	NA	0.00902344	NA	NA	1	NA	NA	0.00273839	NA	NA	0.000399355	NA	NA	0.0150248	NA	NA	0.0170699	1	1
Solyc07g006650.4.1	Solyc07g006650.4.1 Xylose isomerase (AHRD V3.3 *** A0A1U8H8G3_CAPAN)	Solyc07g006650.4.1	Solyc07g006650.4.1	Solyc07g006650.4.1 Xylose isomerase (AHRD V3.3 *** A0A1U8H8G3_CAPAN)	3	3	5	0	0	3	5	NA	542131	4828340	NA	NA	0.112281	NA	131.995	37.955	NA	NA	0.0701018	NA	NA	0.00428659	NA	NA	0.0357143	NA	NA	0.0253473	NA	NA	0	NA	NA	0.0798849	NA	NA	0.00547437	NA	NA	0.0461555	NA	NA	0.0332058	0	1
Solyc09g082520.3.1	Solyc09g082520.3.1 40S ribosomal protein S3a (AHRD V3.3 *-* A0A2G2W0A0_CAPBA)	Solyc09g082520.3.1	Solyc09g082520.3.1	Solyc09g082520.3.1 40S ribosomal protein S3a (AHRD V3.3 *-* A0A2G2W0A0_CAPBA)	5	3	5	0	0	3	5	NA	1.53864e+07	355376000	NA	NA	0.0432962	NA	109.727	34.6822	NA	NA	0.0930184	NA	NA	0.00670835	NA	NA	0.0357143	NA	NA	0.0253473	NA	NA	0	NA	NA	0.103905	NA	NA	0.00818254	NA	NA	0.0461555	NA	NA	0.0332058	0	1
Solyc06g066790.3.1	Solyc06g066790.3.1 N-alpha-acetyltransferase 15, NatA auxiliary subunit-like (AHRD V3.3 *** A0A2I4GME8_9ROSI)	Solyc06g066790.3.1	Solyc06g066790.3.1	Solyc06g066790.3.1 N-alpha-acetyltransferase 15, NatA auxiliary subunit-like (AHRD V3.3 *** A0A2I4GME8_9ROSI)	9	4	5	0	0	4	5	NA	660185	19425800	NA	NA	0.033985	NA	94.0166	27.613	NA	NA	0.00593809	NA	NA	0.000180993	NA	NA	0.015873	NA	NA	0.0143059	NA	NA	0	NA	NA	0.00880017	NA	NA	0.000530902	NA	NA	0.0233358	NA	NA	0.0213474	0	1
Solyc09g007250.5.1	Solyc09g007250.5.1 60S ribosomal protein L4 (AHRD V3.11 *** tr|A0A2G2VZK1|A0A2G2VZK1_CAPBA)	Solyc09g007250.5.1	Solyc09g007250.5.1	Solyc09g007250.5.1 60S ribosomal protein L4 (AHRD V3.11 *** tr|A0A2G2VZK1|A0A2G2VZK1_CAPBA)	24	5	5	3	5	5	5	1889742	53970640	1683876000	28.5598	891.061	0.0320514	143.298	109.195	34.0143	0.00261662	0.000199721	0.000898585	0.00222322	4.02099e-06	8.86811e-05	0.00793651	0.00793651	0.00793651	0.00902344	0.00902344	0.00902344	1	0	1	0.00629568	0.000413376	0.00310728	0.00846296	1.3189e-05	0.000437874	0.0438776	0.0350655	0.0150248	0.0498867	0.0397168	0.0170699	0	0
Solyc07g047970.5.1	Solyc07g047970.5.1 SEC12-like protein 2 (AHRD V3.11 *** tr|A0A2I4FW46|A0A2I4FW46_9ROSI)	Solyc07g047970.5.1	Solyc07g047970.5.1	Solyc07g047970.5.1 SEC12-like protein 2 (AHRD V3.11 *** tr|A0A2I4FW46|A0A2I4FW46_9ROSI)	5	5	5	0	0	5	5	NA	1352588	10870580	NA	NA	0.124426	NA	130.978	44.8819	NA	NA	0.00447008	NA	NA	0.00140108	NA	NA	0.00793651	NA	NA	0.00902344	NA	NA	1	NA	NA	0.00697098	NA	NA	0.00205817	NA	NA	0.0150248	NA	NA	0.0170699	1	1
Solyc07g043360.1.1	Solyc07g043360.1.1 60S ribosomal protein L27 (AHRD V3.3 *** A0A2G3BZK6_CAPCH)	Solyc07g043360.1.1	Solyc07g043360.1.1	Solyc07g043360.1.1 60S ribosomal protein L27 (AHRD V3.3 *** A0A2G3BZK6_CAPCH)	3	4	5	0	0	4	5	NA	1.04166e+06	28311200	NA	NA	0.0367933	NA	79.1091	48.2819	NA	NA	0.00306621	NA	NA	0.000242699	NA	NA	0.015873	NA	NA	0.0143059	NA	NA	1	NA	NA	0.00536118	NA	NA	0.000599928	NA	NA	0.0233358	NA	NA	0.0213474	0	1
Solyc03g111050.3.1	Solyc03g111050.3.1 CONSTANS interacting protein 5	Solyc03g111050.3.1	Solyc03g111050.3.1	Solyc03g111050.3.1 CONSTANS interacting protein 5	3	5	5	2	2	5	5	182040	1321330	16751600	7.25846	92.0215	0.0788778	45.8508	80.711	30.5551	0.0287706	0.02608	0.000557091	0.027882	1.47255e-05	5.97043e-05	0.0952381	0.0952381	0.00793651	0.0528075	0.0528075	0.00902344	1	1	1	0.0419251	0.0322938	0.00293223	0.049876	3.58983e-05	0.000437874	0.192633	0.166918	0.0150248	0.107939	0.0929732	0.0170699	0	0
Solyc09g097910.5.1	Solyc09g097910.5.1 30S ribosomal protein s1-like (AHRD V3.11 *** tr|A0A2K3PDC1|A0A2K3PDC1_TRIPR)	Solyc09g097910.5.1	Solyc09g097910.5.1	Solyc09g097910.5.1 30S ribosomal protein s1-like (AHRD V3.11 *** tr|A0A2K3PDC1|A0A2K3PDC1_TRIPR)	10	5	5	0	0	5	5	NA	2871170	49830600	NA	NA	0.0576186	NA	126.015	43.8792	NA	NA	0.00166666	NA	NA	0.00024188	NA	NA	0.00793651	NA	NA	0.00902344	NA	NA	1	NA	NA	0.00381391	NA	NA	0.000599703	NA	NA	0.0150248	NA	NA	0.0170699	1	1
Solyc01g097460.3.1	Solyc01g097460.3.1 Ribose 5-phosphate isomerase A (AHRD V3.3 *** A0A1Y1IHK3_KLENI)	Solyc01g097460.3.1	Solyc01g097460.3.1	Solyc01g097460.3.1 Ribose 5-phosphate isomerase A (AHRD V3.3 *** A0A1Y1IHK3_KLENI)	12	5	5	4	4	5	5	610340	7241800	138296000	11.8652	226.588	0.0523645	83.0846	104.817	13.1602	0.00360106	0.000619761	0.000785368	0.00335862	9.39476e-07	2.45048e-05	0.015873	0.015873	0.00793651	0.0143059	0.0143059	0.00902344	1	0	0	0.00782413	0.00109015	0.0030847	0.0112475	4.71602e-06	0.000399355	0.059447	0.0501208	0.0150248	0.0568806	0.0452955	0.0170699	0	0
Solyc05g056260.3.1	Solyc05g056260.3.1 Phenylalanine--tRNA ligase, mitochondrial (AHRD V3.11 *** tr|A0A2G2V640|A0A2G2V640_CAPBA)	Solyc05g056260.3.1	Solyc05g056260.3.1	Solyc05g056260.3.1 Phenylalanine--tRNA ligase, mitochondrial (AHRD V3.11 *** tr|A0A2G2V640|A0A2G2V640_CAPBA)	17	5	5	1	1	5	5	471190	8904240	128513600	18.8973	272.743	0.0692864	NA	102.079	40.0272	NA	NA	0.000741968	0.0522396	0.000114616	0.000102655	0.333333	0.333333	0.00793651	0.143235	0.143235	0.00902344	NA	NA	1	NA	NA	0.0030847	0.0819891	0.000170454	0.000455227	0.404389	0.344603	0.0150248	0.178621	0.149675	0.0170699	0	0
Solyc08g074290.3.1;Solyc05g010760.3.1;Solyc05g010750.3.1	Solyc08g074290.3.1 Myosin heavy chain-like protein (AHRD V3.3 *** F4JRY9_ARATH)	Solyc08g074290.3.1	Solyc08g074290.3.1	Solyc08g074290.3.1 Myosin heavy chain-like protein (AHRD V3.3 *** F4JRY9_ARATH)	11	5	5	1	1	5	5	180420	3101050	62151600	17.188	344.483	0.0498949	NA	107.972	36.9985	NA	NA	0.000883175	0.0984002	0.00019636	0.00013543	0.333333	0.333333	0.00793651	0.143235	0.143235	0.00902344	NA	NA	1	NA	NA	0.00308828	0.134788	0.000263632	0.00048751	0.404389	0.344603	0.0150248	0.178621	0.149675	0.0170699	0	0
Solyc01g109460.3.1	Solyc01g109460.3.1 Polyol monosaccharide transporter 4	Solyc01g109460.3.1	Solyc01g109460.3.1	Solyc01g109460.3.1 Polyol monosaccharide transporter 4	3	5	5	0	0	5	5	NA	2770780	2225500	NA	NA	1.24501	NA	68.6484	79.7072	NA	NA	0.568306	NA	NA	0.568186	NA	NA	0.547619	NA	NA	0.464702	NA	NA	1	NA	NA	0.578657	NA	NA	0.579639	NA	NA	0.565101	NA	NA	0.475929	1	1
Solyc02g069150.3.1	Solyc02g069150.3.1 Vesicle-associated membrane protein (AHRD V3.3 *** A0A1U8H291_CAPAN)	Solyc02g069150.3.1	Solyc02g069150.3.1	Solyc02g069150.3.1 Vesicle-associated membrane protein (AHRD V3.3 *** A0A1U8H291_CAPAN)	5	5	5	0	0	5	5	NA	3623320	20717800	NA	NA	0.174889	NA	67.0078	30.7565	NA	NA	0.0035686	NA	NA	0.00102705	NA	NA	0.00793651	NA	NA	0.00902344	NA	NA	1	NA	NA	0.00598782	NA	NA	0.00158732	NA	NA	0.0150248	NA	NA	0.0170699	1	1
Solyc01g067890.4.1	Solyc01g067890.4.1 1-D-deoxyxylulose 5-phosphate synthase	Solyc01g067890.4.1	Solyc01g067890.4.1	Solyc01g067890.4.1 1-D-deoxyxylulose 5-phosphate synthase	10	5	5	0	0	5	5	NA	1527302	31987000	NA	NA	0.0477476	NA	137.023	45.8261	NA	NA	0.00292294	NA	NA	0.000557806	NA	NA	0.00793651	NA	NA	0.00902344	NA	NA	1	NA	NA	0.00520457	NA	NA	0.000993581	NA	NA	0.0150248	NA	NA	0.0170699	1	1
Solyc08g065220.3.1	Solyc08g065220.3.1 glycine decarboxylase p-protein	Solyc08g065220.3.1	Solyc08g065220.3.1	Solyc08g065220.3.1 glycine decarboxylase p-protein	43	5	5	5	5	5	5	5814800	125214200	2026520000	21.5337	348.511	0.0617878	58.4361	106.945	39.5997	0.000681848	2.94489e-07	0.000752592	0.000325228	3.16431e-08	9.22911e-05	0.00793651	0.0119252	0.0119252	0.00902344	0.00881586	0.00881586	1	1	1	0.00261436	4.19353e-06	0.0030847	0.00239248	9.05591e-07	0.000443575	0.0438776	0.0501208	0.0225594	0.0498867	0.0397168	0.0170699	0	0
Solyc02g067460.3.1	Solyc02g067460.3.1 Mitochondrial outer membrane protein porin (AHRD V3.3 *** A0A2K3KY08_TRIPR)	Solyc02g067460.3.1	Solyc02g067460.3.1	Solyc02g067460.3.1 Mitochondrial outer membrane protein porin (AHRD V3.3 *** A0A2K3KY08_TRIPR)	15	5	5	3	4	5	5	456168	24747380	464842000	54.2506	1019.01	0.0532383	99.0254	111.764	52.3545	0.00156085	0.000476017	0.000584752	0.000693334	3.63992e-06	0.000117519	0.015873	0.015873	0.00793651	0.0143059	0.0143059	0.00902344	1	1	1	0.00430435	0.000864603	0.00293223	0.00378949	1.23459e-05	0.000468844	0.059447	0.0501208	0.0150248	0.0568806	0.0452955	0.0170699	0	0
Solyc06g082100.4.1	Solyc06g082100.4.1 Helicase (AHRD V3.3 *** A0A200PRA7_9MAGN)	Solyc06g082100.4.1	Solyc06g082100.4.1	Solyc06g082100.4.1 Helicase (AHRD V3.3 *** A0A200PRA7_9MAGN)	15	4	5	0	0	4	5	NA	549870	26125600	NA	NA	0.0210472	NA	85.9995	36.8271	NA	NA	0.000311807	NA	NA	1.0674e-05	NA	NA	0.015873	NA	NA	0.0143059	NA	NA	1	NA	NA	0.00288314	NA	NA	0.000399355	NA	NA	0.0233358	NA	NA	0.0213474	0	1
Solyc12g006805.2.1	Solyc12g006805.2.1 SOUL heme-binding family protein (AHRD V3.11 *** tr|Q8VZ90|Q8VZ90_ARATH)	Solyc12g006805.2.1	Solyc12g006805.2.1	Solyc12g006805.2.1 SOUL heme-binding family protein (AHRD V3.11 *** tr|Q8VZ90|Q8VZ90_ARATH)	11	4	5	0	0	4	5	NA	1.41272e+06	33497000	NA	NA	0.0421744	NA	94.9199	44.5021	NA	NA	0.00136862	NA	NA	7.38605e-05	NA	NA	0.015873	NA	NA	0.0143059	NA	NA	1	NA	NA	0.0035138	NA	NA	0.000437874	NA	NA	0.0233358	NA	NA	0.0213474	0	1
Solyc01g006980.4.1	Solyc01g006980.4.1 Malonyl CoA-acyl carrier protein transacylase containing protein, expressed (AHRD V3.3 *** Q10MS3_ORYSJ)	Solyc01g006980.4.1	Solyc01g006980.4.1	Solyc01g006980.4.1 Malonyl CoA-acyl carrier protein transacylase containing protein, expressed (AHRD V3.3 *** Q10MS3_ORYSJ)	9	5	5	2	2	5	5	213800	6830300	108356600	31.9471	506.813	0.0630354	20.7502	119.05	36.1952	0.00140649	3.26509e-05	0.000964659	0.00855082	3.15607e-06	0.000128203	0.0952381	0.0952381	0.00793651	0.0528075	0.0528075	0.00902344	1	1	1	0.00409942	0.000103783	0.00318792	0.0216021	1.11617e-05	0.000480947	0.192633	0.166918	0.0150248	0.107939	0.0929732	0.0170699	0	0
Solyc01g088370.3.1	Solyc01g088370.3.1 Eukaryotic translation initiation factor 3 subunit B (AHRD V3.3 *** A0A1U8E9Z5_CAPAN)	Solyc01g088370.3.1	Solyc01g088370.3.1	Solyc01g088370.3.1 Eukaryotic translation initiation factor 3 subunit B (AHRD V3.3 *** A0A1U8E9Z5_CAPAN)	24	5	5	1	1	5	5	871360	10496580	189986000	12.0462	218.034	0.0552492	NA	102.677	29.0068	NA	NA	0.00163879	0.150196	5.80344e-05	0.000153078	0.333333	0.333333	0.00793651	0.143235	0.143235	0.00902344	NA	NA	0	NA	NA	0.00378524	0.191189	0.000102036	0.000508487	0.404389	0.344603	0.0150248	0.178621	0.149675	0.0170699	0	0
Solyc01g005560.3.1	Solyc01g005560.3.1 Isocitrate dehydrogenase [NADP] (AHRD V3.3 *** A0A2G3BR90_CAPCH)	Solyc01g005560.3.1	Solyc01g005560.3.1	Solyc01g005560.3.1 Isocitrate dehydrogenase [NADP] (AHRD V3.3 *** A0A2G3BR90_CAPCH)	25	5	5	2	2	5	5	270535	21193780	391036000	78.3403	1445.42	0.0541991	25.3924	116.838	38.809	0.00045675	0.000189044	0.000894988	0.00316274	1.5589e-06	0.000106908	0.0952381	0.0952381	0.00793651	0.0528075	0.0528075	0.00902344	1	1	1	0.00213252	0.000394941	0.00310384	0.0108437	6.68085e-06	0.00046038	0.192633	0.166918	0.0150248	0.107939	0.0929732	0.0170699	0	0
Solyc10g006400.3.1	Solyc10g006400.3.1 Tryptophan synthase beta chain (AHRD V3.3 *** B2J8R2_NOSP7)	Solyc10g006400.3.1	Solyc10g006400.3.1	Solyc10g006400.3.1 Tryptophan synthase beta chain (AHRD V3.3 *** B2J8R2_NOSP7)	10	5	5	0	1	5	5	168410	5349260	84872800	31.7633	503.965	0.0630268	NA	91.7278	35.4953	NA	NA	0.00039221	0.0207124	6.41017e-05	4.84469e-05	0.333333	0.333333	0.00793651	0.143235	0.143235	0.00902344	NA	NA	1	NA	NA	0.00291928	0.0403735	0.000110726	0.000422918	0.404389	0.344603	0.0150248	0.178621	0.149675	0.0170699	1	1
Solyc03g006970.1.1	Solyc03g006970.1.1 serine protease SBT2	Solyc03g006970.1.1	Solyc03g006970.1.1	Solyc03g006970.1.1 serine protease SBT2	13	5	5	0	0	5	5	NA	2490228	57876000	NA	NA	0.043027	NA	127.057	35.0715	NA	NA	0.00256336	NA	NA	0.000341362	NA	NA	0.00793651	NA	NA	0.00902344	NA	NA	0	NA	NA	0.004797	NA	NA	0.000718497	NA	NA	0.0150248	NA	NA	0.0170699	1	1
Solyc06g082950.5.1;Solyc06g082940.3.1	Solyc06g082950.5.1 Photosystem I reaction center subunit XI protein (AHRD V3.11 *** tr|A0A2U1MVK5|A0A2U1MVK5_ARTAN);Solyc06g082940.3.1 Photosystem I reaction center subunit XI protein (AHRD V3.3 *** A0A2U1MVK5_ARTAN)	Solyc06g082950.5.1;Solyc06g082940.3.1	Solyc06g082950.5.1	Solyc06g082950.5.1 Photosystem I reaction center subunit XI protein (AHRD V3.11 *** tr|A0A2U1MVK5|A0A2U1MVK5_ARTAN)	6	5	5	4	4	5	5	672965	11583160	198872000	17.2121	295.516	0.0582443	103.611	136.795	32.3081	0.00750283	0.000700022	0.00175997	0.00779107	3.57932e-06	0.000176698	0.015873	0.015873	0.00793651	0.0143059	0.0143059	0.00902344	1	0	0	0.0135683	0.00121269	0.00392091	0.0203061	1.22478e-05	0.000522527	0.059447	0.0501208	0.0150248	0.0568806	0.0452955	0.0170699	0	0
Solyc04g077500.4.1	Solyc04g077500.4.1 transmembrane protein (AHRD V3.3 *** AT1G44920.1)	Solyc04g077500.4.1	Solyc04g077500.4.1	Solyc04g077500.4.1 transmembrane protein (AHRD V3.3 *** AT1G44920.1)	3	2	5	0	0	2	5	NA	1213700	22985200	NA	NA	0.0528035	NA	88.5908	50.0922	NA	NA	0.12762	NA	NA	0.00178286	NA	NA	0.0952381	NA	NA	0.0528075	NA	NA	1	NA	NA	0.140001	NA	NA	0.00252417	NA	NA	0.109851	NA	NA	0.0611281	0	1
Solyc05g053670.3.1	Solyc05g053670.3.1 60S ribosomal protein L13a (AHRD V3.3 *** B6SJA0_MAIZE)	Solyc05g053670.3.1	Solyc05g053670.3.1	Solyc05g053670.3.1 60S ribosomal protein L13a (AHRD V3.3 *** B6SJA0_MAIZE)	11	5	5	5	5	5	5	2486176	22902680	478860000	9.21201	192.609	0.0478275	59.3596	82.4777	27.6619	0.00195445	7.41142e-06	0.000324062	0.00182824	1.95402e-07	2.58123e-05	0.00793651	0.00793651	0.00793651	0.00902344	0.00902344	0.00902344	1	1	1	0.00520442	3.42658e-05	0.00288314	0.00742092	1.84281e-06	0.000399355	0.0438776	0.0350655	0.0150248	0.0498867	0.0397168	0.0170699	0	0
CON__Q04695	NA	CON__Q04695	CON__Q04695	NA	20	5	5	5	5	5	5	38981000	54330600	146063000	1.39377	3.74703	0.371967	75.1093	54.7438	103.095	0.306106	0.178235	0.421432	0.29991	0.172253	0.408883	0.420635	0.309524	0.690476	0.347208	0.250592	0.601508	1	1	1	0.343472	0.188284	0.431746	0.345151	0.177297	0.420785	0.480194	0.344603	0.706877	0.38065	0.256102	0.613368	0	0
Solyc10g006230.4.1	Solyc10g006230.4.1 Chlorophyll a-b binding protein, chloroplastic (AHRD V3.11 *** tr|A0A2G3BCB0|A0A2G3BCB0_CAPCH)	Solyc10g006230.4.1	Solyc10g006230.4.1	Solyc10g006230.4.1 Chlorophyll a-b binding protein, chloroplastic (AHRD V3.11 *** tr|A0A2G3BCB0|A0A2G3BCB0_CAPCH)	4	5	5	3	3	5	5	541757	5280100	245947000	9.74626	453.981	0.0214684	56.0928	81.2423	71.7911	0.0107833	0.000206248	2.29702e-05	0.00543452	2.02117e-05	2.27519e-05	0.0357143	0.0357143	0.00793651	0.0253473	0.0253473	0.00902344	1	1	1	0.0181494	0.000423195	0.00163106	0.0157242	4.58319e-05	0.000399355	0.100886	0.0871849	0.0150248	0.075651	0.0625341	0.0170699	0	0
Solyc01g107590.3.1	Solyc01g107590.3.1 Cinnamyl alcohol dehydrogenase (AHRD V3.3 *** J7FMA4_NICAT)	Solyc01g107590.3.1	Solyc01g107590.3.1	Solyc01g107590.3.1 Cinnamyl alcohol dehydrogenase (AHRD V3.3 *** J7FMA4_NICAT)	3	5	5	1	1	5	5	79575	1679148	10368800	21.1015	130.302	0.161942	NA	49.8762	29.5569	NA	NA	0.000332539	0.00663073	9.4571e-05	9.48217e-05	0.333333	0.333333	0.00793651	0.143235	0.143235	0.00902344	NA	NA	1	NA	NA	0.00288314	0.017889	0.000146437	0.00044459	0.404389	0.344603	0.0150248	0.178621	0.149675	0.0170699	0	0
Solyc11g068510.2.1	Solyc11g068510.2.1 copper ion binding protein (AHRD V3.3 *** AT2G27730.4)	Solyc11g068510.2.1	Solyc11g068510.2.1	Solyc11g068510.2.1 copper ion binding protein (AHRD V3.3 *** AT2G27730.4)	2	4	5	0	0	3	5	NA	1368450	4979000	NA	NA	0.274844	NA	140.566	20.3982	NA	NA	0.143355	NA	NA	0.0201074	NA	NA	0.0357143	NA	NA	0.0253473	NA	NA	0	NA	NA	0.156184	NA	NA	0.0227919	NA	NA	0.0461555	NA	NA	0.0332058	0	1
Solyc11g005680.2.1;Solyc06g073370.5.1	Solyc11g005680.2.1 40S ribosomal protein S18 (AHRD V3.3 *** A0A2G3B1S6_CAPCH);Solyc06g073370.5.1 40S ribosomal protein S18 (AHRD V3.11 *** tr|A0A2G3B1S6|A0A2G3B1S6_CAPCH)	Solyc11g005680.2.1;Solyc06g073370.5.1	Solyc11g005680.2.1	Solyc11g005680.2.1 40S ribosomal protein S18 (AHRD V3.3 *** A0A2G3B1S6_CAPCH)	6	5	5	5	5	5	5	1160204	19739760	460776000	17.014	397.151	0.0428403	133.945	84.798	24.8183	0.00275503	0.000265865	0.000656992	0.00200153	4.31478e-06	4.06876e-05	0.00793651	0.00793651	0.00793651	0.00902344	0.00902344	0.00902344	1	0	0	0.00651933	0.000531731	0.00300898	0.00786949	1.37504e-05	0.000403903	0.0438776	0.0350655	0.0150248	0.0498867	0.0397168	0.0170699	0	0
CON__Q5D862	NA	CON__Q5D862	CON__Q5D862	NA	12	5	5	5	5	5	5	21778200	19492760	22334020	0.895058	1.02552	0.872783	50.2305	54.6422	69.6418	0.701472	0.794148	0.984221	0.701386	0.79243	0.984128	1	1	0.84127	0.916815	0.916815	0.754023	1	1	1	0.72472	0.800897	0.984633	0.728581	0.797933	0.98451	1	1	0.853816	0.936167	0.916815	0.762276	0	0
Solyc07g064950.3.1	Solyc07g064950.3.1 Trigger factor (AHRD V3.3 *** A0A200RBE3_9MAGN)	Solyc07g064950.3.1	Solyc07g064950.3.1	Solyc07g064950.3.1 Trigger factor (AHRD V3.3 *** A0A200RBE3_9MAGN)	18	5	5	3	3	5	5	1.01966e+06	4312114	74227200	4.22896	72.7958	0.0580934	73.2358	114.605	26.8497	0.121303	0.0066333	0.00138223	0.139768	1.95625e-05	0.000125817	0.142857	0.0357143	0.00793651	0.10105	0.0253473	0.00902344	1	1	0	0.150997	0.00922443	0.00351975	0.18071	4.46702e-05	0.000478801	0.278284	0.0871849	0.0150248	0.178621	0.0625341	0.0170699	0	0
Solyc02g070790.3.1	Solyc02g070790.3.1 3-oxoacyl-[acyl-carrier-protein] synthase (AHRD V3.3 *** A0A2I4EJY8_9ROSI)	Solyc02g070790.3.1	Solyc02g070790.3.1	Solyc02g070790.3.1 3-oxoacyl-[acyl-carrier-protein] synthase (AHRD V3.3 *** A0A2I4EJY8_9ROSI)	10	4	5	0	0	4	5	NA	3.02618e+06	79409600	NA	NA	0.0381085	NA	131.24	35.7313	NA	NA	0.00420901	NA	NA	0.000188072	NA	NA	0.015873	NA	NA	0.0143059	NA	NA	1	NA	NA	0.00668621	NA	NA	0.000538302	NA	NA	0.0233358	NA	NA	0.0213474	0	1
Solyc08g008530.1.1	Solyc08g008530.1.1 Aldehyde-lyase domain (AHRD V3.3 *** A0A200QWC4_9MAGN)	Solyc08g008530.1.1	Solyc08g008530.1.1	Solyc08g008530.1.1 Aldehyde-lyase domain (AHRD V3.3 *** A0A200QWC4_9MAGN)	4	5	5	4	4	5	5	1444680	2715860	13100740	1.8799	9.06826	0.207306	103.953	35.984	27.4639	0.13634	0.00932806	7.0176e-05	0.075304	0.000660948	5.77456e-05	0.190476	0.015873	0.00793651	0.141645	0.0143059	0.00902344	1	0	1	0.165969	0.0124608	0.00227092	0.109257	0.000791228	0.000437874	0.361345	0.0501208	0.0150248	0.178621	0.0452955	0.0170699	0	0
Solyc07g019670.4.1	Solyc07g019670.4.1 Peroxisomal fatty acid beta-oxidation multifunctional protein (AHRD V3.3 *** B6SXV4_MAIZE)	Solyc07g019670.4.1	Solyc07g019670.4.1	Solyc07g019670.4.1 Peroxisomal fatty acid beta-oxidation multifunctional protein (AHRD V3.3 *** B6SXV4_MAIZE)	7	5	5	0	0	5	5	NA	1516986	12323540	NA	NA	0.123097	NA	69.0572	76.8194	NA	NA	0.00225323	NA	NA	0.00220581	NA	NA	0.00793651	NA	NA	0.00902344	NA	NA	1	NA	NA	0.00445851	NA	NA	0.0030283	NA	NA	0.0150248	NA	NA	0.0170699	1	1
Solyc09g083435.1.1	Solyc09g083435.1.1 Proteinase inhibitor.1	Solyc09g083435.1.1	Solyc09g083435.1.1	Solyc09g083435.1.1 Proteinase inhibitor.1	6	5	5	5	5	5	5	1065386	142052600	316748000	133.334	297.308	0.448472	60.0156	145.789	26.3164	0.000466952	7.61201e-06	0.0568587	0.000138288	8.50199e-08	0.0325879	0.00793651	0.00793651	0.150794	0.00902344	0.00902344	0.117185	1	1	0	0.00213252	3.4742e-05	0.0659207	0.00173157	1.21757e-06	0.0360984	0.0438776	0.0350655	0.171182	0.0498867	0.0397168	0.13239	0	0
Solyc03g116870.3.1	Solyc03g116870.3.1 NAD(P)H dehydrogenase subunit 48 (AHRD V3.3 *** A0A0F7GZU3_9ROSI)	Solyc03g116870.3.1	Solyc03g116870.3.1	Solyc03g116870.3.1 NAD(P)H dehydrogenase subunit 48 (AHRD V3.3 *** A0A0F7GZU3_9ROSI)	12	5	5	1	1	5	5	194300	6298940	124681000	32.4186	641.693	0.0505204	NA	115.488	43.5321	NA	NA	0.00091112	0.0519621	8.63562e-05	0.000112731	0.333333	0.333333	0.00793651	0.143235	0.143235	0.00902344	NA	NA	1	NA	NA	0.0031253	0.0816649	0.000136105	0.000464662	0.404389	0.344603	0.0150248	0.178621	0.149675	0.0170699	0	0
Solyc04g009030.3.1	Solyc04g009030.3.1 Glyceraldehyde-3-phosphate dehydrogenase (AHRD V3.3 *** A0A0A8IBT8_NICBE)	Solyc04g009030.3.1	Solyc04g009030.3.1	Solyc04g009030.3.1 Glyceraldehyde-3-phosphate dehydrogenase (AHRD V3.3 *** A0A0A8IBT8_NICBE)	12	5	5	5	5	5	5	8459720	329745800	5528580000	38.9783	653.518	0.0596439	71.9731	118.936	37.6616	0.000295566	1.25674e-06	0.000885379	0.00018976	5.57667e-08	0.000116591	0.00793651	0.00793651	0.00793651	0.00902344	0.00902344	0.00902344	1	1	1	0.00176881	9.89164e-06	0.00308828	0.0019009	9.56609e-07	0.000468844	0.0438776	0.0350655	0.0150248	0.0498867	0.0397168	0.0170699	0	0
Solyc11g022610.1.1	Solyc11g022610.1.1 30S ribosomal protein S4, chloroplastic (AHRD V3.3 *-* A0A2G2ZPZ2_CAPAN)	Solyc11g022610.1.1	Solyc11g022610.1.1	Solyc11g022610.1.1 30S ribosomal protein S4, chloroplastic (AHRD V3.3 *-* A0A2G2ZPZ2_CAPAN)	2	5	5	0	0	5	5	NA	4268856	167676000	NA	NA	0.025459	NA	143.444	43.6379	NA	NA	0.000918719	NA	NA	8.80351e-05	NA	NA	0.00793651	NA	NA	0.00902344	NA	NA	0	NA	NA	0.0031253	NA	NA	0.000437874	NA	NA	0.0150248	NA	NA	0.0170699	1	1
Solyc07g041920.5.1	Solyc07g041920.5.1 Cysteine protease (AHRD V3.11 *** tr|Q9LRI2|Q9LRI2_TOBAC)	Solyc07g041920.5.1	Solyc07g041920.5.1	Solyc07g041920.5.1 Cysteine protease (AHRD V3.11 *** tr|Q9LRI2|Q9LRI2_TOBAC)	7	5	5	0	0	5	5	NA	4077072	15268420	NA	NA	0.267026	NA	123.886	40.8109	NA	NA	0.0478977	NA	NA	0.0269787	NA	NA	0.015873	NA	NA	0.0162936	NA	NA	0	NA	NA	0.0565203	NA	NA	0.0301437	NA	NA	0.0233358	NA	NA	0.0239541	1	1
Solyc07g065900.3.1	Solyc07g065900.3.1 Fructose-bisphosphate aldolase (AHRD V3.3 *** A0A200Q3T9_9MAGN)	Solyc07g065900.3.1	Solyc07g065900.3.1	Solyc07g065900.3.1 Fructose-bisphosphate aldolase (AHRD V3.3 *** A0A200Q3T9_9MAGN)	18	5	5	5	5	5	5	1860422	45738400	789164000	24.585	424.185	0.057958	71.382	120.258	30.3186	0.000658778	3.02817e-05	0.00082021	0.000655167	3.37897e-07	6.58095e-05	0.00793651	0.00793651	0.00793651	0.00902344	0.00902344	0.00902344	1	0	0	0.00258111	9.84501e-05	0.0030847	0.00369468	2.48076e-06	0.000437874	0.0438776	0.0350655	0.0150248	0.0498867	0.0397168	0.0170699	0	0
Solyc03g118240.5.1	Solyc03g118240.5.1 Magnesium-protoporphyrin IX methyltransferase (AHRD V3.11 *** tr|A0A1P8B4G1|A0A1P8B4G1_ARATH)	Solyc03g118240.5.1	Solyc03g118240.5.1	Solyc03g118240.5.1 Magnesium-protoporphyrin IX methyltransferase (AHRD V3.11 *** tr|A0A1P8B4G1|A0A1P8B4G1_ARATH)	14	5	5	2	2	5	5	534110	15775660	225350000	29.5364	421.917	0.0700051	81.2767	103.749	30.3729	0.0602981	0.0582075	0.0010581	0.00800246	2.19822e-05	0.000108525	0.0952381	0.0952381	0.00793651	0.0528075	0.0528075	0.00902344	1	1	0	0.0803601	0.0668447	0.00324157	0.02067	4.8756e-05	0.00046038	0.192633	0.166918	0.0150248	0.107939	0.0929732	0.0170699	0	0
Solyc04g150158.1.1;Solyc04g150159.1.1;Solyc04g058060.3.1	Solyc04g150158.1.1 40S ribosomal protein S15a (AHRD V3.3 *** A0A2G3C780_CAPCH);Solyc04g150159.1.1 40S ribosomal protein S15a (AHRD V3.3 *** A0A2G3C780_CAPCH)	Solyc04g150158.1.1;Solyc04g150159.1.1	Solyc04g150158.1.1	Solyc04g150158.1.1 40S ribosomal protein S15a (AHRD V3.3 *** A0A2G3C780_CAPCH)	9	5	5	5	5	5	5	1112132	42729800	784012000	38.4215	704.963	0.0545015	113.219	117.436	25.7567	0.000473402	6.23173e-05	0.00111774	0.00046553	5.4294e-07	8.69753e-05	0.00793651	0.00793651	0.00793651	0.00902344	0.00902344	0.00902344	1	0	0	0.00213536	0.00016618	0.00329562	0.00302162	3.33233e-06	0.000437874	0.0438776	0.0350655	0.0150248	0.0498867	0.0397168	0.0170699	0	0
Solyc09g090410.3.1	Solyc09g090410.3.1 50S ribosomal protein L28 (AHRD V3.3 *** A0A1U8GBC9_CAPAN)	Solyc09g090410.3.1	Solyc09g090410.3.1	Solyc09g090410.3.1 50S ribosomal protein L28 (AHRD V3.3 *** A0A1U8GBC9_CAPAN)	7	5	5	5	5	5	5	1442946	4690866	120653200	3.2509	83.6159	0.0388789	74.8346	88.3477	32.6509	0.144612	0.000130681	0.0011618	0.143523	5.85955e-06	0.000115557	0.222222	0.00793651	0.00793651	0.174525	0.00902344	0.00902344	1	1	0	0.17387	0.000291676	0.00333582	0.184942	1.74284e-05	0.00046833	0.404389	0.0350655	0.0150248	0.205501	0.0397168	0.0170699	0	0
Solyc06g068090.3.1	Solyc06g068090.3.1 phospholipase PLDa1	Solyc06g068090.3.1	Solyc06g068090.3.1	Solyc06g068090.3.1 phospholipase PLDa1	13	5	5	1	1	5	5	404210	3431718	58376400	8.48994	144.421	0.0587861	NA	95.4751	34.0923	NA	NA	0.0010687	0.165181	0.00011916	0.000109508	0.333333	0.333333	0.00793651	0.143235	0.143235	0.00902344	NA	NA	0	NA	NA	0.00325155	0.206836	0.000175636	0.000463345	0.404389	0.344603	0.0150248	0.178621	0.149675	0.0170699	0	0
Solyc05g005480.2.1	Solyc05g005480.2.1 Quinone oxidoreductase-like protein (AHRD V3.3 *** Q8LEB8_ARATH)	Solyc05g005480.2.1	Solyc05g005480.2.1	Solyc05g005480.2.1 Quinone oxidoreductase-like protein (AHRD V3.3 *** Q8LEB8_ARATH)	17	5	5	1	1	5	5	1040900	5610740	98724800	5.39028	94.8456	0.0568321	NA	103.271	27.5681	NA	NA	0.000928657	0.27289	0.000167373	9.00064e-05	0.333333	0.333333	0.00793651	0.143235	0.143235	0.00902344	NA	NA	0	NA	NA	0.0031253	0.318187	0.000231686	0.000439759	0.404389	0.344603	0.0150248	0.178621	0.149675	0.0170699	0	0
Solyc00g500140.1.1;Solyc01g017220.2.1	Solyc00g500140.1.1 ATP synthase epsilon chain, chloroplastic (AHRD V3.3 *** A0A1U8QCD5_CAPAN)	Solyc00g500140.1.1	Solyc00g500140.1.1	Solyc00g500140.1.1 ATP synthase epsilon chain, chloroplastic (AHRD V3.3 *** A0A1U8QCD5_CAPAN)	11	5	5	5	5	5	5	3865000	94742400	1858700000	24.5129	480.906	0.0509724	91.6337	132.273	47.7643	0.000869363	4.84438e-06	0.000586764	0.000796367	3.27805e-07	0.000103213	0.00793651	0.00793651	0.00793651	0.00902344	0.00902344	0.00902344	1	1	1	0.00304065	2.53517e-05	0.00293223	0.00416232	2.48076e-06	0.000456153	0.0438776	0.0350655	0.0150248	0.0498867	0.0397168	0.0170699	0	0
Solyc01g106430.3.1	Solyc01g106430.3.1 Inorganic pyrophosphatase (AHRD V3.3 *** A0A2G2W8Z5_CAPBA)	Solyc01g106430.3.1	Solyc01g106430.3.1	Solyc01g106430.3.1 Inorganic pyrophosphatase (AHRD V3.3 *** A0A2G2W8Z5_CAPBA)	15	5	5	1	1	5	5	734770	6785000	142805600	9.23418	194.354	0.0475121	NA	125.227	55.6298	NA	NA	0.000304983	0.155899	0.00116062	0.000126412	0.333333	0.333333	0.00793651	0.143235	0.143235	0.00902344	NA	NA	1	NA	NA	0.00288314	0.197792	0.00135037	0.000478801	0.404389	0.344603	0.0150248	0.178621	0.149675	0.0170699	0	0
Solyc08g007140.4.1;Solyc10g061970.2.1;Solyc08g077720.3.1;Solyc08g077710.3.1	Solyc08g007140.4.1 60S ribosomal protein L37a (AHRD V3.3 *** A0A2G3AM54_CAPAN);Solyc10g061970.2.1 60S ribosomal protein l37a-like (AHRD V3.3 *** A0A2K3N190_TRIPR);Solyc08g077720.3.1 60S ribosomal protein l37a-like (AHRD V3.3 *** A0A2K3N190_TRIPR);Solyc08g0	Solyc08g007140.4.1;Solyc10g061970.2.1;Solyc08g077720.3.1;Solyc08g077710.3.1	Solyc08g007140.4.1	Solyc08g007140.4.1 60S ribosomal protein L37a (AHRD V3.3 *** A0A2G3AM54_CAPAN)	3	5	5	5	5	5	5	850578	3444692	85354800	4.04982	100.349	0.0403573	159.541	124.188	28.6094	0.0737025	0.000568614	0.00167682	0.0733868	2.15614e-05	0.000156077	0.0952381	0.00793651	0.00793651	0.0758002	0.00902344	0.00902344	1	0	0	0.0969628	0.00100961	0.003814	0.107015	4.80984e-05	0.000509924	0.192633	0.0350655	0.0150248	0.150434	0.0397168	0.0170699	0	0
Solyc02g069460.3.1	Solyc02g069460.3.1 Photosystem I reaction center subunit III, chloroplastic (AHRD V3.3 *** A0A1U8FJA0_CAPAN)	Solyc02g069460.3.1	Solyc02g069460.3.1	Solyc02g069460.3.1 Photosystem I reaction center subunit III, chloroplastic (AHRD V3.3 *** A0A1U8FJA0_CAPAN)	10	5	5	5	5	5	5	10623720	206078200	4273080000	19.3979	402.221	0.0482271	63.6502	107.559	36.9315	0.000539653	4.81529e-07	0.000388589	0.000328136	3.44509e-08	3.90043e-05	0.00793651	0.00793651	0.00793651	0.00902344	0.00902344	0.00902344	1	1	1	0.00233091	5.46266e-06	0.00291928	0.00239248	9.05591e-07	0.0004031	0.0438776	0.0350655	0.0150248	0.0498867	0.0397168	0.0170699	0	0
Solyc09g084480.3.1	Solyc09g084480.3.1 Protease inhibitor I (AHRD V3.3 *** Q07459_SOLTU)	Solyc09g084480.3.1	Solyc09g084480.3.1	Solyc09g084480.3.1 Protease inhibitor I (AHRD V3.3 *** Q07459_SOLTU)	5	5	5	2	2	5	5	164375	34788020	31887400	211.638	193.992	1.09096	39.5464	167.025	44.5418	0.00191521	0.00313722	0.294727	0.0117477	3.74511e-05	0.273171	0.0952381	0.0952381	0.222222	0.0528075	0.0528075	0.174525	1	1	0	0.00514018	0.00476594	0.304819	0.0272301	7.3883e-05	0.283155	0.192633	0.166918	0.249638	0.107939	0.0929732	0.182722	0	0
Solyc01g094690.5.1	Solyc01g094690.5.1 Aquaporin (AHRD V3.11 *** tr|A0A0C7AUI9|A0A0C7AUI9_COFAR)	Solyc01g094690.5.1	Solyc01g094690.5.1	Solyc01g094690.5.1 Aquaporin (AHRD V3.11 *** tr|A0A0C7AUI9|A0A0C7AUI9_COFAR)	4	5	5	0	0	5	5	NA	4402360	9332500	NA	NA	0.471724	NA	44.9174	36.015	NA	NA	0.0458344	NA	NA	0.0382605	NA	NA	0.031746	NA	NA	0.0282801	NA	NA	1	NA	NA	0.0541927	NA	NA	0.0419144	NA	NA	0.0458889	NA	NA	0.0365479	1	1
Solyc03g025880.3.1;Solyc01g009630.3.1;Solyc01g009620.3.1	Solyc03g025880.3.1 Cleavage and polyadenylation specificity factor subunit 5 (AHRD V3.3 *** A0A1U8G7I4_CAPAN);Solyc01g009630.3.1 Cleavage and polyadenylation specificity factor subunit 5 (AHRD V3.3 *** A0A1U8G7I4_CAPAN);Solyc01g009620.3.1 Cleavage and poly	Solyc03g025880.3.1;Solyc01g009630.3.1;Solyc01g009620.3.1	Solyc03g025880.3.1	Solyc03g025880.3.1 Cleavage and polyadenylation specificity factor subunit 5 (AHRD V3.3 *** A0A1U8G7I4_CAPAN)	4	3	5	1	1	3	5	94384	906573	17327400	9.60516	183.584	0.0523202	NA	90.2988	34.6737	NA	NA	0.0162424	0.182437	0.000199474	0.000295603	0.5	0.333333	0.0357143	0.179712	0.143235	0.0253473	NA	NA	1	NA	NA	0.020937	0.224538	0.000266886	0.00066286	0.56087	0.344603	0.0461555	0.207402	0.149675	0.0332058	0	0
Solyc10g017850.3.1	Solyc10g017850.3.1 Peroxisomal membrane protein 11C (AHRD V3.3 *** A0A2G3BDG9_CAPCH)	Solyc10g017850.3.1	Solyc10g017850.3.1	Solyc10g017850.3.1 Peroxisomal membrane protein 11C (AHRD V3.3 *** A0A2G3BDG9_CAPCH)	9	5	5	0	2	5	5	110475	5172534	102901600	46.8209	931.447	0.0502668	0.684865	140.523	26.7148	0.00348276	5.28389e-07	0.00180287	0.0141031	3.92856e-07	0.000152112	0.0952381	0.0952381	0.00793651	0.0528075	0.0528075	0.00902344	0	0	0	0.0076365	5.73954e-06	0.00394601	0.0309663	2.68066e-06	0.000507487	0.192633	0.166918	0.0150248	0.107939	0.0929732	0.0170699	1	1
Solyc10g081660.2.1;Solyc01g006740.4.1	Solyc10g081660.2.1 sucrose phosphatase AF493563	Solyc10g081660.2.1	Solyc10g081660.2.1	Solyc10g081660.2.1 sucrose phosphatase AF493563	7	3	5	0	0	3	5	NA	1.27354e+06	29374800	NA	NA	0.0433547	NA	106.5	42.8504	NA	NA	0.0212206	NA	NA	0.000361369	NA	NA	0.0357143	NA	NA	0.0253473	NA	NA	1	NA	NA	0.0266626	NA	NA	0.000745558	NA	NA	0.0461555	NA	NA	0.0332058	0	1
Solyc04g049330.3.1;Solyc05g056020.3.1	Solyc04g049330.3.1 V-type proton ATPase subunit G (AHRD V3.3 *** Q5GMM8_CAPCH)	Solyc04g049330.3.1	Solyc04g049330.3.1	Solyc04g049330.3.1 V-type proton ATPase subunit G (AHRD V3.3 *** Q5GMM8_CAPCH)	7	5	5	1	1	5	5	204010	9349640	51070000	45.8293	250.331	0.183075	NA	108.376	31.2283	NA	NA	0.00731145	0.0343905	7.49448e-05	0.00200359	0.333333	0.333333	0.00793651	0.143235	0.143235	0.00902344	NA	NA	0	NA	NA	0.0104337	0.0594361	0.000122965	0.00279527	0.404389	0.344603	0.0150248	0.178621	0.149675	0.0170699	0	0
Solyc01g100320.3.1	Solyc01g100320.3.1 Disulfide-isomerase-like protein (AHRD V3.3 *** B3TLY7_ELAGV)	Solyc01g100320.3.1	Solyc01g100320.3.1	Solyc01g100320.3.1 Disulfide-isomerase-like protein (AHRD V3.3 *** B3TLY7_ELAGV)	9	5	5	3	3	5	5	290127	3538380	32580800	12.196	112.299	0.108603	14.9421	47.8149	32.4244	0.00021725	2.51466e-07	9.68256e-05	0.000297564	5.58156e-07	3.92664e-05	0.0357143	0.0357143	0.00793651	0.0253473	0.0253473	0.00902344	1	1	1	0.00169503	3.99001e-06	0.00238689	0.00227814	3.40769e-06	0.0004031	0.100886	0.0871849	0.0150248	0.075651	0.0625341	0.0170699	0	0
Solyc12g042060.3.1	Solyc12g042060.3.1 ATP-dependent Clp protease ATP-binding subunit ClpC (AHRD V3.3 *** A0A327YAA3_9BACI)	Solyc12g042060.3.1	Solyc12g042060.3.1	Solyc12g042060.3.1 ATP-dependent Clp protease ATP-binding subunit ClpC (AHRD V3.3 *** A0A327YAA3_9BACI)	70	5	5	5	5	5	5	4884460	244610600	3504620000	50.0794	717.504	0.0697966	95.1211	90.5284	34.9499	0.0001157	2.54358e-05	0.000698771	0.000107289	3.10174e-07	8.58371e-05	0.00793651	0.00793651	0.00793651	0.00902344	0.00902344	0.00902344	1	1	1	0.00157805	8.62506e-05	0.00303729	0.00173157	2.44763e-06	0.000437874	0.0438776	0.0350655	0.0150248	0.0498867	0.0397168	0.0170699	0	0
Solyc06g068220.4.1	Solyc06g068220.4.1 Alpha/beta-Hydrolases superfamily protein (AHRD V3.11 *** tr|Q8VZ57|Q8VZ57_ARATH)	Solyc06g068220.4.1	Solyc06g068220.4.1	Solyc06g068220.4.1 Alpha/beta-Hydrolases superfamily protein (AHRD V3.11 *** tr|Q8VZ57|Q8VZ57_ARATH)	11	5	5	0	0	5	5	NA	3735364	100972200	NA	NA	0.036994	NA	141.235	60.3556	NA	NA	0.000996811	NA	NA	0.000167535	NA	NA	0.00793651	NA	NA	0.00902344	NA	NA	1	NA	NA	0.00321839	NA	NA	0.000516001	NA	NA	0.0150248	NA	NA	0.0170699	1	1
Solyc09g057650.3.1	Solyc09g057650.3.1 40S ribosomal protein S8 (AHRD V3.3 *** A0A1J7GEB5_LUPAN)	Solyc09g057650.3.1	Solyc09g057650.3.1	Solyc09g057650.3.1 40S ribosomal protein S8 (AHRD V3.3 *** A0A1J7GEB5_LUPAN)	6	4	5	1	1	4	5	326790	969942	45589400	2.96809	139.507	0.0212756	NA	105.074	47.3297	NA	NA	0.00671105	0.827267	0.00096752	0.00040771	1	0.333333	0.015873	1	0.143235	0.0143059	NA	NA	1	NA	NA	0.00971636	0.843498	0.00113481	0.000807598	1	0.344603	0.0233358	1	0.149675	0.0213474	0	0
Solyc05g054350.3.1	Solyc05g054350.3.1 Epoxide hydrolase (AHRD V3.3 *** Q41414_SOLTU)	Solyc05g054350.3.1	Solyc05g054350.3.1	Solyc05g054350.3.1 Epoxide hydrolase (AHRD V3.3 *** Q41414_SOLTU)	14	5	5	4	4	5	5	152446	17207140	297734000	112.873	1953.04	0.0577937	75.0876	98.4864	30.1727	3.81149e-05	2.40575e-05	0.000646967	4.78997e-05	4.77257e-08	5.5822e-05	0.015873	0.015873	0.00793651	0.0143059	0.0143059	0.00902344	1	1	1	0.00157805	8.25722e-05	0.00300898	0.00173157	9.38336e-07	0.000432396	0.059447	0.0501208	0.0150248	0.0568806	0.0452955	0.0170699	0	0
Solyc04g054470.4.1	Solyc04g054470.4.1 MICOS complex subunit MIC60 (AHRD V3.11 *** tr|A0A1J3D6Y6|A0A1J3D6Y6_NOCCA)	Solyc04g054470.4.1	Solyc04g054470.4.1	Solyc04g054470.4.1 MICOS complex subunit MIC60 (AHRD V3.11 *** tr|A0A1J3D6Y6|A0A1J3D6Y6_NOCCA)	2	1	5	0	0	1	5	NA	1887400	4934180	NA	NA	0.382515	NA	NA	47.5824	NA	NA	NA	NA	NA	0.171454	NA	NA	0.333333	NA	NA	0.143235	NA	NA	NA	NA	NA	NA	NA	NA	0.179377	NA	NA	0.35112	NA	NA	0.151743	0	1
Solyc06g005160.4.1;Solyc09g007270.3.1	Solyc06g005160.4.1 cytosolic ascorbate peroxidase 1	Solyc06g005160.4.1	Solyc06g005160.4.1	Solyc06g005160.4.1 cytosolic ascorbate peroxidase 1	12	5	5	5	5	5	5	750564	37066200	504726000	49.3845	672.462	0.0734383	88.7044	91.726	29.3868	6.73174e-05	9.96518e-06	0.000816402	6.64986e-05	9.62386e-08	8.37967e-05	0.00793651	0.00793651	0.00793651	0.00902344	0.00902344	0.00902344	1	1	1	0.00157805	4.0544e-05	0.0030847	0.00173157	1.2981e-06	0.000437874	0.0438776	0.0350655	0.0150248	0.0498867	0.0397168	0.0170699	0	0
Solyc07g055060.3.1	Solyc07g055060.3.1 Phosphoenolpyruvate carboxylase (AHRD V3.3 *** A6YM34_RICCO)	Solyc07g055060.3.1	Solyc07g055060.3.1	Solyc07g055060.3.1 Phosphoenolpyruvate carboxylase (AHRD V3.3 *** A6YM34_RICCO)	46	5	5	4	4	5	5	766712	76763400	1130226000	100.12	1474.12	0.0679186	122.271	100.155	27.9796	0.000315771	0.00036612	0.001093	0.00015669	7.55198e-07	0.000105573	0.015873	0.015873	0.00793651	0.0143059	0.0143059	0.00902344	1	0	0	0.00176881	0.000690377	0.0032752	0.0018419	4.07581e-06	0.000458726	0.059447	0.0501208	0.0150248	0.0568806	0.0452955	0.0170699	0	0
Solyc08g083350.5.1	Solyc08g083350.5.1 50S ribosomal protein L11, chloroplastic (AHRD V3.11 *** tr|A0A2G3AD25|A0A2G3AD25_CAPAN)	Solyc08g083350.5.1	Solyc08g083350.5.1	Solyc08g083350.5.1 50S ribosomal protein L11, chloroplastic (AHRD V3.11 *** tr|A0A2G3AD25|A0A2G3AD25_CAPAN)	6	5	5	1	1	5	5	462340	5772500	88488200	12.4854	191.392	0.0652347	NA	119.41	16.56	NA	NA	0.00200477	0.143899	1.23026e-05	0.000142897	0.333333	0.333333	0.00793651	0.143235	0.143235	0.00902344	NA	NA	0	NA	NA	0.0041667	0.18522	3.10915e-05	0.00049773	0.404389	0.344603	0.0150248	0.178621	0.149675	0.0170699	0	0
Solyc01g005520.4.1	Solyc01g005520.4.1 Protein LOW PSII ACCUMULATION 1, chloroplastic (AHRD V3.3 *-* A0A1J3E7D8_NOCCA)	Solyc01g005520.4.1	Solyc01g005520.4.1	Solyc01g005520.4.1 Protein LOW PSII ACCUMULATION 1, chloroplastic (AHRD V3.3 *-* A0A1J3E7D8_NOCCA)	7	3	5	1	1	3	5	87287	2151950	40777400	24.6537	467.165	0.0527731	NA	112.353	29.1694	NA	NA	0.0300917	0.15619	2.55658e-05	0.000451136	0.5	0.333333	0.0357143	0.179712	0.143235	0.0253473	NA	NA	0	NA	NA	0.0368199	0.197944	5.52536e-05	0.00086585	0.56087	0.344603	0.0461555	0.207402	0.149675	0.0332058	0	0
Solyc07g041310.3.1	Solyc07g041310.3.1 40S ribosomal protein S3, putative, expressed (AHRD V3.3 *** Q75G91_ORYSJ)	Solyc07g041310.3.1	Solyc07g041310.3.1	Solyc07g041310.3.1 40S ribosomal protein S3, putative, expressed (AHRD V3.3 *** Q75G91_ORYSJ)	7	5	5	1	1	5	5	482160	3300640	68076000	6.84553	141.19	0.0484846	NA	105.067	38.7905	NA	NA	0.000319768	0.161866	0.000272421	4.38993e-05	0.333333	0.333333	0.00793651	0.143235	0.143235	0.00902344	NA	NA	1	NA	NA	0.00288314	0.203792	0.000348795	0.000411788	0.404389	0.344603	0.0150248	0.178621	0.149675	0.0170699	0	0
Solyc08g082820.4.1	Solyc08g082820.4.1 TOMBIPGRBC Tomato BiP (binding protein)/grp78	Solyc08g082820.4.1	Solyc08g082820.4.1	Solyc08g082820.4.1 TOMBIPGRBC Tomato BiP (binding protein)/grp78	3	1	5	0	0	1	5	NA	2497700	8364180	NA	NA	0.298619	NA	NA	36.8125	NA	NA	NA	NA	NA	0.0338592	NA	NA	0.333333	NA	NA	0.143235	NA	NA	NA	NA	NA	NA	NA	NA	0.0373944	NA	NA	0.35112	NA	NA	0.151743	0	1
Solyc12g008700.3.1;Solyc08g076340.3.1	Solyc12g008700.3.1 40S ribosomal protein S30 (AHRD V3.3 *** F2EKP2_HORVV);Solyc08g076340.3.1 40S ribosomal protein S30 (AHRD V3.3 *** F2EKP2_HORVV)	Solyc12g008700.3.1;Solyc08g076340.3.1	Solyc12g008700.3.1	Solyc12g008700.3.1 40S ribosomal protein S30 (AHRD V3.3 *** F2EKP2_HORVV)	4	5	5	5	5	5	5	1509814	14720520	122710000	9.74989	81.2749	0.119962	128.896	53.9974	23.205	0.00493399	0.000710719	0.000378875	0.00201753	2.42952e-05	4.69123e-05	0.00793651	0.00793651	0.00793651	0.00902344	0.00902344	0.00902344	1	0	1	0.00974565	0.00122823	0.00291928	0.00790541	5.2875e-05	0.000422918	0.0438776	0.0350655	0.0150248	0.0498867	0.0397168	0.0170699	0	0
Solyc01g103450.3.1;Solyc11g020040.2.1	Solyc01g103450.3.1 70 kDa heat shock protein (AHRD V3.3 *** Q2QV45_ORYSJ)	Solyc01g103450.3.1	Solyc01g103450.3.1	Solyc01g103450.3.1 70 kDa heat shock protein (AHRD V3.3 *** Q2QV45_ORYSJ)	35	5	5	3	3	5	5	1.64882e+06	55397800	474408000	33.5984	287.725	0.116772	106.416	74.8224	27.9283	0.0130162	0.00858515	0.000626642	0.000785683	1.48521e-05	7.97549e-05	0.0357143	0.0357143	0.00793651	0.0253473	0.0253473	0.00902344	1	0	1	0.0209721	0.011577	0.00300898	0.00414284	3.60677e-05	0.000437874	0.100886	0.0871849	0.0150248	0.075651	0.0625341	0.0170699	0	0
Solyc01g107820.2.1	Solyc01g107820.2.1 TOMATO WOUND-INDUCED 1	Solyc01g107820.2.1	Solyc01g107820.2.1	Solyc01g107820.2.1 TOMATO WOUND-INDUCED 1	4	5	5	0	0	5	5	NA	1439498	10836800	NA	NA	0.132834	NA	124.322	47.2441	NA	NA	0.00711234	NA	NA	0.00295775	NA	NA	0.015873	NA	NA	0.0162936	NA	NA	1	NA	NA	0.0101922	NA	NA	0.0039198	NA	NA	0.0233358	NA	NA	0.0239541	1	1
Solyc11g011340.2.1;Solyc11g010990.3.1;Solyc11g010980.2.1	Solyc11g011340.2.1 cultivar Rio Grande ELI3;Solyc11g010990.3.1 Cinnamyl alcohol dehydrogenase (AHRD V3.3 *** A0A2K3MPD7_TRIPR)	Solyc11g011340.2.1	Solyc11g011340.2.1	Solyc11g011340.2.1 cultivar Rio Grande ELI3	3	5	5	0	0	5	5	NA	1173644	12591820	NA	NA	0.0932069	NA	57.7855	19.9313	NA	NA	0.003701	NA	NA	0.000449415	NA	NA	0.00793651	NA	NA	0.00902344	NA	NA	0	NA	NA	0.00613235	NA	NA	0.000863694	NA	NA	0.0150248	NA	NA	0.0170699	1	1
Solyc11g011020.2.1	Solyc11g011020.2.1 Ovary receptor kinase .1	Solyc11g011020.2.1	Solyc11g011020.2.1	Solyc11g011020.2.1 Ovary receptor kinase .1	3	5	5	4	4	5	5	122662	2588294	3979880	21.1011	32.446	0.650345	29.6486	39.4827	91.3123	5.49279e-05	0.000423292	0.613564	3.69129e-05	0.000168053	0.611934	0.015873	0.015873	1	0.0143059	0.0143059	0.916815	1	1	1	0.00157805	0.000782815	0.622169	0.00171987	0.000232074	0.622057	0.059447	0.0501208	1	0.0568806	0.0452955	0.920017	0	0
Solyc02g090890.4.1	Solyc02g090890.4.1 zeaxanthin epoxidase	Solyc02g090890.4.1	Solyc02g090890.4.1	Solyc02g090890.4.1 zeaxanthin epoxidase	16	5	5	0	0	5	5	NA	2765952	78584600	NA	NA	0.0351971	NA	116.44	43.6821	NA	NA	0.000667804	NA	NA	6.50762e-05	NA	NA	0.00793651	NA	NA	0.00902344	NA	NA	1	NA	NA	0.00301777	NA	NA	0.000437874	NA	NA	0.0150248	NA	NA	0.0170699	1	1
Solyc09g013100.3.1;Solyc09g015470.5.1;Solyc09g015475.2.1	Solyc09g013100.3.1 Protein TIC 56, chloroplastic (AHRD V3.3 *** A0A1U8F621_CAPAN)	Solyc09g013100.3.1	Solyc09g013100.3.1	Solyc09g013100.3.1 Protein TIC 56, chloroplastic (AHRD V3.3 *** A0A1U8F621_CAPAN)	12	4	5	0	0	4	5	NA	1984475	78061800	NA	NA	0.0254218	NA	65.9557	26.1328	NA	NA	0.000354564	NA	NA	3.51466e-06	NA	NA	0.015873	NA	NA	0.0143059	NA	NA	1	NA	NA	0.00291741	NA	NA	0.000399355	NA	NA	0.0233358	NA	NA	0.0213474	0	1
Solyc06g008260.3.1	Solyc06g008260.3.1 Ribosomal protein L14 (AHRD V3.3 *** A0A200PVX1_9MAGN)	Solyc06g008260.3.1	Solyc06g008260.3.1	Solyc06g008260.3.1 Ribosomal protein L14 (AHRD V3.3 *** A0A200PVX1_9MAGN)	3	5	5	2	2	5	5	444510	8373480	153622000	18.8376	345.599	0.054507	73.2448	127.215	30.7468	0.0543629	0.0500969	0.00100514	0.0221945	1.76649e-05	8.67223e-05	0.0952381	0.0952381	0.00793651	0.0528075	0.0528075	0.00902344	1	1	0	0.0734053	0.0582826	0.00322691	0.0424015	4.12942e-05	0.000437874	0.192633	0.166918	0.0150248	0.107939	0.0929732	0.0170699	0	0
Solyc07g066470.3.1	Solyc07g066470.3.1 Porphobilinogen deaminase, chloroplastic (AHRD V3.3 *** A0A2G2Z6B1_CAPAN)	Solyc07g066470.3.1	Solyc07g066470.3.1	Solyc07g066470.3.1 Porphobilinogen deaminase, chloroplastic (AHRD V3.3 *** A0A2G2Z6B1_CAPAN)	19	5	5	5	5	5	5	3666970	13245600	190734000	3.61214	52.0141	0.0694454	111.714	126.518	43.0613	0.13343	0.00287018	0.00139537	0.125788	0.000374617	0.000294086	0.222222	0.00793651	0.00793651	0.174525	0.00902344	0.00902344	1	0	1	0.163259	0.00441376	0.00353682	0.165989	0.000465263	0.00066069	0.404389	0.0350655	0.0150248	0.205501	0.0397168	0.0170699	0	0
Solyc01g112290.4.1	Solyc01g112290.4.1 Glutamate--tRNA ligase, chloroplastic/mitochondrial (AHRD V3.3 *** A0A2G3BWC0_CAPCH)	Solyc01g112290.4.1	Solyc01g112290.4.1	Solyc01g112290.4.1 Glutamate--tRNA ligase, chloroplastic/mitochondrial (AHRD V3.3 *** A0A2G3BWC0_CAPCH)	20	5	5	2	2	5	5	494890	18129920	296710000	36.6342	599.547	0.0611032	111.276	90.9903	31.8	0.140709	0.0938804	0.000700131	0.00690022	9.4022e-05	6.78124e-05	0.0952381	0.0952381	0.00793651	0.0528075	0.0528075	0.00902344	1	0	1	0.169846	0.102994	0.00303729	0.0185293	0.00014581	0.000437874	0.192633	0.166918	0.0150248	0.107939	0.0929732	0.0170699	0	0
Solyc08g077200.4.1	Solyc08g077200.4.1 Ribose-phosphate pyrophosphokinase (AHRD V3.3 *** A0A0U9HNH5_KLENI)	Solyc08g077200.4.1	Solyc08g077200.4.1	Solyc08g077200.4.1 Ribose-phosphate pyrophosphokinase (AHRD V3.3 *** A0A0U9HNH5_KLENI)	6	5	5	0	1	5	5	169080	1398762	44145400	8.27278	261.092	0.0316853	NA	39.2832	41.5414	NA	NA	1.49702e-06	0.0096692	0.000367551	1.34752e-06	0.333333	0.333333	0.00793651	0.143235	0.143235	0.00902344	NA	NA	1	NA	NA	0.00103017	0.0233032	0.000458945	0.000399355	0.404389	0.344603	0.0150248	0.178621	0.149675	0.0170699	1	1
Solyc07g041900.4.1	Solyc07g041900.4.1 Cysteine protease (AHRD V3.11 *** tr|Q9LRI2|Q9LRI2_TOBAC)	Solyc07g041900.4.1	Solyc07g041900.4.1	Solyc07g041900.4.1 Cysteine protease (AHRD V3.11 *** tr|Q9LRI2|Q9LRI2_TOBAC)	3	5	4	5	5	5	4	388888	960564	4371375	2.47003	11.2407	0.21974	57.5293	42.4226	37.3998	0.012171	6.66651e-05	0.000453367	0.0108009	8.0671e-05	0.000447145	0.015873	0.015873	0.015873	0.0162936	0.0143059	0.0143059	1	1	1	0.0199237	0.000174786	0.00291928	0.0254451	0.00012997	0.00086213	0.059447	0.0501208	0.0233358	0.0610222	0.0452955	0.0213474	0	0
Solyc03g080050.3.1;Solyc02g088360.1.1;Solyc06g073030.3.1	Solyc03g080050.3.1 Stomatin family protein (SPFH domain/Band 7 family protein) (AHRD V3.3 *** A0A166USA6_9PEZI)	Solyc03g080050.3.1	Solyc03g080050.3.1	Solyc03g080050.3.1 Stomatin family protein (SPFH domain/Band 7 family protein) (AHRD V3.3 *** A0A166USA6_9PEZI)	8	5	5	0	0	5	5	NA	2138688	21988600	NA	NA	0.0972635	NA	97.7371	33.1147	NA	NA	0.00288667	NA	NA	0.000487677	NA	NA	0.00793651	NA	NA	0.00902344	NA	NA	0	NA	NA	0.00517787	NA	NA	0.000909461	NA	NA	0.0150248	NA	NA	0.0170699	1	1
Solyc01g111830.3.1	Solyc01g111830.3.1 Methyltransferase (AHRD V3.3 *** O24154_TOBAC)	Solyc01g111830.3.1	Solyc01g111830.3.1	Solyc01g111830.3.1 Methyltransferase (AHRD V3.3 *** O24154_TOBAC)	8	5	5	0	0	5	5	NA	1040022	47858400	NA	NA	0.0217312	NA	105.998	44.9345	NA	NA	0.000129795	NA	NA	2.13364e-05	NA	NA	0.00793651	NA	NA	0.00902344	NA	NA	1	NA	NA	0.00238689	NA	NA	0.000399355	NA	NA	0.0150248	NA	NA	0.0170699	1	1
Solyc02g068750.1.1	Solyc02g068750.1.1 tRNA N6-adenosine threonylcarbamoyltransferase (AHRD V3.3 *** A0A2H5UB77_RHIID)	Solyc02g068750.1.1	Solyc02g068750.1.1	Solyc02g068750.1.1 tRNA N6-adenosine threonylcarbamoyltransferase (AHRD V3.3 *** A0A2H5UB77_RHIID)	7	3	5	0	0	3	5	NA	2924190	22168600	NA	NA	0.131907	NA	106.795	44.2352	NA	NA	0.0702182	NA	NA	0.00590697	NA	NA	0.0357143	NA	NA	0.0253473	NA	NA	1	NA	NA	0.0799717	NA	NA	0.0072912	NA	NA	0.0461555	NA	NA	0.0332058	0	1
Solyc08g006930.3.1	Solyc08g006930.3.1 photosystem I reaction center subunit psaK, chloroplastic (AHRD V3.3 *** A0A2G3AN63_CAPAN)	Solyc08g006930.3.1	Solyc08g006930.3.1	Solyc08g006930.3.1 photosystem I reaction center subunit psaK, chloroplastic (AHRD V3.3 *** A0A2G3AN63_CAPAN)	5	5	5	5	5	5	5	4107380	120282000	1642164000	29.2844	399.808	0.073246	49.3299	88.3984	42.211	0.000286295	1.98216e-07	0.000803964	0.000142794	5.28423e-08	0.000173341	0.00793651	0.00793651	0.00793651	0.00902344	0.00902344	0.00902344	1	1	1	0.00176881	3.62944e-06	0.0030847	0.00173157	9.56609e-07	0.000521438	0.0438776	0.0350655	0.0150248	0.0498867	0.0397168	0.0170699	0	0
Solyc10g086580.2.1	Solyc10g086580.2.1 Ribulose bisphosphate carboxylase/oxygenase activase, chloroplastic (AHRD V3.3 *** RCA_SOLPN)	Solyc10g086580.2.1	Solyc10g086580.2.1	Solyc10g086580.2.1 Ribulose bisphosphate carboxylase/oxygenase activase, chloroplastic (AHRD V3.3 *** RCA_SOLPN)	42	5	5	5	5	5	5	43534200	1143154000	17209200000	26.2588	395.303	0.0664269	61.5397	98.077	37.6515	0.000183292	6.19103e-07	0.000515677	0.000116349	3.48943e-08	6.33398e-05	0.00793651	0.00793651	0.00793651	0.00902344	0.00902344	0.00902344	1	1	1	0.00157805	6.03837e-06	0.00291928	0.00173157	9.05591e-07	0.000437874	0.0438776	0.0350655	0.0150248	0.0498867	0.0397168	0.0170699	0	0
Solyc07g008370.5.1	Solyc07g008370.5.1 60S ribosomal protein L7 (AHRD V3.11 *** tr|A0A1U8FIV2|A0A1U8FIV2_CAPAN)	Solyc07g008370.5.1	Solyc07g008370.5.1	Solyc07g008370.5.1 60S ribosomal protein L7 (AHRD V3.11 *** tr|A0A1U8FIV2|A0A1U8FIV2_CAPAN)	18	5	5	2	5	5	5	1213312	59649400	1087304000	49.1625	896.145	0.0548599	132.253	117.438	32.3551	0.000942136	0.00015955	0.00178595	0.000839822	2.24605e-06	0.000195152	0.00793651	0.00793651	0.00793651	0.00902344	0.00902344	0.00902344	1	0	0	0.00320148	0.000343202	0.00393107	0.00431909	8.59874e-06	0.000544526	0.0438776	0.0350655	0.0150248	0.0498867	0.0397168	0.0170699	0	0
Solyc02g085950.5.1;Solyc02g085940.5.1	Solyc02g085950.5.1 Ribulose bisphosphate carboxylase small chain (AHRD V3.11 *** tr|A0A2G2XBI7|A0A2G2XBI7_CAPBA);Solyc02g085940.5.1 Ribulose bisphosphate carboxylase small chain (AHRD V3.11 *** tr|A0A2G2XBI7|A0A2G2XBI7_CAPBA)	Solyc02g085950.5.1;Solyc02g085940.5.1	Solyc02g085950.5.1	Solyc02g085950.5.1 Ribulose bisphosphate carboxylase small chain (AHRD V3.11 *** tr|A0A2G2XBI7|A0A2G2XBI7_CAPBA)	4	5	5	3	3	5	5	733157	35251800	1384768000	48.0822	1888.77	0.0254568	143.593	44.6298	50.4531	0.0331036	0.0101336	5.65091e-06	0.00102639	3.55294e-05	4.7624e-06	0.0357143	0.0357143	0.00793651	0.0253473	0.0253473	0.00902344	1	0	1	0.0475656	0.013411	0.00134831	0.0049473	7.08147e-05	0.000399355	0.100886	0.0871849	0.0150248	0.075651	0.0625341	0.0170699	0	0
Solyc03g123760.3.1	Solyc03g123760.3.1 phytoene desaturase	Solyc03g123760.3.1	Solyc03g123760.3.1	Solyc03g123760.3.1 phytoene desaturase	7	5	5	0	0	5	5	NA	1.27178e+06	37958800	NA	NA	0.0335042	NA	125.703	37.2581	NA	NA	0.00253052	NA	NA	0.000434173	NA	NA	0.00793651	NA	NA	0.00902344	NA	NA	0	NA	NA	0.00476545	NA	NA	0.000844462	NA	NA	0.0150248	NA	NA	0.0170699	1	1
Solyc01g105420.4.1;Solyc01g105383.1.1;Solyc01g105380.2.1	Solyc01g105420.4.1 Phospho-2-dehydro-3-deoxyheptonate aldolase (AHRD V3.3 *** A0A2G3AV10_CAPCH);Solyc01g105383.1.1 Phospho-2-dehydro-3-deoxyheptonate aldolase (AHRD V3.3 *** A0A2G3AV10_CAPCH);Solyc01g105380.2.1 Phospho-2-dehydro-3-deoxyheptonate aldolase (	Solyc01g105420.4.1	Solyc01g105420.4.1	Solyc01g105420.4.1 Phospho-2-dehydro-3-deoxyheptonate aldolase (AHRD V3.3 *** A0A2G3AV10_CAPCH)	7	4	5	0	0	5	5	NA	2111614	38280000	NA	NA	0.0551623	NA	123.743	30.7096	NA	NA	0.00302141	NA	NA	0.000367914	NA	NA	0.00793651	NA	NA	0.00902344	NA	NA	0	NA	NA	0.00532823	NA	NA	0.000755604	NA	NA	0.0150248	NA	NA	0.0170699	0	1
Solyc02g063150.3.1	Solyc02g063150.3.1 RuBP carboxylase small subunit	Solyc02g063150.3.1	Solyc02g063150.3.1	Solyc02g063150.3.1 RuBP carboxylase small subunit	7	5	5	5	5	5	5	13922620	570268000	10617180000	40.9598	762.585	0.0537118	57.528	66.8375	32.3205	2.45648e-05	4.00058e-07	0.000214198	1.77078e-05	9.72499e-09	1.79806e-05	0.00793651	0.00793651	0.00793651	0.00902344	0.00902344	0.00902344	1	1	1	0.00153614	4.91106e-06	0.00273839	0.00171987	8.536e-07	0.000399355	0.0438776	0.0350655	0.0150248	0.0498867	0.0397168	0.0170699	0	0
Solyc03g013615.2.1;Solyc11g021220.2.1	Solyc03g013615.2.1 NAD(P)H-quinone oxidoreductase subunit I, chloroplastic (AHRD V3.11 *** tr|I6N9B1|I6N9B1_DATST);Solyc11g021220.2.1 NAD(P)H-quinone oxidoreductase subunit I, chloroplastic (AHRD V3.3 *** I6N9B1_DATST)	Solyc03g013615.2.1	Solyc03g013615.2.1	Solyc03g013615.2.1 NAD(P)H-quinone oxidoreductase subunit I, chloroplastic (AHRD V3.11 *** tr|I6N9B1|I6N9B1_DATST)	6	5	5	2	2	5	5	68783	4096688	103815200	59.5596	1509.31	0.0394614	39.0033	128.235	34.7881	0.00127273	0.00288829	0.000599185	0.00574617	3.63981e-06	7.28889e-05	0.0952381	0.0952381	0.00793651	0.0528075	0.0528075	0.00902344	1	1	1	0.00388866	0.00443204	0.0029577	0.0161314	1.23459e-05	0.000437874	0.192633	0.166918	0.0150248	0.107939	0.0929732	0.0170699	0	0
Solyc00g500020.1.1;Solyc00g500067.1.1;Solyc05g023720.1.1	Solyc00g500020.1.1 Cytochrome f (AHRD V3.3 *** A0A2G3ALJ3_CAPAN);Solyc00g500067.1.1 NAD(P)H-quinone oxidoreductase subunit K, chloroplastic (AHRD V3.3 *** A0A1U8QCE3_CAPAN)	Solyc00g500020.1.1;Solyc00g500067.1.1	Solyc00g500020.1.1	Solyc00g500020.1.1 Cytochrome f (AHRD V3.3 *** A0A2G3ALJ3_CAPAN)	15	5	5	4	5	5	5	1.39335e+06	23666220	387836000	16.9852	278.348	0.0610212	138.695	105.737	40.2354	0.00375482	0.000365921	0.000497321	0.00228074	1.05384e-05	6.24331e-05	0.00793651	0.00793651	0.00793651	0.00902344	0.00902344	0.00902344	1	0	1	0.0080042	0.000690377	0.00291928	0.00860021	2.77201e-05	0.000437874	0.0438776	0.0350655	0.0150248	0.0498867	0.0397168	0.0170699	0	0
Solyc09g005720.3.1;Solyc10g086330.2.1;Solyc10g084610.3.1	Solyc09g005720.3.1 60S ribosomal protein L23a (AHRD V3.3 *-* A0A2G2YLF5_CAPAN)	Solyc09g005720.3.1	Solyc09g005720.3.1	Solyc09g005720.3.1 60S ribosomal protein L23a (AHRD V3.3 *-* A0A2G2YLF5_CAPAN)	6	5	5	4	4	5	5	256300	3524926	51875600	13.7531	202.402	0.0679496	66.2404	104.454	45.951	0.0042052	6.72354e-06	0.00134975	0.00471128	6.68509e-07	0.000279436	0.015873	0.015873	0.00793651	0.0143059	0.0143059	0.00902344	1	1	1	0.00871424	3.12886e-05	0.0035076	0.0142826	3.81413e-06	0.000641658	0.059447	0.0501208	0.0150248	0.0568806	0.0452955	0.0170699	0	0
Solyc10g052880.1.1	Solyc10g052880.1.1 Inactive leucine-rich repeat receptor-like protein kinase (AHRD V3.3 *** A0A314LDB3_NICAT)	Solyc10g052880.1.1	Solyc10g052880.1.1	Solyc10g052880.1.1 Inactive leucine-rich repeat receptor-like protein kinase (AHRD V3.3 *** A0A314LDB3_NICAT)	10	4	5	0	0	4	5	NA	884886	23064000	NA	NA	0.0383666	NA	136.187	35.3399	NA	NA	0.0117628	NA	NA	0.000658705	NA	NA	0.015873	NA	NA	0.0143059	NA	NA	0	NA	NA	0.0157674	NA	NA	0.00112815	NA	NA	0.0233358	NA	NA	0.0213474	0	1
Solyc08g080050.4.1	Solyc08g080050.4.1 PGR5-like protein 1A, chloroplastic (AHRD V3.3 *** A0A2G3AE69_CAPAN)	Solyc08g080050.4.1	Solyc08g080050.4.1	Solyc08g080050.4.1 PGR5-like protein 1A, chloroplastic (AHRD V3.3 *** A0A2G3AE69_CAPAN)	9	4	5	0	0	4	5	NA	712070	32936600	NA	NA	0.0216194	NA	109.251	48.8228	NA	NA	0.001019	NA	NA	3.78548e-05	NA	NA	0.015873	NA	NA	0.0143059	NA	NA	1	NA	NA	0.00322842	NA	NA	0.000401222	NA	NA	0.0233358	NA	NA	0.0213474	0	1
Solyc02g080640.4.1	Solyc02g080640.4.1 adenylyl-sulfate reductase	Solyc02g080640.4.1	Solyc02g080640.4.1	Solyc02g080640.4.1 adenylyl-sulfate reductase	9	5	5	1	1	5	5	117280	3368856	81757400	28.7249	697.113	0.0412055	NA	109.995	15.1761	NA	NA	0.00167267	0.0825512	2.49065e-06	8.7902e-05	0.333333	0.333333	0.00793651	0.143235	0.143235	0.00902344	NA	NA	0	NA	NA	0.00381391	0.117551	9.31986e-06	0.000437874	0.404389	0.344603	0.0150248	0.178621	0.149675	0.0170699	0	0
Solyc01g096420.3.1	Solyc01g096420.3.1 NADPH quinone oxidoreductase (AHRD V3.3 *** A0A2K3LWY2_TRIPR)	Solyc01g096420.3.1	Solyc01g096420.3.1	Solyc01g096420.3.1 NADPH quinone oxidoreductase (AHRD V3.3 *** A0A2K3LWY2_TRIPR)	2	3	4	0	0	3	5	NA	653153	3462620	NA	NA	0.18863	NA	89.2365	45.7867	NA	NA	0.0555748	NA	NA	0.00880703	NA	NA	0.0357143	NA	NA	0.0253473	NA	NA	1	NA	NA	0.0644949	NA	NA	0.0105529	NA	NA	0.0461555	NA	NA	0.0332058	0	0
Solyc01g109850.3.1;Solyc01g109840.3.1	Solyc01g109850.3.1 Diaminopimelate decarboxylase (AHRD V3.3 *** B6T3H3_MAIZE)	Solyc01g109850.3.1	Solyc01g109850.3.1	Solyc01g109850.3.1 Diaminopimelate decarboxylase (AHRD V3.3 *** B6T3H3_MAIZE)	13	5	5	1	1	5	5	270380	10022560	159954000	37.0684	591.59	0.062659	NA	104.609	35.4555	NA	NA	0.000897517	0.0324801	5.76518e-05	0.000105162	0.333333	0.333333	0.00793651	0.143235	0.143235	0.00902344	NA	NA	1	NA	NA	0.00310728	0.0566926	0.000102036	0.000458473	0.404389	0.344603	0.0150248	0.178621	0.149675	0.0170699	0	0
Solyc06g062840.4.1	Solyc06g062840.4.1 Threonine synthase, chloroplastic (AHRD V3.3 *** A0A1U8H4Z2_CAPAN)	Solyc06g062840.4.1	Solyc06g062840.4.1	Solyc06g062840.4.1 Threonine synthase, chloroplastic (AHRD V3.3 *** A0A1U8H4Z2_CAPAN)	19	5	5	0	2	5	5	337095	14433460	240072000	42.8172	712.179	0.0601214	61.7359	92.0823	35.0672	0.0174518	0.0288969	0.00044304	0.0028904	7.61265e-06	5.46526e-05	0.0952381	0.0952381	0.00793651	0.0528075	0.0528075	0.00902344	1	1	1	0.0270015	0.0354734	0.00291928	0.010277	2.16438e-05	0.000432396	0.192633	0.166918	0.0150248	0.107939	0.0929732	0.0170699	1	1
Solyc09g011140.4.1	Solyc09g011140.4.1 NAD(P)-binding Rossmann-fold superfamily protein (AHRD V3.3 *** A0A1P8AYM6_ARATH),Pfam:PF13561	Solyc09g011140.4.1	Solyc09g011140.4.1	Solyc09g011140.4.1 NAD(P)-binding Rossmann-fold superfamily protein (AHRD V3.3 *** A0A1P8AYM6_ARATH),Pfam:PF13561	4	4	5	0	0	4	5	NA	1252530	35861000	NA	NA	0.0349274	NA	121.622	41.7163	NA	NA	0.00389967	NA	NA	0.000211381	NA	NA	0.015873	NA	NA	0.0143059	NA	NA	1	NA	NA	0.00635663	NA	NA	0.000570055	NA	NA	0.0233358	NA	NA	0.0213474	0	1
Solyc06g083690.3.1	Solyc06g083690.3.1 Glutaredoxin-C5, chloroplastic (AHRD V3.3 *** A0A2G2WN59_CAPBA)	Solyc06g083690.3.1	Solyc06g083690.3.1	Solyc06g083690.3.1 Glutaredoxin-C5, chloroplastic (AHRD V3.3 *** A0A2G2WN59_CAPBA)	5	5	5	1	1	5	5	241770	3088082	57809200	12.7728	239.108	0.0534185	NA	115.446	29.573	NA	NA	0.00160856	0.158695	6.45709e-05	0.000152358	0.333333	0.333333	0.00793651	0.143235	0.143235	0.00902344	NA	NA	0	NA	NA	0.00375908	0.200768	0.000111131	0.000507487	0.404389	0.344603	0.0150248	0.178621	0.149675	0.0170699	0	0
Solyc01g089970.3.1;Solyc09g055420.1.1	Solyc01g089970.3.1 Nucleoside diphosphate kinase (AHRD V3.3 *** A0A1U8EKT2_CAPAN)	Solyc01g089970.3.1	Solyc01g089970.3.1	Solyc01g089970.3.1 Nucleoside diphosphate kinase (AHRD V3.3 *** A0A1U8EKT2_CAPAN)	8	5	5	4	5	5	5	712236	26326480	445580000	36.9631	625.607	0.0590836	107.577	112.913	43.5031	0.000277534	1.07508e-05	0.000697286	0.000276149	3.34264e-07	0.000117049	0.00793651	0.00793651	0.00793651	0.00902344	0.00902344	0.00902344	1	1	1	0.00176881	4.27629e-05	0.00303729	0.00227814	2.48076e-06	0.000468844	0.0438776	0.0350655	0.0150248	0.0498867	0.0397168	0.0170699	0	0
Solyc10g047050.2.1	Solyc10g047050.2.1 Dynamin (AHRD V3.3 *** A0A200Q6U4_9MAGN)	Solyc10g047050.2.1	Solyc10g047050.2.1	Solyc10g047050.2.1 Dynamin (AHRD V3.3 *** A0A200Q6U4_9MAGN)	12	4	5	0	0	4	5	NA	781028	32339400	NA	NA	0.024151	NA	46.4919	30.8927	NA	NA	0.000141753	NA	NA	4.48202e-06	NA	NA	0.015873	NA	NA	0.0143059	NA	NA	1	NA	NA	0.00245391	NA	NA	0.000399355	NA	NA	0.0233358	NA	NA	0.0213474	0	1
Solyc02g083710.3.1	Solyc02g083710.3.1 26S proteasome non-ATPase regulatory subunit 4-like protein (AHRD V3.3 *** A0A2G2XGK6_CAPBA)	Solyc02g083710.3.1	Solyc02g083710.3.1	Solyc02g083710.3.1 26S proteasome non-ATPase regulatory subunit 4-like protein (AHRD V3.3 *** A0A2G2XGK6_CAPBA)	3	5	5	0	0	5	5	NA	972984	10773720	NA	NA	0.0903109	NA	128.996	31.1434	NA	NA	0.0018641	NA	NA	0.000255124	NA	NA	0.00793651	NA	NA	0.00902344	NA	NA	0	NA	NA	0.00399978	NA	NA	0.000613558	NA	NA	0.0150248	NA	NA	0.0170699	1	1
Solyc01g107870.3.1	Solyc01g107870.3.1 Polyadenylate-binding protein (AHRD V3.3 *** Q9M6E6_TOBAC)	Solyc01g107870.3.1	Solyc01g107870.3.1	Solyc01g107870.3.1 Polyadenylate-binding protein (AHRD V3.3 *** Q9M6E6_TOBAC)	17	5	5	1	1	5	5	140540	5210860	110414600	37.0774	785.645	0.0471936	NA	105.66	32.7188	NA	NA	0.000972607	0.0489393	7.22381e-05	0.000113864	0.333333	0.333333	0.00793651	0.143235	0.143235	0.00902344	NA	NA	1	NA	NA	0.00319708	0.0776557	0.00012009	0.000464662	0.404389	0.344603	0.0150248	0.178621	0.149675	0.0170699	0	0
Solyc01g100570.4.1	Solyc01g100570.4.1 Nucleolar protein 56 (AHRD V3.3 *** A0A1U8DUW6_CAPAN)	Solyc01g100570.4.1	Solyc01g100570.4.1	Solyc01g100570.4.1 Nucleolar protein 56 (AHRD V3.3 *** A0A1U8DUW6_CAPAN)	6	5	5	0	0	5	5	NA	1279190	14799480	NA	NA	0.0864348	NA	84.9293	49.7224	NA	NA	0.00045275	NA	NA	0.000218726	NA	NA	0.00793651	NA	NA	0.00902344	NA	NA	1	NA	NA	0.00291928	NA	NA	0.000575962	NA	NA	0.0150248	NA	NA	0.0170699	1	1
Solyc01g106210.3.1	Solyc01g106210.3.1 Heat shock protein 70 kDa (AHRD V3.3 *** A0A2K3MZA1_TRIPR)	Solyc01g106210.3.1	Solyc01g106210.3.1	Solyc01g106210.3.1 Heat shock protein 70 kDa (AHRD V3.3 *** A0A2K3MZA1_TRIPR)	13	5	5	0	1	5	5	436610	5356940	65568400	12.2694	150.176	0.0817	NA	100.702	33.6035	NA	NA	0.00134407	0.0956701	0.000114964	0.00017422	0.333333	0.333333	0.00793651	0.143235	0.143235	0.00902344	NA	NA	1	NA	NA	0.0035076	0.131361	0.000170649	0.000522527	0.404389	0.344603	0.0150248	0.178621	0.149675	0.0170699	1	1
Solyc11g012670.1.1	Solyc11g012670.1.1 Pentatricopeptide repeat-containing protein (AHRD V3.3 *** A0A2U1LWS3_ARTAN)	Solyc11g012670.1.1	Solyc11g012670.1.1	Solyc11g012670.1.1 Pentatricopeptide repeat-containing protein (AHRD V3.3 *** A0A2U1LWS3_ARTAN)	9	4	5	0	0	4	5	NA	1478360	30955000	NA	NA	0.0477584	NA	107.649	41.7175	NA	NA	0.00670138	NA	NA	0.000445129	NA	NA	0.015873	NA	NA	0.0143059	NA	NA	1	NA	NA	0.00970825	NA	NA	0.000860583	NA	NA	0.0233358	NA	NA	0.0213474	0	1
Solyc01g097510.4.1	Solyc01g097510.4.1 annexin 3	Solyc01g097510.4.1	Solyc01g097510.4.1	Solyc01g097510.4.1 annexin 3	5	5	5	0	0	5	5	NA	2164106	1950210	NA	NA	1.10968	NA	44.4748	77.6719	NA	NA	0.571919	NA	NA	0.569578	NA	NA	0.547619	NA	NA	0.464702	NA	NA	1	NA	NA	0.581249	NA	NA	0.580601	NA	NA	0.565101	NA	NA	0.475929	1	1
Solyc05g054600.3.1	Solyc05g054600.3.1 Methionine--tRNA ligase (AHRD V3.3 *** A0A2G2WVB1_CAPBA)	Solyc05g054600.3.1	Solyc05g054600.3.1	Solyc05g054600.3.1 Methionine--tRNA ligase (AHRD V3.3 *** A0A2G2WVB1_CAPBA)	10	4	5	0	0	4	5	NA	1678165	21947800	NA	NA	0.0764616	NA	136.054	32.3834	NA	NA	0.0187307	NA	NA	0.00165674	NA	NA	0.015873	NA	NA	0.0143059	NA	NA	0	NA	NA	0.023709	NA	NA	0.00237558	NA	NA	0.0233358	NA	NA	0.0213474	0	1
Solyc05g055000.5.1	Solyc05g055000.5.1 Cysteine desulfurase (AHRD V3.11 *** tr|B2IZ65|B2IZ65_NOSP7)	Solyc05g055000.5.1	Solyc05g055000.5.1	Solyc05g055000.5.1 Cysteine desulfurase (AHRD V3.11 *** tr|B2IZ65|B2IZ65_NOSP7)	11	5	5	1	1	5	5	146020	5002460	88793400	34.2587	608.091	0.0563382	NA	121.436	32.9002	NA	NA	0.00108756	0.0524618	7.84581e-05	0.000134153	0.333333	0.333333	0.00793651	0.143235	0.143235	0.00902344	NA	NA	1	NA	NA	0.00326816	0.0821142	0.000127289	0.000485624	0.404389	0.344603	0.0150248	0.178621	0.149675	0.0170699	0	0
Solyc01g007910.3.1;Solyc02g005350.3.1	Solyc01g007910.3.1 succinyl-CoA ligase alpha.1;Solyc02g005350.3.1 succinyl-CoA ligase alpha 2 subunit	Solyc01g007910.3.1	Solyc01g007910.3.1	Solyc01g007910.3.1 succinyl-CoA ligase alpha.1	8	3	5	0	0	3	5	NA	1.83668e+06	20513400	NA	NA	0.0895358	NA	133.899	43.5456	NA	NA	0.0661239	NA	NA	0.00396977	NA	NA	0.0357143	NA	NA	0.0253473	NA	NA	0	NA	NA	0.0758518	NA	NA	0.00512043	NA	NA	0.0461555	NA	NA	0.0332058	0	1
Solyc05g052800.3.1;Solyc05g052810.4.1	Solyc05g052800.3.1 60S ribosomal protein L35a-3 (AHRD V3.3 *** A0A2G3CHN6_CAPCH);Solyc05g052810.4.1 60S ribosomal protein L35a-3 (AHRD V3.3 *-* A0A2G3CHN6_CAPCH)	Solyc05g052800.3.1;Solyc05g052810.4.1	Solyc05g052800.3.1	Solyc05g052800.3.1 60S ribosomal protein L35a-3 (AHRD V3.3 *** A0A2G3CHN6_CAPCH)	4	2	5	1	1	2	5	103240	1329380	30238800	12.8766	292.898	0.0439627	NA	72.3521	45.1073	NA	NA	0.0837908	0.246103	0.000264832	0.000724449	0.666667	0.333333	0.0952381	0.220671	0.143235	0.0528075	NA	NA	1	NA	NA	0.0941709	0.289888	0.000341719	0.0012197	0.716004	0.344603	0.109851	0.250439	0.149675	0.0611281	0	0
Solyc03g120430.3.1	Solyc03g120430.3.1 D-glycerate 3-kinase (AHRD V3.3 *** A0A2K3PBX9_TRIPR)	Solyc03g120430.3.1	Solyc03g120430.3.1	Solyc03g120430.3.1 D-glycerate 3-kinase (AHRD V3.3 *** A0A2K3PBX9_TRIPR)	16	5	5	1	1	5	5	719840	12901820	212696000	17.9232	295.477	0.0606585	NA	105.516	45.4566	NA	NA	0.000561024	0.05805	0.000175751	9.32998e-05	0.333333	0.333333	0.00793651	0.143235	0.143235	0.00902344	NA	NA	1	NA	NA	0.00293223	0.0885923	0.000241553	0.000443575	0.404389	0.344603	0.0150248	0.178621	0.149675	0.0170699	0	0
Solyc12g044280.2.1;Solyc06g066640.3.1;Solyc03g120640.3.1	Solyc12g044280.2.1 Photosystem I reaction center subunit VI, chloroplastic (AHRD V3.3 *** A0A2G3D0C1_CAPCH);Solyc06g066640.3.1 Photosystem I reaction center subunit VI, chloroplastic (AHRD V3.3 *** A0A2G2WLH8_CAPBA);Solyc03g120640.3.1 Photosystem I reactio	Solyc12g044280.2.1;Solyc06g066640.3.1;Solyc03g120640.3.1	Solyc12g044280.2.1	Solyc12g044280.2.1 Photosystem I reaction center subunit VI, chloroplastic (AHRD V3.3 *** A0A2G3D0C1_CAPCH)	6	5	5	5	5	5	5	697132	9549320	208376000	13.698	298.905	0.0458274	66.5095	105.356	44.1583	0.001615	1.01783e-06	0.000386727	0.00123557	1.50138e-07	6.06266e-05	0.00793651	0.00793651	0.00793651	0.00902344	0.00902344	0.00902344	1	1	1	0.00441966	8.38864e-06	0.00291928	0.00568617	1.58874e-06	0.000437874	0.0438776	0.0350655	0.0150248	0.0498867	0.0397168	0.0170699	0	0
Solyc05g012510.3.1	Solyc05g012510.3.1 Alpha-1,4 glucan phosphorylase (AHRD V3.3 *** A0A2G2VL62_CAPBA)	Solyc05g012510.3.1	Solyc05g012510.3.1	Solyc05g012510.3.1 Alpha-1,4 glucan phosphorylase (AHRD V3.3 *** A0A2G2VL62_CAPBA)	24	5	5	1	2	5	5	118680	8749760	142364000	73.7256	1199.56	0.0614605	67.3026	95.2361	33.9503	0.0188093	0.0331826	0.000555542	0.00178193	5.99764e-06	6.14265e-05	0.0952381	0.0952381	0.00793651	0.0528075	0.0528075	0.00902344	1	1	1	0.0288168	0.0404555	0.00293223	0.00727938	1.77935e-05	0.000437874	0.192633	0.166918	0.0150248	0.107939	0.0929732	0.0170699	0	0
Solyc04g015680.3.1;Solyc04g015690.4.1	Solyc04g015680.3.1 insulin degrading enzyme	Solyc04g015680.3.1	Solyc04g015680.3.1	Solyc04g015680.3.1 insulin degrading enzyme	14	5	5	0	0	5	5	NA	3069818	68454000	NA	NA	0.044845	NA	133.283	28.9146	NA	NA	0.00184233	NA	NA	0.000153546	NA	NA	0.00793651	NA	NA	0.00902344	NA	NA	0	NA	NA	0.00397918	NA	NA	0.000508615	NA	NA	0.0150248	NA	NA	0.0170699	1	1
Solyc01g100650.3.1	Solyc01g100650.3.1 NHL repeat-containing protein 2-like (AHRD V3.3 *** A0A2K3NND0_TRIPR)	Solyc01g100650.3.1	Solyc01g100650.3.1	Solyc01g100650.3.1 NHL repeat-containing protein 2-like (AHRD V3.3 *** A0A2K3NND0_TRIPR)	17	5	5	0	0	5	5	NA	3004508	70696800	NA	NA	0.0424985	NA	115.537	47.7076	NA	NA	0.000641707	NA	NA	8.90677e-05	NA	NA	0.00793651	NA	NA	0.00902344	NA	NA	1	NA	NA	0.00300898	NA	NA	0.000437874	NA	NA	0.0150248	NA	NA	0.0170699	1	1
Solyc01g080280.3.1	Solyc01g080280.3.1 chloroplast glutamine synthetase	Solyc01g080280.3.1	Solyc01g080280.3.1	Solyc01g080280.3.1 chloroplast glutamine synthetase	19	5	5	5	5	5	5	2445420	99225800	1389520000	40.5762	568.213	0.0714101	82.6535	88.5949	24.0617	0.000283815	9.06789e-05	0.000979342	0.00022831	6.90982e-07	6.7444e-05	0.00793651	0.00793651	0.00793651	0.00902344	0.00902344	0.00902344	1	0	0	0.00176881	0.000221107	0.003198	0.00205479	3.87217e-06	0.000437874	0.0438776	0.0350655	0.0150248	0.0498867	0.0397168	0.0170699	0	0
Solyc03g058190.3.1	Solyc03g058190.3.1 GTP-binding protein TypA (AHRD V3.3 *** Q6SYB1_TRIPR)	Solyc03g058190.3.1	Solyc03g058190.3.1	Solyc03g058190.3.1 GTP-binding protein TypA (AHRD V3.3 *** Q6SYB1_TRIPR)	22	5	5	1	1	5	5	243940	5828456	105243000	23.893	431.43	0.0553809	NA	109.758	32.5763	NA	NA	0.001531	0.0829949	7.43345e-05	0.000178892	0.333333	0.333333	0.00793651	0.143235	0.143235	0.00902344	NA	NA	0	NA	NA	0.00367871	0.118037	0.000122434	0.000526477	0.404389	0.344603	0.0150248	0.178621	0.149675	0.0170699	0	0
Solyc06g054260.1.1	Solyc06g054260.1.1 photosystem.1	Solyc06g054260.1.1	Solyc06g054260.1.1	Solyc06g054260.1.1 photosystem.1	10	5	5	4	4	5	5	819068	10050020	166956000	12.2701	203.837	0.0601956	117.951	109.247	45.4066	0.0159233	0.00184154	0.000808682	0.00877008	2.81674e-05	0.000146706	0.015873	0.015873	0.00793651	0.0143059	0.0143059	0.00902344	1	0	1	0.0249279	0.00295309	0.0030847	0.0220112	5.96244e-05	0.000502186	0.059447	0.0501208	0.0150248	0.0568806	0.0452955	0.0170699	0	0
Solyc02g085520.4.1	Solyc02g085520.4.1 Adenylosuccinate synthetase (AHRD V3.3 *** S8CIB7_9LAMI)	Solyc02g085520.4.1	Solyc02g085520.4.1	Solyc02g085520.4.1 Adenylosuccinate synthetase (AHRD V3.3 *** S8CIB7_9LAMI)	7	4	5	0	0	4	5	NA	3045280	51784400	NA	NA	0.0588069	NA	119.211	53.6234	NA	NA	0.00648691	NA	NA	0.000566488	NA	NA	0.015873	NA	NA	0.0143059	NA	NA	1	NA	NA	0.00943766	NA	NA	0.00100696	NA	NA	0.0233358	NA	NA	0.0213474	0	1
Solyc01g111020.3.1	Solyc01g111020.3.1 Pentatricopeptide repeat-containing protein MRL1, chloroplastic (AHRD V3.3 *** A0A2G2W9F4_CAPBA)	Solyc01g111020.3.1	Solyc01g111020.3.1	Solyc01g111020.3.1 Pentatricopeptide repeat-containing protein MRL1, chloroplastic (AHRD V3.3 *** A0A2G2W9F4_CAPBA)	6	5	5	0	0	5	5	NA	660022	14064520	NA	NA	0.0469282	NA	67.9255	44.446	NA	NA	0.000509756	NA	NA	0.000211589	NA	NA	0.00793651	NA	NA	0.00902344	NA	NA	1	NA	NA	0.00291928	NA	NA	0.000570055	NA	NA	0.0150248	NA	NA	0.0170699	1	1
Solyc06g076360.5.1	Solyc06g076360.5.1 Protein TOC75, chloroplastic (AHRD V3.11 *** tr|A0A2G2WNC7|A0A2G2WNC7_CAPBA)	Solyc06g076360.5.1	Solyc06g076360.5.1	Solyc06g076360.5.1 Protein TOC75, chloroplastic (AHRD V3.11 *** tr|A0A2G2WNC7|A0A2G2WNC7_CAPBA)	39	5	5	0	0	5	5	NA	13565920	307380000	NA	NA	0.044134	NA	77.9552	27.1517	NA	NA	0.000801286	NA	NA	5.08866e-05	NA	NA	0.00793651	NA	NA	0.00902344	NA	NA	0	NA	NA	0.0030847	NA	NA	0.000425123	NA	NA	0.0150248	NA	NA	0.0170699	1	1
Solyc01g102570.5.1	Solyc01g102570.5.1 Eukaryotic translation initiation factor 3 subunit C (AHRD V3.11 *** tr|A0A2G2XXL6|A0A2G2XXL6_CAPAN)	Solyc01g102570.5.1	Solyc01g102570.5.1	Solyc01g102570.5.1 Eukaryotic translation initiation factor 3 subunit C (AHRD V3.11 *** tr|A0A2G2XXL6|A0A2G2XXL6_CAPAN)	16	5	5	0	0	5	5	NA	2898660	77211400	NA	NA	0.0375419	NA	104.63	33.5983	NA	NA	0.00138627	NA	NA	0.000124966	NA	NA	0.00793651	NA	NA	0.00902344	NA	NA	0	NA	NA	0.00352055	NA	NA	0.000478801	NA	NA	0.0150248	NA	NA	0.0170699	1	1
Solyc12g096900.2.1;Solyc12g096890.1.1	Solyc12g096900.2.1 Disease resistance protein (TIR-NBS-LRR class) family (AHRD V3.3 *-* A0A2U1LJH5_ARTAN)	Solyc12g096900.2.1	Solyc12g096900.2.1	Solyc12g096900.2.1 Disease resistance protein (TIR-NBS-LRR class) family (AHRD V3.3 *-* A0A2U1LJH5_ARTAN)	8	3	5	0	0	3	5	NA	659367	22858400	NA	NA	0.0288457	NA	90.1663	51.8979	NA	NA	0.0110256	NA	NA	0.000245762	NA	NA	0.0357143	NA	NA	0.0253473	NA	NA	1	NA	NA	0.0148964	NA	NA	0.00060147	NA	NA	0.0461555	NA	NA	0.0332058	0	1
Solyc02g082350.3.1	Solyc02g082350.3.1 Plant intracellular Ras-group-related LRR protein (AHRD V3.3 *** A0A2R6Q1R9_ACTCH)	Solyc02g082350.3.1	Solyc02g082350.3.1	Solyc02g082350.3.1 Plant intracellular Ras-group-related LRR protein (AHRD V3.3 *** A0A2R6Q1R9_ACTCH)	6	5	5	0	0	5	5	NA	1475974	1860910	NA	NA	0.793146	NA	50.193	52.3011	NA	NA	0.58595	NA	NA	0.584785	NA	NA	0.420635	NA	NA	0.347208	NA	NA	1	NA	NA	0.59518	NA	NA	0.595397	NA	NA	0.437555	NA	NA	0.359008	1	1
Solyc04g011500.3.1	Solyc04g011500.3.1 Actin (AHRD V3.3 *** A0A1U8GLU9_CAPAN)	Solyc04g011500.3.1	Solyc04g011500.3.1	Solyc04g011500.3.1 Actin (AHRD V3.3 *** A0A1U8GLU9_CAPAN)	8	2	5	1	5	5	5	589890	16269640	253540000	27.5808	429.809	0.0641699	54.0229	89.0835	35.1699	0.000177507	8.72584e-06	0.000407147	0.000177476	1.88661e-07	5.15307e-05	0.00793651	0.00793651	0.00793651	0.00902344	0.00902344	0.00902344	1	1	1	0.00157805	3.74184e-05	0.00291928	0.00189587	1.82372e-06	0.000425123	0.0438776	0.0350655	0.0150248	0.0498867	0.0397168	0.0170699	0	0
Solyc03g019940.4.1	Solyc03g019940.4.1 Asparagine--tRNA ligase (AHRD V3.3 *** A0A2G2X8U3_CAPBA)	Solyc03g019940.4.1	Solyc03g019940.4.1	Solyc03g019940.4.1 Asparagine--tRNA ligase (AHRD V3.3 *** A0A2G2X8U3_CAPBA)	11	5	5	1	1	5	5	207520	4675350	65712400	22.5296	316.656	0.0711487	NA	90.2944	26.4836	NA	NA	0.0013429	0.049456	3.28444e-05	0.000123619	0.333333	0.333333	0.00793651	0.143235	0.143235	0.00902344	NA	NA	0	NA	NA	0.0035076	0.07826	6.70765e-05	0.000477853	0.404389	0.344603	0.0150248	0.178621	0.149675	0.0170699	0	0
Solyc06g005710.3.1	Solyc06g005710.3.1 Protein TIC 62, chloroplastic (AHRD V3.3 *** A0A1J3HBE9_NOCCA)	Solyc06g005710.3.1	Solyc06g005710.3.1	Solyc06g005710.3.1 Protein TIC 62, chloroplastic (AHRD V3.3 *** A0A1J3HBE9_NOCCA)	24	5	5	5	5	5	5	743947	32304120	516814000	43.4226	694.692	0.0625063	138.763	119.563	44.073	0.000673786	0.000114627	0.00072641	0.000470336	2.332e-06	0.000113357	0.00793651	0.00793651	0.00793651	0.00902344	0.00902344	0.00902344	1	0	1	0.00260155	0.000262426	0.0030847	0.00302697	8.81146e-06	0.000464662	0.0438776	0.0350655	0.0150248	0.0498867	0.0397168	0.0170699	0	0
Solyc09g011810.3.1	Solyc09g011810.3.1 Fructose-1,6-bisphosphatase (AHRD V3.3 *** B6TSK5_MAIZE)	Solyc09g011810.3.1	Solyc09g011810.3.1	Solyc09g011810.3.1 Fructose-1,6-bisphosphatase (AHRD V3.3 *** B6TSK5_MAIZE)	16	5	5	5	5	5	5	1270026	41042000	578774000	32.3159	455.718	0.070912	60.0686	96.2113	31.6985	0.000141388	1.33245e-06	0.000696234	9.80278e-05	4.0839e-08	8.20295e-05	0.00793651	0.00793651	0.00793651	0.00902344	0.00902344	0.00902344	1	1	1	0.00157805	1.02011e-05	0.00303729	0.00173157	9.05591e-07	0.000437874	0.0438776	0.0350655	0.0150248	0.0498867	0.0397168	0.0170699	0	0
Solyc05g053100.3.1	Solyc05g053100.3.1 Dihydrolipoyl dehydrogenase-like protein (AHRD V3.3 *** A0A2K3PDU3_TRIPR)	Solyc05g053100.3.1	Solyc05g053100.3.1	Solyc05g053100.3.1 Dihydrolipoyl dehydrogenase-like protein (AHRD V3.3 *** A0A2K3PDU3_TRIPR)	21	5	5	2	4	5	5	444040	26251220	382590000	59.119	861.612	0.0686145	91.2272	104.271	33.3199	0.000239744	0.000119914	0.00126142	0.000274865	3.16166e-07	0.000140403	0.015873	0.015873	0.00793651	0.0143059	0.0143059	0.00902344	1	1	0	0.00171896	0.000271043	0.00344497	0.00227814	2.47806e-06	0.000493033	0.059447	0.0501208	0.0150248	0.0568806	0.0452955	0.0170699	0	0
Solyc07g048080.4.1	Solyc07g048080.4.1 Threonine--tRNA ligase (AHRD V3.3 *** A0A2G2Z2V0_CAPAN)	Solyc07g048080.4.1	Solyc07g048080.4.1	Solyc07g048080.4.1 Threonine--tRNA ligase (AHRD V3.3 *** A0A2G2Z2V0_CAPAN)	16	5	5	0	0	5	5	NA	4551400	101355600	NA	NA	0.0449053	NA	106.861	34.192	NA	NA	0.000509239	NA	NA	4.4497e-05	NA	NA	0.00793651	NA	NA	0.00902344	NA	NA	1	NA	NA	0.00291928	NA	NA	0.000413118	NA	NA	0.0150248	NA	NA	0.0170699	1	1
CON__Q3SY84	NA	CON__Q3SY84	CON__Q3SY84	NA	17	4	3	4	5	5	5	2.53008e+07	26007400	13145600	1.02793	0.519572	1.97841	68.7303	118.828	102.137	0.777224	0.958606	0.570263	0.774772	0.957957	0.56948	0.690476	0.309524	0.84127	0.601508	0.250592	0.754023	1	1	1	0.79161	0.959955	0.579986	0.796908	0.958783	0.580601	0.736804	0.344603	0.853816	0.634864	0.256102	0.762276	0	0
Solyc12g062540.3.1	Solyc12g062540.3.1 Ribulose bisphosphate carboxylase large chain (AHRD V3.3 *-* A0A2G2Z7Z2_CAPAN)	Solyc12g062540.3.1	Solyc12g062540.3.1	Solyc12g062540.3.1 Ribulose bisphosphate carboxylase large chain (AHRD V3.3 *-* A0A2G2Z7Z2_CAPAN)	2	5	5	4	4	5	5	348635	7860700	27135400	22.5471	77.8333	0.289684	54.2545	63.9811	17.3911	0.000129298	0.000287578	0.00456268	9.40428e-05	7.17214e-07	0.00101055	0.015873	0.015873	0.00793651	0.0143059	0.0143059	0.00902344	1	0	0	0.00157805	0.000567191	0.00706461	0.00173157	3.99985e-06	0.00156651	0.059447	0.0501208	0.0150248	0.0568806	0.0452955	0.0170699	0	0
Solyc01g009050.3.1	Solyc01g009050.3.1 Molybdopterin biosynthesis protein CN.1	Solyc01g009050.3.1	Solyc01g009050.3.1	Solyc01g009050.3.1 Molybdopterin biosynthesis protein CN.1	8	3	5	0	0	3	5	NA	451203	19642800	NA	NA	0.0229704	NA	106.304	38.6952	NA	NA	0.0155817	NA	NA	0.000191389	NA	NA	0.0357143	NA	NA	0.0253473	NA	NA	1	NA	NA	0.0201616	NA	NA	0.000540098	NA	NA	0.0461555	NA	NA	0.0332058	0	1
Solyc10g008020.4.1	Solyc10g008020.4.1 S-adenosyl-L-methionine-dependent methyltransferase (AHRD V3.11 *** tr|A0A2U1PPX3|A0A2U1PPX3_ARTAN)	Solyc10g008020.4.1	Solyc10g008020.4.1	Solyc10g008020.4.1 S-adenosyl-L-methionine-dependent methyltransferase (AHRD V3.11 *** tr|A0A2U1PPX3|A0A2U1PPX3_ARTAN)	3	2	5	0	0	1	5	NA	289520	9150960	NA	NA	0.0316382	NA	NA	55.2116	NA	NA	NA	NA	NA	0.00411858	NA	NA	0.333333	NA	NA	0.143235	NA	NA	NA	NA	NA	NA	NA	NA	0.00528332	NA	NA	0.35112	NA	NA	0.151743	0	1
Solyc01g009990.3.1	Solyc01g009990.3.1 Peptidyl-prolyl cis-trans isomerase (AHRD V3.3 *** A0A2G3DGA1_CAPCH)	Solyc01g009990.3.1	Solyc01g009990.3.1	Solyc01g009990.3.1 Peptidyl-prolyl cis-trans isomerase (AHRD V3.3 *** A0A2G3DGA1_CAPCH)	12	5	5	5	5	5	5	1208582	35865800	478202000	29.6759	395.672	0.0750014	77.5471	100.918	38.7119	0.000310845	1.66525e-05	0.000818003	0.000310845	4.51615e-07	0.000137093	0.00793651	0.00793651	0.00793651	0.00902344	0.00902344	0.00902344	1	1	1	0.00176881	5.95809e-05	0.0030847	0.00234048	2.87843e-06	0.00049281	0.0438776	0.0350655	0.0150248	0.0498867	0.0397168	0.0170699	0	0
Solyc03g025390.3.1	Solyc03g025390.3.1 Short-chain dehydrogenase TIC 32, chloroplastic (AHRD V3.3 *** A0A2G2X6Q5_CAPBA)	Solyc03g025390.3.1	Solyc03g025390.3.1	Solyc03g025390.3.1 Short-chain dehydrogenase TIC 32, chloroplastic (AHRD V3.3 *** A0A2G2X6Q5_CAPBA)	10	5	5	0	0	5	5	NA	4346420	65386800	NA	NA	0.0664724	NA	137.123	46.6004	NA	NA	0.00103969	NA	NA	0.000257651	NA	NA	0.00793651	NA	NA	0.00902344	NA	NA	1	NA	NA	0.00323725	NA	NA	0.000614599	NA	NA	0.0150248	NA	NA	0.0170699	1	1
Solyc01g100350.3.1	Solyc01g100350.3.1 GTP-binding protein (AHRD V3.3 *** Q9SDK4_ORYSJ)	Solyc01g100350.3.1	Solyc01g100350.3.1	Solyc01g100350.3.1 GTP-binding protein (AHRD V3.3 *** Q9SDK4_ORYSJ)	10	4	5	0	4	5	5	463449	11333600	182744000	24.4549	394.313	0.062019	135.395	122.657	40.7503	0.00569432	0.0011895	0.0014099	0.00344115	1.0503e-05	0.000214329	0.015873	0.015873	0.00793651	0.0143059	0.0143059	0.00902344	1	0	1	0.0109459	0.00197418	0.0035523	0.0114905	2.76897e-05	0.000571431	0.059447	0.0501208	0.0150248	0.0568806	0.0452955	0.0170699	0	1
Solyc04g056390.3.1	Solyc04g056390.3.1 Isopentenyl-diphosphate Delta-isomerase (AHRD V3.3 *** A0A2L0V4K4_9APIA)	Solyc04g056390.3.1	Solyc04g056390.3.1	Solyc04g056390.3.1 Isopentenyl-diphosphate Delta-isomerase (AHRD V3.3 *** A0A2L0V4K4_9APIA)	6	5	5	0	0	5	5	NA	2381710	50438800	NA	NA	0.0472198	NA	106.375	47.626	NA	NA	0.000368533	NA	NA	6.59523e-05	NA	NA	0.00793651	NA	NA	0.00902344	NA	NA	1	NA	NA	0.00291928	NA	NA	0.000437874	NA	NA	0.0150248	NA	NA	0.0170699	1	1
Solyc03g082500.4.1;Solyc01g108400.3.1;Solyc01g096350.3.1;Solyc02g065070.3.1;Solyc02g090510.3.1	Solyc03g082500.4.1 serine/threonine protein kinase pk23	Solyc03g082500.4.1	Solyc03g082500.4.1	Solyc03g082500.4.1 serine/threonine protein kinase pk23	3	5	5	0	2	5	5	305315	1742550	6605060	5.70738	21.6336	0.26382	54.1502	48.834	39.1738	0.0759076	0.0484523	0.00285503	0.0167144	0.000318241	0.00193902	0.0952381	0.0952381	0.00793651	0.0528075	0.0528075	0.00902344	1	1	1	0.0991361	0.0564942	0.0051412	0.0345692	0.00040039	0.0027199	0.192633	0.166918	0.0150248	0.107939	0.0929732	0.0170699	1	1
Solyc09g075150.3.1;Solyc09g075155.1.1	Solyc09g075150.3.1 60S ribosomal protein L22 (AHRD V3.3 *** A0A1Y1HUA2_KLENI);Solyc09g075155.1.1 60S ribosomal protein L22 (AHRD V3.3 *** A0A1Y1HUA2_KLENI)	Solyc09g075150.3.1;Solyc09g075155.1.1	Solyc09g075150.3.1	Solyc09g075150.3.1 60S ribosomal protein L22 (AHRD V3.3 *** A0A1Y1HUA2_KLENI)	3	5	5	1	1	5	5	1359300	5181408	20985400	3.81182	15.4384	0.246905	NA	101.637	32.0258	NA	NA	0.0148604	0.44212	0.0019606	0.00625002	0.666667	0.333333	0.015873	0.379775	0.143235	0.0162936	NA	NA	1	NA	NA	0.0193226	0.480946	0.00222751	0.00767341	0.716004	0.344603	0.0233358	0.410158	0.149675	0.0239541	0	0
Solyc05g056310.3.1	Solyc05g056310.3.1 T-complex protein.1	Solyc05g056310.3.1	Solyc05g056310.3.1	Solyc05g056310.3.1 T-complex protein.1	10	5	5	0	0	5	5	NA	4487060	38284400	NA	NA	0.117203	NA	115.239	41.1983	NA	NA	0.00340551	NA	NA	0.000903124	NA	NA	0.00793651	NA	NA	0.00902344	NA	NA	1	NA	NA	0.00578683	NA	NA	0.00144572	NA	NA	0.0150248	NA	NA	0.0170699	1	1
Solyc07g045540.4.1	Solyc07g045540.4.1 Glucose-6-phosphate 1-dehydrogenase (AHRD V3.3 *** A0A1U8HAS8_CAPAN)	Solyc07g045540.4.1	Solyc07g045540.4.1	Solyc07g045540.4.1 Glucose-6-phosphate 1-dehydrogenase (AHRD V3.3 *** A0A1U8HAS8_CAPAN)	21	5	5	2	2	5	5	267216	8770300	227262000	32.821	850.481	0.0385911	92.1481	46.3036	31.9449	0.107908	0.0608431	9.05326e-06	0.00142653	3.16003e-05	3.14758e-06	0.0952381	0.0952381	0.00793651	0.0528075	0.0528075	0.00902344	1	1	1	0.136215	0.0694236	0.00136781	0.00613195	6.47639e-05	0.000399355	0.192633	0.166918	0.0150248	0.107939	0.0929732	0.0170699	0	0
Solyc11g012700.2.1	Solyc11g012700.2.1 Oligopeptide transporter (AHRD V3.3 *** A0A200RBP6_9MAGN)	Solyc11g012700.2.1	Solyc11g012700.2.1	Solyc11g012700.2.1 Oligopeptide transporter (AHRD V3.3 *** A0A200RBP6_9MAGN)	3	5	5	0	0	5	5	NA	1098956	6068200	NA	NA	0.181101	NA	80.1882	48.2103	NA	NA	0.00613966	NA	NA	0.00571933	NA	NA	0.031746	NA	NA	0.0282801	NA	NA	1	NA	NA	0.00900383	NA	NA	0.0070833	NA	NA	0.0458889	NA	NA	0.0365479	1	1
Solyc11g010300.2.1	Solyc11g010300.2.1 3,4-dihydroxy-2-butanone 4-phosphate synthase (AHRD V3.3 *** A0A147KHG0_9ACTN)	Solyc11g010300.2.1	Solyc11g010300.2.1	Solyc11g010300.2.1 3,4-dihydroxy-2-butanone 4-phosphate synthase (AHRD V3.3 *** A0A147KHG0_9ACTN)	7	4	5	0	0	4	5	NA	872338	11708060	NA	NA	0.0745074	NA	97.1753	40.9151	NA	NA	0.00421915	NA	NA	0.000420539	NA	NA	0.015873	NA	NA	0.0143059	NA	NA	1	NA	NA	0.00669469	NA	NA	0.000824155	NA	NA	0.0233358	NA	NA	0.0213474	0	1
Solyc01g111630.3.1	Solyc01g111630.3.1 glycerate dehydrogenase (AHRD V3.3 *** A0A2I4EWU8_9ROSI)	Solyc01g111630.3.1	Solyc01g111630.3.1	Solyc01g111630.3.1 glycerate dehydrogenase (AHRD V3.3 *** A0A2I4EWU8_9ROSI)	19	5	5	4	4	5	5	788175	11135980	190956000	14.1288	242.276	0.058317	130.885	115.67	24.0632	0.0100421	0.00176488	0.00123514	0.00595142	1.07101e-05	8.40812e-05	0.015873	0.015873	0.00793651	0.0143059	0.0143059	0.00902344	1	0	0	0.0171025	0.00283656	0.0034228	0.0163628	2.81079e-05	0.000437874	0.059447	0.0501208	0.0150248	0.0568806	0.0452955	0.0170699	0	0
Solyc11g033284.1.1	Solyc11g033284.1.1 Peptidylprolyl isomerase (AHRD V3.3 *** A0A2G3CEL0_CAPCH)	Solyc11g033284.1.1	Solyc11g033284.1.1	Solyc11g033284.1.1 Peptidylprolyl isomerase (AHRD V3.3 *** A0A2G3CEL0_CAPCH)	6	4	5	0	0	4	5	NA	1.42467e+06	23100600	NA	NA	0.0616723	NA	106.936	36.9796	NA	NA	0.00454832	NA	NA	0.000218219	NA	NA	0.015873	NA	NA	0.0143059	NA	NA	1	NA	NA	0.00704707	NA	NA	0.000575305	NA	NA	0.0233358	NA	NA	0.0213474	0	1
Solyc11g008780.3.1	Solyc11g008780.3.1 Acetolactate synthase small subunit 1, chloroplastic (AHRD V3.3 *** A0A1U8ET50_CAPAN)	Solyc11g008780.3.1	Solyc11g008780.3.1	Solyc11g008780.3.1 Acetolactate synthase small subunit 1, chloroplastic (AHRD V3.3 *** A0A1U8ET50_CAPAN)	18	5	5	0	0	5	5	NA	4399264	68526000	NA	NA	0.0641985	NA	152.087	40.7201	NA	NA	0.0034698	NA	NA	0.000569729	NA	NA	0.00793651	NA	NA	0.00902344	NA	NA	0	NA	NA	0.00585913	NA	NA	0.00101133	NA	NA	0.0150248	NA	NA	0.0170699	1	1
Solyc04g040160.4.1	Solyc04g040160.4.1 Protochlorophyllide-dependent translocon component 52, chloroplastic (AHRD V3.3 *** A0A2G2ZF87_CAPAN)	Solyc04g040160.4.1	Solyc04g040160.4.1	Solyc04g040160.4.1 Protochlorophyllide-dependent translocon component 52, chloroplastic (AHRD V3.3 *** A0A2G2ZF87_CAPAN)	9	5	5	1	1	5	5	80902	3942084	62221400	48.7267	769.096	0.0633558	NA	87.6354	44.1163	NA	NA	0.000604279	0.0204021	0.000117779	0.000122667	0.333333	0.333333	0.00793651	0.143235	0.143235	0.00902344	NA	NA	1	NA	NA	0.00296704	0.0399036	0.000174265	0.000477383	0.404389	0.344603	0.0150248	0.178621	0.149675	0.0170699	0	0
Solyc10g005110.3.1	Solyc10g005110.3.1 Oxygen-dependent coproporphyrinogen-III oxidase, chloroplastic (AHRD V3.3 *** A0A1U8EMR2_CAPAN)	Solyc10g005110.3.1	Solyc10g005110.3.1	Solyc10g005110.3.1 Oxygen-dependent coproporphyrinogen-III oxidase, chloroplastic (AHRD V3.3 *** A0A1U8EMR2_CAPAN)	27	5	5	5	5	5	5	454426	48580020	898650000	106.904	1977.55	0.0540589	99.33	103.413	35.082	0.000118316	3.14907e-05	0.00110345	0.000112731	3.4773e-07	0.000139829	0.00793651	0.00793651	0.00793651	0.00902344	0.00902344	0.00902344	1	0	1	0.00157805	0.000101454	0.00329104	0.00173157	2.52412e-06	0.000493033	0.0438776	0.0350655	0.0150248	0.0498867	0.0397168	0.0170699	0	0
Solyc04g082400.3.1	Solyc04g082400.3.1 1,4-alpha-glucan-branching enzyme (AHRD V3.3 *** GLGB_SOLTU)	Solyc04g082400.3.1	Solyc04g082400.3.1	Solyc04g082400.3.1 1,4-alpha-glucan-branching enzyme (AHRD V3.3 *** GLGB_SOLTU)	6	5	5	0	0	5	5	NA	1439500	21501600	NA	NA	0.0669485	NA	84.7273	40.1858	NA	NA	0.0014571	NA	NA	0.000245377	NA	NA	0.00793651	NA	NA	0.00902344	NA	NA	1	NA	NA	0.00359552	NA	NA	0.000601442	NA	NA	0.0150248	NA	NA	0.0170699	1	1
Solyc01g080840.3.1	Solyc01g080840.3.1 Protein translocase subunit SecA (AHRD V3.3 *** A0A2G3DHH8_CAPCH)	Solyc01g080840.3.1	Solyc01g080840.3.1	Solyc01g080840.3.1 Protein translocase subunit SecA (AHRD V3.3 *** A0A2G3DHH8_CAPCH)	43	5	5	1	1	5	5	296000	22670700	387772000	76.5902	1310.04	0.058464	NA	105.46	33.9344	NA	NA	0.00122876	0.0227568	3.04344e-05	0.000131736	0.333333	0.333333	0.00793651	0.143235	0.143235	0.00902344	NA	NA	0	NA	NA	0.00341888	0.0431181	6.30427e-05	0.000484592	0.404389	0.344603	0.0150248	0.178621	0.149675	0.0170699	0	0
Solyc02g069010.4.1	Solyc02g069010.4.1 Inositol-1-monophosphatase (AHRD V3.3 *** A0A1U8FS39_CAPAN)	Solyc02g069010.4.1	Solyc02g069010.4.1	Solyc02g069010.4.1 Inositol-1-monophosphatase (AHRD V3.3 *** A0A1U8FS39_CAPAN)	7	5	5	2	2	5	5	74980.5	1614152	40295400	21.5276	537.412	0.040058	48.2457	123.834	48.0535	0.00883072	0.00745739	0.000303279	0.0139085	1.77376e-05	6.11214e-05	0.0952381	0.0952381	0.00793651	0.0528075	0.0528075	0.00902344	1	1	1	0.015443	0.0102306	0.00288314	0.0306947	4.12942e-05	0.000437874	0.192633	0.166918	0.0150248	0.107939	0.0929732	0.0170699	0	0
Solyc10g077070.2.1	Solyc10g077070.2.1 Histone-lysine n-methyltransferase, h3 lysine-9 specific suv.1	Solyc10g077070.2.1	Solyc10g077070.2.1	Solyc10g077070.2.1 Histone-lysine n-methyltransferase, h3 lysine-9 specific suv.1	8	4	5	0	0	4	5	NA	1278630	25391400	NA	NA	0.0503568	NA	104.056	40.3566	NA	NA	0.00343592	NA	NA	0.000163797	NA	NA	0.015873	NA	NA	0.0143059	NA	NA	1	NA	NA	0.00581838	NA	NA	0.000513682	NA	NA	0.0233358	NA	NA	0.0213474	0	1
Solyc04g049130.4.1	Solyc04g049130.4.1 Iron-sulfur cluster biosynthesis family protein (AHRD V3.3 *** A0A2U1NA61_ARTAN)	Solyc04g049130.4.1	Solyc04g049130.4.1	Solyc04g049130.4.1 Iron-sulfur cluster biosynthesis family protein (AHRD V3.3 *** A0A2U1NA61_ARTAN)	5	5	5	1	1	5	5	72177	1109702	14921800	15.3747	206.739	0.0743678	NA	105.897	34.6048	NA	NA	0.00238826	0.134142	0.000120864	0.000347816	0.333333	0.333333	0.00793651	0.143235	0.143235	0.00902344	NA	NA	0	NA	NA	0.00461035	0.174612	0.000177476	0.000726083	0.404389	0.344603	0.0150248	0.178621	0.149675	0.0170699	0	0
Solyc12g045030.2.1	Solyc12g045030.2.1 NAD(P)-binding Rossmann-fold superfamily protein (AHRD V3.3 *** Q94AL3_ARATH)	Solyc12g045030.2.1	Solyc12g045030.2.1	Solyc12g045030.2.1 NAD(P)-binding Rossmann-fold superfamily protein (AHRD V3.3 *** Q94AL3_ARATH)	5	4	5	0	0	4	5	NA	1543225	6579100	NA	NA	0.234565	NA	112.621	63.8252	NA	NA	0.0323544	NA	NA	0.0152107	NA	NA	0.031746	NA	NA	0.0274863	NA	NA	1	NA	NA	0.0393504	NA	NA	0.0175812	NA	NA	0.0458889	NA	NA	0.0357005	0	1
Solyc01g109300.3.1	Solyc01g109300.3.1 4-hydroxy-3-methylbut-2-enyl diphosphate reductase (AHRD V3.3 *** A0A2L0V4N5_9APIA)	Solyc01g109300.3.1	Solyc01g109300.3.1	Solyc01g109300.3.1 4-hydroxy-3-methylbut-2-enyl diphosphate reductase (AHRD V3.3 *** A0A2L0V4N5_9APIA)	14	5	5	2	2	5	5	245420	4463022	73405000	18.1853	299.1	0.0608	99.3562	105.813	40.4659	0.135678	0.0798095	0.000752501	0.0200587	0.000130372	0.00016211	0.0952381	0.0952381	0.00793651	0.0528075	0.0528075	0.00902344	1	1	1	0.165444	0.0890664	0.0030847	0.0395003	0.000187759	0.000513148	0.192633	0.166918	0.0150248	0.107939	0.0929732	0.0170699	0	0
Solyc04g054190.3.1	Solyc04g054190.3.1 Protein kinase superfamily protein (AHRD V3.3 *** A0A2U1MTH5_ARTAN)	Solyc04g054190.3.1	Solyc04g054190.3.1	Solyc04g054190.3.1 Protein kinase superfamily protein (AHRD V3.3 *** A0A2U1MTH5_ARTAN)	13	5	5	1	1	5	5	2483600	4422060	94435800	1.7805	38.0238	0.0468261	NA	101.202	40.3381	NA	NA	0.000195831	0.782635	0.00162604	4.39512e-05	1	0.333333	0.00793651	0.769698	0.143235	0.00902344	NA	NA	1	NA	NA	0.00273839	0.803561	0.0018565	0.000411788	1	0.344603	0.0150248	0.790114	0.149675	0.0170699	0	0
Solyc04g054520.3.1	Solyc04g054520.3.1 Peptidylprolyl isomerase (AHRD V3.3 *** A0A2G3B2P5_CAPCH)	Solyc04g054520.3.1	Solyc04g054520.3.1	Solyc04g054520.3.1 Peptidylprolyl isomerase (AHRD V3.3 *** A0A2G3B2P5_CAPCH)	8	5	5	1	1	5	5	81395	5809634	146262000	71.3758	1796.94	0.0397207	NA	100.795	41.0348	NA	NA	0.00158198	0.0447294	4.11767e-05	0.000175588	0.333333	0.333333	0.00793651	0.143235	0.143235	0.00902344	NA	NA	0	NA	NA	0.00372985	0.07278	7.90811e-05	0.000522527	0.404389	0.344603	0.0150248	0.178621	0.149675	0.0170699	0	0
Solyc01g102350.3.1	Solyc01g102350.3.1 Pectin acetylesterase (AHRD V3.3 *** K4B1G3_SOLLC)	Solyc01g102350.3.1	Solyc01g102350.3.1	Solyc01g102350.3.1 Pectin acetylesterase (AHRD V3.3 *** K4B1G3_SOLLC)	8	5	5	0	0	5	5	NA	915524	47076000	NA	NA	0.0194478	NA	72.6158	51.6086	NA	NA	9.9578e-06	NA	NA	9.93322e-06	NA	NA	0.00793651	NA	NA	0.00902344	NA	NA	1	NA	NA	0.00136781	NA	NA	0.000399355	NA	NA	0.0150248	NA	NA	0.0170699	1	1
Solyc01g101240.5.1	Solyc01g101240.5.1 Aspartic proteinase (AHRD V3.11 *** tr|A0A1U8DV20|A0A1U8DV20_CAPAN)	Solyc01g101240.5.1	Solyc01g101240.5.1	Solyc01g101240.5.1 Aspartic proteinase (AHRD V3.11 *** tr|A0A1U8DV20|A0A1U8DV20_CAPAN)	5	4	5	0	0	4	5	NA	1.71448e+06	8640200	NA	NA	0.19843	NA	137.791	44.7984	NA	NA	0.0428351	NA	NA	0.0102767	NA	NA	0.031746	NA	NA	0.0274863	NA	NA	0	NA	NA	0.0509749	NA	NA	0.0121448	NA	NA	0.0458889	NA	NA	0.0357005	0	1
Solyc10g083120.3.1	Solyc10g083120.3.1 Ubiquitin-conjugating enzyme variant (AHRD V3.3 *** C8CP48_CITSI)	Solyc10g083120.3.1	Solyc10g083120.3.1	Solyc10g083120.3.1 Ubiquitin-conjugating enzyme variant (AHRD V3.3 *** C8CP48_CITSI)	6	0	5	0	0	5	5	NA	3923822	55204400	NA	NA	0.0710781	NA	89.2605	35.4552	NA	NA	0.00213775	NA	NA	0.000354834	NA	NA	0.00793651	NA	NA	0.00902344	NA	NA	1	NA	NA	0.00431895	NA	NA	0.000736923	NA	NA	0.0150248	NA	NA	0.0170699	0	1
Solyc04g071340.5.1	Solyc04g071340.5.1 Fructose-1,6-bisphosphatase (AHRD V3.3 *** A6N9A0_FLALI)	Solyc04g071340.5.1	Solyc04g071340.5.1	Solyc04g071340.5.1 Fructose-1,6-bisphosphatase (AHRD V3.3 *** A6N9A0_FLALI)	15	5	5	1	3	5	5	222933	17474220	278826000	78.3832	1250.71	0.0626707	23.5455	81.249	46.8807	0.000158078	9.13639e-08	0.000526357	0.000210488	1.4562e-07	0.000102827	0.0357143	0.0357143	0.00793651	0.0253473	0.0253473	0.00902344	1	1	1	0.00157805	2.59285e-06	0.00293223	0.00200488	1.57869e-06	0.000455227	0.100886	0.0871849	0.0150248	0.075651	0.0625341	0.0170699	0	0
Solyc10g005400.3.1;Solyc11g006570.3.1;Solyc12g008650.2.1;Solyc06g062430.3.1	Solyc10g005400.3.1 Inositol oxygenase (AHRD V3.3 *** A0A2U1PDJ1_ARTAN)	Solyc10g005400.3.1	Solyc10g005400.3.1	Solyc10g005400.3.1 Inositol oxygenase (AHRD V3.3 *** A0A2U1PDJ1_ARTAN)	8	5	5	1	1	5	5	200020	2477674	71906200	12.3871	359.495	0.034457	NA	82.763	43.0899	NA	NA	6.53812e-05	0.0513901	0.000305123	1.91389e-05	0.333333	0.333333	0.00793651	0.143235	0.143235	0.00902344	NA	NA	1	NA	NA	0.00226086	0.0809868	0.0003864	0.000399355	0.404389	0.344603	0.0150248	0.178621	0.149675	0.0170699	0	0
Solyc01g008550.4.1;Solyc01g008540.4.1	Solyc01g008550.4.1 phenylacetaldehyde reductase 2	Solyc01g008550.4.1	Solyc01g008550.4.1	Solyc01g008550.4.1 phenylacetaldehyde reductase 2	15	5	5	0	0	5	5	NA	10753740	175556000	NA	NA	0.0612553	NA	106.577	37.087	NA	NA	0.0007796	NA	NA	8.43796e-05	NA	NA	0.00793651	NA	NA	0.00902344	NA	NA	1	NA	NA	0.0030847	NA	NA	0.000437874	NA	NA	0.0150248	NA	NA	0.0170699	1	1
Solyc10g007690.3.1	Solyc10g007690.3.1 Chlorophyll a-b binding protein, chloroplastic (AHRD V3.3 *** A0A0F7H033_EROTE)	Solyc10g007690.3.1	Solyc10g007690.3.1	Solyc10g007690.3.1 Chlorophyll a-b binding protein, chloroplastic (AHRD V3.3 *** A0A0F7H033_EROTE)	4	5	5	5	5	5	5	5674200	150022400	2119820000	26.4394	373.589	0.0707713	66.0357	111.961	44.8874	0.000306988	7.76522e-07	0.000636383	0.000215636	9.30159e-08	0.000120625	0.00793651	0.00793651	0.00793651	0.00902344	0.00902344	0.00902344	1	1	1	0.00176881	7.08825e-06	0.00300898	0.00201962	1.28427e-06	0.000472793	0.0438776	0.0350655	0.0150248	0.0498867	0.0397168	0.0170699	0	0
Solyc01g006360.4.1	Solyc01g006360.4.1 Callose synthase 9 (AHRD V3.3 *** A0A2G3AHT3_CAPAN)	Solyc01g006360.4.1	Solyc01g006360.4.1	Solyc01g006360.4.1 Callose synthase 9 (AHRD V3.3 *** A0A2G3AHT3_CAPAN)	4	5	5	0	0	5	5	NA	1428756	2898460	NA	NA	0.492936	NA	46.1794	66.0549	NA	NA	0.106412	NA	NA	0.1064	NA	NA	0.309524	NA	NA	0.250592	NA	NA	1	NA	NA	0.117818	NA	NA	0.112594	NA	NA	0.346206	NA	NA	0.260149	1	1
Solyc01g079450.3.1	Solyc01g079450.3.1 Peptidase S9 (AHRD V3.3 *** A0A200R223_9MAGN)	Solyc01g079450.3.1	Solyc01g079450.3.1	Solyc01g079450.3.1 Peptidase S9 (AHRD V3.3 *** A0A200R223_9MAGN)	7	5	5	0	0	5	5	NA	1457820	14037200	NA	NA	0.103854	NA	123.235	25.1851	NA	NA	0.00292216	NA	NA	0.00039965	NA	NA	0.00793651	NA	NA	0.00902344	NA	NA	0	NA	NA	0.00520457	NA	NA	0.000796111	NA	NA	0.0150248	NA	NA	0.0170699	1	1
Solyc06g082870.4.1	Solyc06g082870.4.1 60S ribosomal protein L5 (AHRD V3.3 *** A0A2I4H863_9ROSI)	Solyc06g082870.4.1	Solyc06g082870.4.1	Solyc06g082870.4.1 60S ribosomal protein L5 (AHRD V3.3 *** A0A2I4H863_9ROSI)	14	5	5	2	5	5	5	1300418	36749500	860610000	28.2598	661.795	0.0427017	104.12	128.528	28.9572	0.00327138	7.01152e-05	0.00225355	0.00307058	7.39687e-07	0.000214376	0.00793651	0.00793651	0.00793651	0.00902344	0.00902344	0.00902344	1	0	0	0.00730711	0.000182154	0.00445851	0.0106225	4.02834e-06	0.000571431	0.0438776	0.0350655	0.0150248	0.0498867	0.0397168	0.0170699	0	0
Solyc09g066430.3.1;Solyc07g042840.1.1	Solyc09g066430.3.1 Ribosomal protein L14 (AHRD V3.3 *** A0A200PVX1_9MAGN)	Solyc09g066430.3.1	Solyc09g066430.3.1	Solyc09g066430.3.1 Ribosomal protein L14 (AHRD V3.3 *** A0A200PVX1_9MAGN)	11	5	5	5	5	5	5	1678078	42773900	764582000	25.4898	455.63	0.0559442	155.408	136.339	35.9988	0.002997	0.000136886	0.0023856	0.00299566	2.75276e-06	0.000320726	0.00793651	0.00793651	0.00793651	0.00902344	0.00902344	0.00902344	1	0	0	0.00688734	0.000302679	0.00460894	0.0104894	9.95714e-06	0.000695835	0.0438776	0.0350655	0.0150248	0.0498867	0.0397168	0.0170699	0	0
Solyc00g500064.1.1;Solyc04g039850.1.1	Solyc00g500064.1.1 Ycf15 (AHRD V3.3 *-* A0A346JLD3_9ASTE)	Solyc00g500064.1.1	Solyc00g500064.1.1	Solyc00g500064.1.1 Ycf15 (AHRD V3.3 *-* A0A346JLD3_9ASTE)	50	5	5	5	5	5	5	59224600	1696376000	23331000000	28.6431	393.941	0.0727091	49.6471	107.303	37.0012	0.00038667	7.80776e-08	0.000886618	0.000120821	1.14639e-08	0.00010836	0.00793651	0.00793651	0.00793651	0.00902344	0.00902344	0.00902344	1	1	1	0.00196626	2.59285e-06	0.00308828	0.00173157	8.536e-07	0.00046038	0.0438776	0.0350655	0.0150248	0.0498867	0.0397168	0.0170699	0	0
Solyc06g075340.5.1	Solyc06g075340.5.1 Carbamoyl-phosphate synthase large chain-like protein (AHRD V3.11 *** tr|A0A2K3P243|A0A2K3P243_TRIPR)	Solyc06g075340.5.1	Solyc06g075340.5.1	Solyc06g075340.5.1 Carbamoyl-phosphate synthase large chain-like protein (AHRD V3.11 *** tr|A0A2K3P243|A0A2K3P243_TRIPR)	28	5	5	1	1	5	5	378700	11291620	174388000	29.8168	460.491	0.06475	NA	81.7199	25.9035	NA	NA	0.000872302	0.0288172	2.55786e-05	6.99018e-05	0.333333	0.333333	0.00793651	0.143235	0.143235	0.00902344	NA	NA	0	NA	NA	0.0030847	0.051073	5.52536e-05	0.000437874	0.404389	0.344603	0.0150248	0.178621	0.149675	0.0170699	0	0
Solyc06g062950.1.1	Solyc06g062950.1.1 Subtilisin-like protease (AHRD V3.3 *** A0A1J3JR60_NOCCA)	Solyc06g062950.1.1	Solyc06g062950.1.1	Solyc06g062950.1.1 Subtilisin-like protease (AHRD V3.3 *** A0A1J3JR60_NOCCA)	7	5	5	1	1	5	5	136030	5885800	32566000	43.2684	239.403	0.180735	NA	116.967	33.3262	NA	NA	0.00774756	0.0413379	7.11274e-05	0.0020657	0.333333	0.333333	0.00793651	0.143235	0.143235	0.00902344	NA	NA	0	NA	NA	0.0109903	0.0681277	0.000119059	0.00286798	0.404389	0.344603	0.0150248	0.178621	0.149675	0.0170699	0	0
Solyc03g083520.4.1;Solyc11g072270.3.1	Solyc03g083520.4.1 Calmodulin (AHRD V3.3 *** B6T4U8_MAIZE)	Solyc03g083520.4.1	Solyc03g083520.4.1	Solyc03g083520.4.1 Calmodulin (AHRD V3.3 *** B6T4U8_MAIZE)	5	5	5	1	1	5	5	158840	1987248	12223460	12.511	76.9545	0.162577	NA	82.7251	51.5833	NA	NA	0.00876912	0.145829	0.00267635	0.0053361	0.333333	0.333333	0.00793651	0.143235	0.143235	0.00902344	NA	NA	1	NA	NA	0.0122429	0.187077	0.00301414	0.00666302	0.404389	0.344603	0.0150248	0.178621	0.149675	0.0170699	0	0
Solyc04g009940.5.1	Solyc04g009940.5.1 Chloroplast J-like domain 1 (AHRD V3.11 *** tr|A0A2U1N5K8|A0A2U1N5K8_ARTAN)	Solyc04g009940.5.1	Solyc04g009940.5.1	Solyc04g009940.5.1 Chloroplast J-like domain 1 (AHRD V3.11 *** tr|A0A2U1N5K8|A0A2U1N5K8_ARTAN)	2	5	5	0	0	5	5	NA	886998	15118340	NA	NA	0.0586703	NA	107.205	31.4682	NA	NA	0.00102151	NA	NA	0.000112781	NA	NA	0.00793651	NA	NA	0.00902344	NA	NA	1	NA	NA	0.00322842	NA	NA	0.000464662	NA	NA	0.0150248	NA	NA	0.0170699	1	1
Solyc01g111510.3.1	Solyc01g111510.3.1 Ascorbate peroxidase (AHRD V3.3 *** Q8W4V7_CAPAN)	Solyc01g111510.3.1	Solyc01g111510.3.1	Solyc01g111510.3.1 Ascorbate peroxidase (AHRD V3.3 *** Q8W4V7_CAPAN)	11	4	5	1	1	4	5	283190	2792425	76737800	9.86061	270.976	0.0363892	NA	60.5945	35.7897	NA	NA	0.000152109	0.0446621	0.000214035	1.59818e-05	0.4	0.333333	0.015873	0.157299	0.143235	0.0143059	NA	NA	1	NA	NA	0.00249554	0.0727733	0.000282779	0.000399355	0.460714	0.344603	0.0233358	0.187692	0.149675	0.0213474	0	0
Solyc03g031700.5.1	Solyc03g031700.5.1 Fe-S cluster assembly protein SufB (AHRD V3.11 *** tr|A0A1P8DZ57|A0A1P8DZ57_9SPHI)	Solyc03g031700.5.1	Solyc03g031700.5.1	Solyc03g031700.5.1 Fe-S cluster assembly protein SufB (AHRD V3.11 *** tr|A0A1P8DZ57|A0A1P8DZ57_9SPHI)	12	0	5	0	0	5	5	NA	1065012	41139600	NA	NA	0.0258878	NA	148.942	37.0451	NA	NA	0.000782525	NA	NA	5.61227e-05	NA	NA	0.00793651	NA	NA	0.00902344	NA	NA	0	NA	NA	0.0030847	NA	NA	0.000432396	NA	NA	0.0150248	NA	NA	0.0170699	0	1
Solyc11g017010.2.1	Solyc11g017010.2.1 SlSUT1,Pfam:PF13347	Solyc11g017010.2.1	Solyc11g017010.2.1	Solyc11g017010.2.1 SlSUT1,Pfam:PF13347	4	5	5	0	0	5	5	NA	4236180	4277000	NA	NA	0.990456	NA	92.3094	42.7808	NA	NA	0.568471	NA	NA	0.561915	NA	NA	0.420635	NA	NA	0.347208	NA	NA	1	NA	NA	0.578657	NA	NA	0.573695	NA	NA	0.437555	NA	NA	0.359008	1	1
Solyc08g079180.3.1	Solyc08g079180.3.1 Elongation factor G (AHRD V3.3 *** A0A2G3AEH8_CAPAN)	Solyc08g079180.3.1	Solyc08g079180.3.1	Solyc08g079180.3.1 Elongation factor G (AHRD V3.3 *** A0A2G3AEH8_CAPAN)	43	5	5	5	5	5	5	968362	74138000	1044546000	76.5602	1078.67	0.0709763	123.431	117.068	34.041	0.000174486	5.9102e-05	0.00106066	0.000141468	6.70761e-07	0.000132986	0.00793651	0.00793651	0.00793651	0.00902344	0.00902344	0.00902344	1	0	1	0.00157805	0.000163103	0.00324157	0.00173157	3.81413e-06	0.000484592	0.0438776	0.0350655	0.0150248	0.0498867	0.0397168	0.0170699	0	0
Solyc03g044330.1.1;Solyc06g059880.3.1	Solyc03g044330.1.1 Acetolactate synthase (AHRD V3.3 *** C0L093_TOBAC)	Solyc03g044330.1.1	Solyc03g044330.1.1	Solyc03g044330.1.1 Acetolactate synthase (AHRD V3.3 *** C0L093_TOBAC)	11	5	5	0	0	5	5	NA	1743616	43666400	NA	NA	0.0399304	NA	142.869	42.0141	NA	NA	0.00340758	NA	NA	0.000524935	NA	NA	0.00793651	NA	NA	0.00902344	NA	NA	0	NA	NA	0.00578683	NA	NA	0.00095887	NA	NA	0.0150248	NA	NA	0.0170699	1	1
Solyc12g019300.2.1	Solyc12g019300.2.1 Acetolactate synthase small subunit chloroplastic-like (AHRD V3.3 *-* A0A2K3NNG6_TRIPR)	Solyc12g019300.2.1	Solyc12g019300.2.1	Solyc12g019300.2.1 Acetolactate synthase small subunit chloroplastic-like (AHRD V3.3 *-* A0A2K3NNG6_TRIPR)	3	4	5	0	0	4	5	NA	842188	12721980	NA	NA	0.0661994	NA	74.819	43.057	NA	NA	0.00281628	NA	NA	0.000175691	NA	NA	0.015873	NA	NA	0.0143059	NA	NA	1	NA	NA	0.00510209	NA	NA	0.000522527	NA	NA	0.0233358	NA	NA	0.0213474	0	1
Solyc04g009200.3.1	Solyc04g009200.3.1 glutamate 1-semialdehyde 2,1-aminomutase	Solyc04g009200.3.1	Solyc04g009200.3.1	Solyc04g009200.3.1 glutamate 1-semialdehyde 2,1-aminomutase	21	5	5	5	5	5	5	949138	47529600	629738000	50.0766	663.484	0.0754752	108.188	111.217	27.2352	0.00032544	9.8745e-05	0.00134006	0.000272369	9.54585e-07	0.000126122	0.00793651	0.00793651	0.00793651	0.00902344	0.00902344	0.00902344	1	0	0	0.00180021	0.000234355	0.0035076	0.00227814	4.75244e-06	0.000478801	0.0438776	0.0350655	0.0150248	0.0498867	0.0397168	0.0170699	0	0
Solyc00g500066.1.1;Solyc00g500019.1.1;Solyc04g039810.1.1	Solyc00g500066.1.1 Photosystem I assembly protein Ycf4 (AHRD V3.3 *** K4EQH2_DATST);Solyc00g500019.1.1 Photosystem I assembly protein Ycf4 (AHRD V3.3 *** K4EQH2_DATST)	Solyc00g500066.1.1	Solyc00g500066.1.1	Solyc00g500066.1.1 Photosystem I assembly protein Ycf4 (AHRD V3.3 *** K4EQH2_DATST)	4	5	5	2	2	5	5	317720	7086740	133664600	22.305	420.699	0.0530188	41.2753	84.8037	41.0384	0.00399493	0.00671909	0.000209422	0.00457768	8.10344e-06	3.67453e-05	0.0952381	0.0952381	0.00793651	0.0528075	0.0528075	0.00902344	1	1	1	0.00842323	0.00932552	0.00273839	0.013951	2.26105e-05	0.000401222	0.192633	0.166918	0.0150248	0.107939	0.0929732	0.0170699	0	0
Solyc01g100870.3.1;Solyc05g005190.3.1;Solyc01g100860.3.1;Solyc12g099080.3.1;Solyc04g025560.4.1	Solyc01g100870.3.1 ADP-ribosylation factor (AHRD V3.3 *** B4FP40_MAIZE);Solyc05g005190.3.1 ADP-ribosylation factor (AHRD V3.3 *** A0A2U1LV56_ARTAN);Solyc01g100860.3.1 ADP-ribosylation factor (AHRD V3.3 *** B4FP40_MAIZE);Solyc12g099080.3.1 ADP ribosylation	Solyc01g100870.3.1	Solyc01g100870.3.1	Solyc01g100870.3.1 ADP-ribosylation factor (AHRD V3.3 *** B4FP40_MAIZE)	17	5	5	3	5	5	5	1395026	42391200	914354000	30.3874	655.439	0.0463619	63.6341	118.128	50.6718	0.000461892	6.13183e-07	0.000385721	0.000362164	1.93848e-07	0.000113603	0.00793651	0.00793651	0.00793651	0.00902344	0.00902344	0.00902344	1	1	1	0.00213252	6.03837e-06	0.00291928	0.00254435	1.84281e-06	0.000464662	0.0438776	0.0350655	0.0150248	0.0498867	0.0397168	0.0170699	0	0
Solyc11g011250.3.1	Solyc11g011250.3.1 dehydroascorbate reductase 2	Solyc11g011250.3.1	Solyc11g011250.3.1	Solyc11g011250.3.1 dehydroascorbate reductase 2	5	4	5	0	0	4	5	NA	1302845	32750200	NA	NA	0.0397813	NA	98.8689	34.5504	NA	NA	0.00178107	NA	NA	6.89619e-05	NA	NA	0.015873	NA	NA	0.0143059	NA	NA	1	NA	NA	0.00393107	NA	NA	0.000437874	NA	NA	0.0233358	NA	NA	0.0213474	0	1
Solyc04g074510.3.1	Solyc04g074510.3.1 tft3 14-3-3	Solyc04g074510.3.1	Solyc04g074510.3.1	Solyc04g074510.3.1 tft3 14-3-3	8	5	5	2	2	5	5	269405	9938700	78204200	36.8913	290.285	0.127087	80.8486	83.869	35.0567	0.0572498	0.0556191	0.00159014	0.00394179	4.86174e-05	0.000486744	0.0952381	0.0952381	0.00793651	0.0528075	0.0528075	0.00902344	1	1	1	0.0768691	0.0640789	0.00374538	0.0126137	9.00897e-05	0.000908717	0.192633	0.166918	0.0150248	0.107939	0.0929732	0.0170699	0	0
Solyc03g118640.3.1	Solyc03g118640.3.1 Ketose-bisphosphate aldolase class-II family protein (AHRD V3.3 *** Q8VYC5_ARATH)	Solyc03g118640.3.1	Solyc03g118640.3.1	Solyc03g118640.3.1 Ketose-bisphosphate aldolase class-II family protein (AHRD V3.3 *** Q8VYC5_ARATH)	10	4	5	0	0	4	5	NA	1.76063e+06	19006200	NA	NA	0.0926346	NA	65.9669	47.9958	NA	NA	0.0011878	NA	NA	0.000232796	NA	NA	0.015873	NA	NA	0.0143059	NA	NA	1	NA	NA	0.00336931	NA	NA	0.000592945	NA	NA	0.0233358	NA	NA	0.0213474	0	1
Solyc10g083720.3.1;Solyc09g008840.5.1	Solyc10g083720.3.1 Pyruvate kinase (AHRD V3.3 *** A0A1U8EAH7_CAPAN)	Solyc10g083720.3.1	Solyc10g083720.3.1	Solyc10g083720.3.1 Pyruvate kinase (AHRD V3.3 *** A0A1U8EAH7_CAPAN)	15	5	5	0	0	5	5	NA	3801860	78250200	NA	NA	0.0485859	NA	116.758	40.3939	NA	NA	0.000513795	NA	NA	6.35026e-05	NA	NA	0.00793651	NA	NA	0.00902344	NA	NA	1	NA	NA	0.00291928	NA	NA	0.000437874	NA	NA	0.0150248	NA	NA	0.0170699	1	1
Solyc11g071490.2.1	Solyc11g071490.2.1 60S ribosomal protein l30-like (AHRD V3.3 *** A0A2K3KYY6_TRIPR)	Solyc11g071490.2.1	Solyc11g071490.2.1	Solyc11g071490.2.1 60S ribosomal protein l30-like (AHRD V3.3 *** A0A2K3KYY6_TRIPR)	6	1	5	0	2	5	5	671425	2696184	67943800	4.01561	101.193	0.0396826	5.14461	160.532	28.6567	0.700558	1.26424e-06	0.00396427	0.814585	4.66454e-06	0.000468343	1	0.0952381	0.00793651	1	0.0528075	0.00902344	0	1	0	0.72472	9.89164e-06	0.00641706	0.832654	1.44676e-05	0.000885562	1	0.166918	0.0150248	1	0.0929732	0.0170699	0	1
Solyc03g013240.5.1	Solyc03g013240.5.1 lysine-tRNA ligase Chr3:16831-18782 REVERSE LENGTH=455 201606 (AHRD V3.11 *** AT3G01060.1)	Solyc03g013240.5.1	Solyc03g013240.5.1	Solyc03g013240.5.1 lysine-tRNA ligase Chr3:16831-18782 REVERSE LENGTH=455 201606 (AHRD V3.11 *** AT3G01060.1)	5	2	5	0	0	2	5	NA	512860	15293200	NA	NA	0.0335351	NA	120.385	51.1607	NA	NA	0.189637	NA	NA	0.00301495	NA	NA	0.0952381	NA	NA	0.0528075	NA	NA	0	NA	NA	0.201907	NA	NA	0.00398442	NA	NA	0.109851	NA	NA	0.0611281	0	1
Solyc09g083080.4.1;Solyc05g055880.4.1	Solyc09g083080.4.1 Nucleolar protein 58 (AHRD V3.3 *** A0A1U8GRC5_CAPAN);Solyc05g055880.4.1 Nucleolar protein 58 (AHRD V3.3 *** A0A1U8GRC5_CAPAN)	Solyc09g083080.4.1	Solyc09g083080.4.1	Solyc09g083080.4.1 Nucleolar protein 58 (AHRD V3.3 *** A0A1U8GRC5_CAPAN)	6	4	5	0	0	4	5	NA	1579610	11524760	NA	NA	0.137062	NA	44.9814	36.4662	NA	NA	0.000407834	NA	NA	0.000463281	NA	NA	0.015873	NA	NA	0.0143059	NA	NA	1	NA	NA	0.00291928	NA	NA	0.000878544	NA	NA	0.0233358	NA	NA	0.0213474	0	1
Solyc05g005490.4.1	Solyc05g005490.4.1 carbonic anhydrase	Solyc05g005490.4.1	Solyc05g005490.4.1	Solyc05g005490.4.1 carbonic anhydrase	12	5	5	1	1	5	5	436280	18971940	162226000	43.4857	371.839	0.116948	NA	58.7068	35.1711	NA	NA	0.000304434	0.00541474	7.89707e-05	8.35368e-05	0.333333	0.333333	0.00793651	0.143235	0.143235	0.00902344	NA	NA	1	NA	NA	0.00288314	0.0157242	0.000127941	0.000437874	0.404389	0.344603	0.0150248	0.178621	0.149675	0.0170699	0	0
Solyc01g066840.3.1	Solyc01g066840.3.1 40S ribosomal protein S.1	Solyc01g066840.3.1	Solyc01g066840.3.1	Solyc01g066840.3.1 40S ribosomal protein S.1	2	4	5	2	2	4	5	238635	3417225	62461800	14.3199	261.746	0.054709	1.44304	91.923	30.9878	0.020263	1.89963e-06	0.00580371	0.0395094	2.11542e-06	0.000240573	0.133333	0.0952381	0.015873	0.0640775	0.0528075	0.0143059	0	1	0	0.0309118	1.30051e-05	0.00863319	0.0659635	8.35028e-06	0.000599703	0.263265	0.166918	0.0233358	0.128487	0.0929732	0.0213474	0	0
Solyc11g012140.2.1	Solyc11g012140.2.1 Isoleucine--tRNA ligase, cytoplasmic (AHRD V3.3 *** A0A2G2VDD1_CAPBA)	Solyc11g012140.2.1	Solyc11g012140.2.1	Solyc11g012140.2.1 Isoleucine--tRNA ligase, cytoplasmic (AHRD V3.3 *** A0A2G2VDD1_CAPBA)	28	5	5	1	1	5	5	66750	4009222	77133400	60.0633	1155.56	0.0519778	NA	99.3376	34.085	NA	NA	0.000636832	0.0217812	6.72016e-05	8.73222e-05	0.333333	0.333333	0.00793651	0.143235	0.143235	0.00902344	NA	NA	1	NA	NA	0.00300898	0.0418762	0.000114638	0.000437874	0.404389	0.344603	0.0150248	0.178621	0.149675	0.0170699	0	0
Solyc10g037980.2.1	Solyc10g037980.2.1 Thioredoxin-like protein Clot (AHRD V3.3 *** A0A2G2XZE0_CAPAN)	Solyc10g037980.2.1	Solyc10g037980.2.1	Solyc10g037980.2.1 Thioredoxin-like protein Clot (AHRD V3.3 *** A0A2G2XZE0_CAPAN)	5	5	5	0	0	5	5	NA	2452218	47534600	NA	NA	0.0515881	NA	108.28	49.1762	NA	NA	0.000528994	NA	NA	0.000128994	NA	NA	0.00793651	NA	NA	0.00902344	NA	NA	1	NA	NA	0.00293223	NA	NA	0.000481117	NA	NA	0.0150248	NA	NA	0.0170699	1	1
Solyc06g007470.3.1	Solyc06g007470.3.1 40S ribosomal protein S26 (AHRD V3.3 *** A0A2G2X986_CAPBA)	Solyc06g007470.3.1	Solyc06g007470.3.1	Solyc06g007470.3.1 40S ribosomal protein S26 (AHRD V3.3 *** A0A2G2X986_CAPBA)	7	5	5	4	5	5	5	3421410	37593000	773856000	10.9876	226.18	0.0485788	110.616	59.4867	41.7931	0.00229214	7.5887e-05	5.70893e-05	0.00138207	3.38535e-06	1.99492e-05	0.00793651	0.00793651	0.00793651	0.00902344	0.00902344	0.00902344	1	1	1	0.00576654	0.000192283	0.00211823	0.00600811	1.17533e-05	0.000399355	0.0438776	0.0350655	0.0150248	0.0498867	0.0397168	0.0170699	0	0
Solyc09g065900.3.1	Solyc09g065900.3.1 Glutathione reductase (AHRD V3.3 *** B8PWQ9_SOLLC)	Solyc09g065900.3.1	Solyc09g065900.3.1	Solyc09g065900.3.1 Glutathione reductase (AHRD V3.3 *** B8PWQ9_SOLLC)	12	5	5	2	2	5	5	188400	3882810	43749000	20.6094	232.213	0.088752	35.0701	85.9434	31.1959	0.00285084	0.0088406	0.00211963	0.0128098	3.38399e-06	0.000274529	0.0952381	0.0952381	0.00793651	0.0528075	0.0528075	0.00902344	1	1	0	0.00663654	0.0118764	0.00429678	0.0288381	1.17533e-05	0.00063662	0.192633	0.166918	0.0150248	0.107939	0.0929732	0.0170699	0	0
Solyc03g007980.1.1	Solyc03g007980.1.1 Site-determining protein (AHRD V3.3 *** A0A2I4HG12_9ROSI)	Solyc03g007980.1.1	Solyc03g007980.1.1	Solyc03g007980.1.1 Site-determining protein (AHRD V3.3 *** A0A2I4HG12_9ROSI)	5	5	5	0	0	5	5	NA	414058	20146000	NA	NA	0.0205529	NA	76.8826	20.7962	NA	NA	0.000356177	NA	NA	8.7737e-06	NA	NA	0.00793651	NA	NA	0.00902344	NA	NA	0	NA	NA	0.00291741	NA	NA	0.000399355	NA	NA	0.0150248	NA	NA	0.0170699	1	1
Solyc12g056120.1.1	Solyc12g056120.1.1 6-phosphogluconate dehydrogenase, decarboxylating (AHRD V3.3 *** A0A2G3B307_CAPCH)	Solyc12g056120.1.1	Solyc12g056120.1.1	Solyc12g056120.1.1 6-phosphogluconate dehydrogenase, decarboxylating (AHRD V3.3 *** A0A2G3B307_CAPCH)	26	5	5	4	4	5	5	447275	30624700	411768000	68.4695	920.615	0.0743737	41.3364	111.04	33.4938	0.000235389	5.37806e-06	0.00167117	0.000208864	4.52796e-08	0.000214338	0.015873	0.015873	0.00793651	0.0143059	0.0143059	0.00902344	1	1	0	0.00171896	2.72589e-05	0.00381391	0.00200488	9.05591e-07	0.000571431	0.059447	0.0501208	0.0150248	0.0568806	0.0452955	0.0170699	0	0
Solyc06g071910.3.1	Solyc06g071910.3.1 3-oxoacyl-[acyl-carrier-protein] reductase, chloroplastic (AHRD V3.3 *** A0A2G2ZCU2_CAPAN),Pfam:PF13561	Solyc06g071910.3.1	Solyc06g071910.3.1	Solyc06g071910.3.1 3-oxoacyl-[acyl-carrier-protein] reductase, chloroplastic (AHRD V3.3 *** A0A2G2ZCU2_CAPAN),Pfam:PF13561	11	5	5	3	3	5	5	539867	17476120	275674000	32.3712	510.633	0.0633942	65.6569	136.575	33.6979	0.00600952	0.00372213	0.00165317	0.00565165	4.51627e-06	0.000185871	0.0357143	0.0357143	0.00793651	0.0253473	0.0253473	0.00902344	1	1	0	0.0113689	0.00552135	0.00379974	0.016031	1.41591e-05	0.000537017	0.100886	0.0871849	0.0150248	0.075651	0.0625341	0.0170699	0	0
Solyc09g009940.3.1	Solyc09g009940.3.1 Signal recognition particle protein (AHRD V3.3 *** A0A1U8EGH6_CAPAN)	Solyc09g009940.3.1	Solyc09g009940.3.1	Solyc09g009940.3.1 Signal recognition particle protein (AHRD V3.3 *** A0A1U8EGH6_CAPAN)	16	5	5	1	1	5	5	286710	6687454	129131800	23.3248	450.392	0.0517878	NA	148.89	36.8163	NA	NA	0.00260768	0.174709	7.75963e-05	0.000319151	0.333333	0.333333	0.00793651	0.143235	0.143235	0.00902344	NA	NA	0	NA	NA	0.00485708	0.216181	0.000126956	0.000693374	0.404389	0.344603	0.0150248	0.178621	0.149675	0.0170699	0	0
Solyc01g102560.2.1;Solyc01g102590.3.1	Solyc01g102560.2.1 Eukaryotic translation initiation factor 3 subunit C (AHRD V3.3 *-* A0A2G2W8F5_CAPBA);Solyc01g102590.3.1 Eukaryotic translation initiation factor 3 subunit C (AHRD V3.3 *-* A0A2G2W8F5_CAPBA)	Solyc01g102560.2.1;Solyc01g102590.3.1	Solyc01g102560.2.1	Solyc01g102560.2.1 Eukaryotic translation initiation factor 3 subunit C (AHRD V3.3 *-* A0A2G2W8F5_CAPBA)	5	4	5	1	1	4	5	168200	2104675	33951000	12.5129	201.849	0.0619915	NA	46.0906	26.1529	NA	NA	0.000201273	0.0159707	3.45037e-05	5.21597e-06	0.4	0.333333	0.015873	0.157299	0.143235	0.0143059	NA	NA	1	NA	NA	0.00273839	0.0334514	6.94866e-05	0.000399355	0.460714	0.344603	0.0233358	0.187692	0.149675	0.0213474	0	0
CON__Q6KB66-1	NA	CON__Q6KB66-1	CON__Q6KB66-1	NA	15	5	5	5	5	5	5	7275260	10750880	16529140	1.47773	2.27197	0.65042	66.8424	38.5968	140.45	0.150381	0.992272	0.559914	0.144616	0.99212	0.546235	0.0952381	0.84127	0.690476	0.0758002	0.754023	0.601508	1	1	0	0.179705	0.992272	0.570433	0.185728	0.99212	0.558129	0.192633	0.847837	0.706877	0.150434	0.757936	0.613368	0	0
Solyc03g005730.4.1;Solyc09g090900.4.1	Solyc03g005730.4.1 3-isopropylmalate dehydratase large subunit (AHRD V3.3 *** A0A2G2WWL6_CAPBA)	Solyc03g005730.4.1	Solyc03g005730.4.1	Solyc03g005730.4.1 3-isopropylmalate dehydratase large subunit (AHRD V3.3 *** A0A2G2WWL6_CAPBA)	15	5	5	2	2	5	5	420215	8641380	162647600	20.5642	387.058	0.0531295	45.3276	79.2757	35.9308	0.00810752	0.0103057	0.000123631	0.0036895	9.98371e-06	2.56811e-05	0.0952381	0.0952381	0.00793651	0.0528075	0.0528075	0.00902344	1	1	1	0.0144246	0.0136135	0.00238689	0.0120065	2.66846e-05	0.000399355	0.192633	0.166918	0.0150248	0.107939	0.0929732	0.0170699	0	0
Solyc11g056680.1.1	Solyc11g056680.1.1 Leucine-rich repeat receptor-like protein (AHRD V3.3 *** H6V788_MALDO)	Solyc11g056680.1.1	Solyc11g056680.1.1	Solyc11g056680.1.1 Leucine-rich repeat receptor-like protein (AHRD V3.3 *** H6V788_MALDO)	12	5	5	1	1	5	5	227680	3898658	74054600	17.1234	325.257	0.0526457	NA	140.95	29.0589	NA	NA	0.00289058	0.216052	5.35594e-05	0.000323766	0.333333	0.333333	0.00793651	0.143235	0.143235	0.00902344	NA	NA	0	NA	NA	0.00517787	0.258993	9.6925e-05	0.000699866	0.404389	0.344603	0.0150248	0.178621	0.149675	0.0170699	0	0
Solyc02g078120.2.1	Solyc02g078120.2.1 Eukaryotic translation initiation factor 3 subunit D (AHRD V3.3 *** A0A1U8FKT0_CAPAN)	Solyc02g078120.2.1	Solyc02g078120.2.1	Solyc02g078120.2.1 Eukaryotic translation initiation factor 3 subunit D (AHRD V3.3 *** A0A1U8FKT0_CAPAN)	12	5	5	2	2	5	5	203125	3634074	73350600	17.8908	361.111	0.0495439	61.5292	92.2557	20.9891	0.0258074	0.0412036	0.00151869	0.0246581	5.50123e-06	0.000103505	0.0952381	0.0952381	0.00793651	0.0528075	0.0528075	0.00902344	1	1	0	0.0383104	0.0491406	0.00366695	0.0455226	1.66183e-05	0.00045666	0.192633	0.166918	0.0150248	0.107939	0.0929732	0.0170699	0	0
Solyc01g102410.3.1	Solyc01g102410.3.1 Glutamine--tRNA ligase (AHRD V3.3 *** A0A2I0WQV3_9ASPA)	Solyc01g102410.3.1	Solyc01g102410.3.1	Solyc01g102410.3.1 Glutamine--tRNA ligase (AHRD V3.3 *** A0A2I0WQV3_9ASPA)	17	5	5	0	0	5	5	NA	3198420	76558200	NA	NA	0.0417776	NA	102.249	36.9326	NA	NA	0.00250829	NA	NA	0.000310868	NA	NA	0.00793651	NA	NA	0.00902344	NA	NA	0	NA	NA	0.00475417	NA	NA	0.000682443	NA	NA	0.0150248	NA	NA	0.0170699	1	1
Solyc03g019760.4.1;Solyc06g072100.3.1;Solyc06g072090.3.1	Solyc03g019760.4.1 ABC transporter G family member .1;Solyc06g072100.3.1 ABC transporter (AHRD V3.3 *** Q6X4V5_GOSHI)	Solyc03g019760.4.1	Solyc03g019760.4.1	Solyc03g019760.4.1 ABC transporter G family member .1	4	5	5	0	0	5	5	NA	1209182	4733980	NA	NA	0.255426	NA	35.7616	50.0613	NA	NA	0.00391475	NA	NA	0.00327343	NA	NA	0.00793651	NA	NA	0.00902344	NA	NA	1	NA	NA	0.0063628	NA	NA	0.00428435	NA	NA	0.0150248	NA	NA	0.0170699	1	1
Solyc11g033288.1.1	Solyc11g033288.1.1 Transaldolase (AHRD V3.3 *** Q7XJH9_SOLLC)	Solyc11g033288.1.1	Solyc11g033288.1.1	Solyc11g033288.1.1 Transaldolase (AHRD V3.3 *** Q7XJH9_SOLLC)	5	4	5	1	1	4	5	152650	1598770	8564800	10.4734	56.1074	0.186668	NA	114.05	43.2549	NA	NA	0.0274346	0.231198	0.000948776	0.00575666	0.4	0.333333	0.015873	0.157299	0.143235	0.0143059	NA	NA	1	NA	NA	0.0337765	0.275429	0.00111508	0.00712269	0.460714	0.344603	0.0233358	0.187692	0.149675	0.0213474	0	0
Solyc07g043490.1.1	Solyc07g043490.1.1 Glycosyltransferase (AHRD V3.3 *** P93789_SOLTU)	Solyc07g043490.1.1	Solyc07g043490.1.1	Solyc07g043490.1.1 Glycosyltransferase (AHRD V3.3 *** P93789_SOLTU)	17	5	5	2	2	5	5	403335	13337840	210824000	33.0689	522.702	0.0632653	66.7863	101.049	45.7886	0.0266595	0.0278503	0.000497961	0.00569156	2.69953e-05	0.000132191	0.0952381	0.0952381	0.00793651	0.0528075	0.0528075	0.00902344	1	1	1	0.0394453	0.0343441	0.00291928	0.016031	5.75636e-05	0.000484592	0.192633	0.166918	0.0150248	0.107939	0.0929732	0.0170699	0	0
Solyc02g091920.3.1	Solyc02g091920.3.1 xyloglucan endotransglucosylase-hydrolase 7	Solyc02g091920.3.1	Solyc02g091920.3.1	Solyc02g091920.3.1 xyloglucan endotransglucosylase-hydrolase 7	6	5	5	2	2	5	5	209372	4406818	99620800	21.0477	475.807	0.0442359	88.584	130.694	30.6915	0.0919383	0.065156	0.000981468	0.0249983	3.13457e-05	7.83565e-05	0.0952381	0.0952381	0.00793651	0.0528075	0.0528075	0.00902344	1	1	0	0.116879	0.0741071	0.003198	0.0458568	6.44699e-05	0.000437874	0.192633	0.166918	0.0150248	0.107939	0.0929732	0.0170699	0	0
Solyc08g077140.1.1	Solyc08g077140.1.1 Pentatricopeptide repeat-containing protein, chloroplastic (AHRD V3.3 *-* A0A2G3AFE9_CAPAN)	Solyc08g077140.1.1	Solyc08g077140.1.1	Solyc08g077140.1.1 Pentatricopeptide repeat-containing protein, chloroplastic (AHRD V3.3 *-* A0A2G3AFE9_CAPAN)	5	4	5	0	0	4	5	NA	1.56423e+06	31243800	NA	NA	0.0500652	NA	127.614	35.9082	NA	NA	0.00600673	NA	NA	0.000334251	NA	NA	0.015873	NA	NA	0.0143059	NA	NA	1	NA	NA	0.00886885	NA	NA	0.000712977	NA	NA	0.0233358	NA	NA	0.0213474	0	1
Solyc11g069700.2.1	Solyc11g069700.2.1 Elongation factor 1-alpha (AHRD V3.3 *** A0A1U8EL12_CAPAN)	Solyc11g069700.2.1	Solyc11g069700.2.1	Solyc11g069700.2.1 Elongation factor 1-alpha (AHRD V3.3 *** A0A1U8EL12_CAPAN)	3	5	4	3	3	5	4	740130	1691024	26042400	2.28477	35.1863	0.0649335	26.5291	60.3541	141.264	0.1076	0.0239091	0.0445021	0.172252	0.0192637	0.018428	0.25	0.0571429	0.015873	0.179712	0.0338949	0.0143059	1	1	1	0.136066	0.029804	0.0527481	0.214054	0.0205953	0.0210547	0.404389	0.138912	0.0233358	0.207402	0.0825699	0.0213474	0	0
Solyc01g106480.4.1	Solyc01g106480.4.1 glyoxisomal malate dehydrogenase	Solyc01g106480.4.1	Solyc01g106480.4.1	Solyc01g106480.4.1 glyoxisomal malate dehydrogenase	19	5	5	5	5	5	5	3593864	78632600	1186310000	21.8797	330.093	0.0662833	98.38	120.129	38.5933	0.00111701	6.00062e-05	0.000954991	0.00109996	1.17605e-06	0.000115786	0.00793651	0.00793651	0.00793651	0.00902344	0.00902344	0.00902344	1	1	1	0.00362396	0.000163695	0.00317798	0.00521465	5.34987e-06	0.00046833	0.0438776	0.0350655	0.0150248	0.0498867	0.0397168	0.0170699	0	0
Solyc06g082610.5.1	Solyc06g082610.5.1 Receptor-like kinase (AHRD V3.11 *** tr|G7K0V8|G7K0V8_MEDTR)	Solyc06g082610.5.1	Solyc06g082610.5.1	Solyc06g082610.5.1 Receptor-like kinase (AHRD V3.11 *** tr|G7K0V8|G7K0V8_MEDTR)	2	4	5	0	0	4	5	NA	657042	4715406	NA	NA	0.13934	NA	97.3141	60.7605	NA	NA	0.00813754	NA	NA	0.00739785	NA	NA	0.031746	NA	NA	0.0274863	NA	NA	1	NA	NA	0.0114753	NA	NA	0.00896004	NA	NA	0.0458889	NA	NA	0.0357005	0	1
Solyc05g009530.3.1	Solyc05g009530.3.1 Dihydrolipoamide acetyltransferase component of pyruvate dehydrogenase complex (AHRD V3.3 *** A0A1U8EIE7_CAPAN)	Solyc05g009530.3.1	Solyc05g009530.3.1	Solyc05g009530.3.1 Dihydrolipoamide acetyltransferase component of pyruvate dehydrogenase complex (AHRD V3.3 *** A0A1U8EIE7_CAPAN)	22	5	5	4	4	5	5	560074	26106840	402638000	46.6132	718.901	0.0648395	101.877	125.242	36.1664	0.0019213	0.000612641	0.00139635	0.00128692	3.834e-06	0.000216968	0.015873	0.015873	0.00793651	0.0143059	0.0143059	0.00902344	1	1	1	0.00514018	0.00108238	0.00353682	0.00572406	1.278e-05	0.000573766	0.059447	0.0501208	0.0150248	0.0568806	0.0452955	0.0170699	0	0
Solyc06g007670.4.1	Solyc06g007670.4.1 60S ribosomal protein L5-like (AHRD V3.3 *** A0A2I4G950_9ROSI)	Solyc06g007670.4.1	Solyc06g007670.4.1	Solyc06g007670.4.1 60S ribosomal protein L5-like (AHRD V3.3 *** A0A2I4G950_9ROSI)	8	5	5	3	3	5	5	698673	13560220	287078000	19.4085	410.891	0.0472353	118.968	138.75	30.052	0.0876265	0.0226611	0.00357908	0.0455505	0.000159141	0.000471522	0.0714286	0.0357143	0.00793651	0.0526323	0.0253473	0.00902344	1	0	0	0.112193	0.0284562	0.00599696	0.0738034	0.000222951	0.00089027	0.192633	0.0871849	0.0150248	0.107939	0.0625341	0.0170699	0	0
Solyc12g095850.2.1	Solyc12g095850.2.1 Tryptophan--tRNA ligase (AHRD V3.3 *** A0A2G2VHY5_CAPBA)	Solyc12g095850.2.1	Solyc12g095850.2.1	Solyc12g095850.2.1 Tryptophan--tRNA ligase (AHRD V3.3 *** A0A2G2VHY5_CAPBA)	5	5	5	0	0	5	5	NA	1457582	39921000	NA	NA	0.0365117	NA	104.451	38.5803	NA	NA	0.00124786	NA	NA	0.000145478	NA	NA	0.00793651	NA	NA	0.00902344	NA	NA	1	NA	NA	0.00344497	NA	NA	0.000499971	NA	NA	0.0150248	NA	NA	0.0170699	1	1
Solyc04g071940.3.1	Solyc04g071940.3.1 NAD(P)-binding Rossmann-fold superfamily protein (AHRD V3.3 *** A0A2U1L0Y3_ARTAN),Pfam:PF13561	Solyc04g071940.3.1	Solyc04g071940.3.1	Solyc04g071940.3.1 NAD(P)-binding Rossmann-fold superfamily protein (AHRD V3.3 *** A0A2U1L0Y3_ARTAN),Pfam:PF13561	2	4	5	0	0	4	5	NA	619642	5912120	NA	NA	0.104809	NA	83.3135	11.9751	NA	NA	0.00530926	NA	NA	0.000101472	NA	NA	0.015873	NA	NA	0.0143059	NA	NA	0	NA	NA	0.00800246	NA	NA	0.000455227	NA	NA	0.0233358	NA	NA	0.0213474	0	1
Solyc01g079090.4.1	Solyc01g079090.4.1 Protoporphyrinogen oxidase (AHRD V3.3 *** O64384_SOLTU)	Solyc01g079090.4.1	Solyc01g079090.4.1	Solyc01g079090.4.1 Protoporphyrinogen oxidase (AHRD V3.3 *** O64384_SOLTU)	20	5	5	5	5	5	5	960172	13735660	220888000	14.3054	230.05	0.0621838	31.6534	115.684	41.8006	0.00246271	1.13041e-08	0.000664003	0.000680679	1.05637e-08	8.79763e-05	0.00793651	0.00793651	0.00793651	0.00902344	0.00902344	0.00902344	1	1	1	0.00608884	1.18001e-06	0.00300898	0.00377299	8.536e-07	0.000437874	0.0438776	0.0350655	0.0150248	0.0498867	0.0397168	0.0170699	0	0
Solyc11g072190.2.1	Solyc11g072190.2.1 Elongation factor 1-beta (AHRD V3.3 *** A0A1U8EW17_CAPAN)	Solyc11g072190.2.1	Solyc11g072190.2.1	Solyc11g072190.2.1 Elongation factor 1-beta (AHRD V3.3 *** A0A1U8EW17_CAPAN)	12	5	5	5	5	5	5	829082	54902800	469156000	66.2212	565.874	0.117025	99.8167	83.7112	32.9199	0.00010113	4.87864e-05	0.00126655	7.00721e-05	7.38325e-07	0.000265488	0.00793651	0.00793651	0.00793651	0.00902344	0.00902344	0.00902344	1	0	1	0.00157805	0.000142627	0.00344583	0.00173157	4.02834e-06	0.000625205	0.0438776	0.0350655	0.0150248	0.0498867	0.0397168	0.0170699	0	0
Solyc11g009080.2.1	Solyc11g009080.2.1 DAHP synthase.1	Solyc11g009080.2.1	Solyc11g009080.2.1	Solyc11g009080.2.1 DAHP synthase.1	17	5	5	1	1	5	5	557560	10438720	205418000	18.7221	368.423	0.050817	NA	96.5632	36.5849	NA	NA	0.000621029	0.0692411	0.000191167	0.00010251	0.333333	0.333333	0.00793651	0.143235	0.143235	0.00902344	NA	NA	1	NA	NA	0.00300838	0.101872	0.000259058	0.000455227	0.404389	0.344603	0.0150248	0.178621	0.149675	0.0170699	0	0
Solyc05g018650.4.1	Solyc05g018650.4.1 Ferrochelatase (AHRD V3.3 *** O64391_SOLTU)	Solyc05g018650.4.1	Solyc05g018650.4.1	Solyc05g018650.4.1 Ferrochelatase (AHRD V3.3 *** O64391_SOLTU)	9	5	5	0	0	5	5	NA	2049608	51200400	NA	NA	0.0400311	NA	128.544	50.986	NA	NA	0.0019989	NA	NA	0.000339371	NA	NA	0.00793651	NA	NA	0.00902344	NA	NA	1	NA	NA	0.0041667	NA	NA	0.000718497	NA	NA	0.0150248	NA	NA	0.0170699	1	1
Solyc07g005830.3.1	Solyc07g005830.3.1 Translation initiation factor IF-3 (AHRD V3.3 *** A0A2G2WAV7_CAPBA)	Solyc07g005830.3.1	Solyc07g005830.3.1	Solyc07g005830.3.1 Translation initiation factor IF-3 (AHRD V3.3 *** A0A2G2WAV7_CAPBA)	12	5	5	5	5	5	5	1519814	11051300	87387400	7.27148	57.4987	0.126463	48.8682	79.3578	24.8656	0.00362863	6.12122e-05	0.00184637	0.00352223	1.21936e-06	0.000222686	0.00793651	0.00793651	0.00793651	0.00902344	0.00902344	0.00902344	1	1	0	0.00783504	0.000165087	0.00397962	0.0116598	5.46123e-06	0.000579156	0.0438776	0.0350655	0.0150248	0.0498867	0.0397168	0.0170699	0	0
Solyc04g051830.5.1	Solyc04g051830.5.1 Developmentally-regulated GTP-binding protein 1 (AHRD V3.11 *** tr|B6TI04|B6TI04_MAIZE)	Solyc04g051830.5.1	Solyc04g051830.5.1	Solyc04g051830.5.1 Developmentally-regulated GTP-binding protein 1 (AHRD V3.11 *** tr|B6TI04|B6TI04_MAIZE)	4	5	5	0	0	5	5	NA	439708	9558780	NA	NA	0.0460004	NA	102.385	34.8919	NA	NA	0.000392795	NA	NA	5.91742e-05	NA	NA	0.00793651	NA	NA	0.00902344	NA	NA	1	NA	NA	0.00291928	NA	NA	0.000437874	NA	NA	0.0150248	NA	NA	0.0170699	1	1
Solyc01g108630.3.1	Solyc01g108630.3.1 ni.1	Solyc01g108630.3.1	Solyc01g108630.3.1	Solyc01g108630.3.1 ni.1	32	5	5	3	4	5	5	781098	44757000	643008000	57.3001	823.211	0.0696057	128.812	78.2971	34.6381	0.00839792	0.00276039	0.000251457	0.000892741	2.9293e-05	4.38019e-05	0.015873	0.015873	0.00793651	0.0143059	0.0143059	0.00902344	1	0	1	0.0147719	0.0042726	0.00282747	0.00451069	6.13008e-05	0.000411788	0.059447	0.0501208	0.0150248	0.0568806	0.0452955	0.0170699	0	0
Solyc07g043420.3.1	Solyc07g043420.3.1 2-oxoglutarate-dependent dioxygenase 2	Solyc07g043420.3.1	Solyc07g043420.3.1	Solyc07g043420.3.1 2-oxoglutarate-dependent dioxygenase 2	16	5	5	2	2	5	5	283110	16806040	257044000	59.3622	907.93	0.065382	125.167	110.136	48.4119	0.171054	0.111172	0.000432893	0.00596633	0.000261836	0.000134342	0.0952381	0.0952381	0.00793651	0.0528075	0.0528075	0.00902344	1	0	1	0.200401	0.120113	0.00291928	0.0163648	0.000338984	0.000485624	0.192633	0.166918	0.0150248	0.107939	0.0929732	0.0170699	0	0
Solyc01g091580.3.1	Solyc01g091580.3.1 Signal recognition particle receptor FtsY (AHRD V3.3 *** E0RG96_PAEP6)	Solyc01g091580.3.1	Solyc01g091580.3.1	Solyc01g091580.3.1 Signal recognition particle receptor FtsY (AHRD V3.3 *** E0RG96_PAEP6)	10	5	5	1	1	5	5	144610	5108060	75196600	35.323	519.996	0.0679294	NA	104.663	32.4353	NA	NA	0.000625756	0.0222612	3.58408e-05	5.77987e-05	0.333333	0.333333	0.00793651	0.143235	0.143235	0.00902344	NA	NA	1	NA	NA	0.00300898	0.0424584	7.11905e-05	0.000437874	0.404389	0.344603	0.0150248	0.178621	0.149675	0.0170699	0	0
CON__Q7Z3Y8	NA	CON__Q7Z3Y8	CON__Q7Z3Y8	NA	10	5	5	5	5	5	5	22261702	25754600	20442102	1.1569	0.918263	1.25988	69.3494	118.144	109.082	0.777074	0.921943	0.650791	0.775601	0.921826	0.649996	0.84127	0.84127	0.84127	0.754023	0.754023	0.754023	1	1	1	0.79161	0.927152	0.659078	0.79705	0.925016	0.659969	0.887922	0.847837	0.853816	0.781625	0.757936	0.762276	0	0
Solyc07g016150.4.1	Solyc07g016150.4.1 ripening regulated protein DDTFR10	Solyc07g016150.4.1	Solyc07g016150.4.1	Solyc07g016150.4.1 ripening regulated protein DDTFR10	15	5	5	3	5	5	5	671010	40648400	532786000	60.5779	794.006	0.076294	101.803	126.385	25.4341	0.000199878	4.90778e-05	0.00162403	0.00019851	3.64961e-07	0.000155801	0.00793651	0.00793651	0.00793651	0.00902344	0.00902344	0.00902344	1	0	0	0.00159496	0.000142627	0.00376573	0.00197141	2.6133e-06	0.000509924	0.0438776	0.0350655	0.0150248	0.0498867	0.0397168	0.0170699	0	0
Solyc04g079180.3.1;Solyc12g088900.2.1	Solyc04g079180.3.1 Succinate dehydrogenase subunit 5, mitochondrial (AHRD V3.3 *** A0A2G2X0V7_CAPBA)	Solyc04g079180.3.1	Solyc04g079180.3.1	Solyc04g079180.3.1 Succinate dehydrogenase subunit 5, mitochondrial (AHRD V3.3 *** A0A2G2X0V7_CAPBA)	4	4	5	0	0	4	5	NA	1151245	9053960	NA	NA	0.127154	NA	111.898	37.9197	NA	NA	0.0098598	NA	NA	0.000988406	NA	NA	0.015873	NA	NA	0.0143059	NA	NA	1	NA	NA	0.0134995	NA	NA	0.0015428	NA	NA	0.0233358	NA	NA	0.0213474	0	1
Solyc11g039650.2.1;Solyc01g103120.3.1	Solyc11g039650.2.1 Dynamin (AHRD V3.3 *** A0A2U1N3P9_ARTAN)	Solyc11g039650.2.1	Solyc11g039650.2.1	Solyc11g039650.2.1 Dynamin (AHRD V3.3 *** A0A2U1N3P9_ARTAN)	21	5	5	1	1	5	5	52696	1.97849e+06	69963200	37.5454	1327.68	0.0282791	NA	83.217	32.028	NA	NA	0.0031428	0.14737	4.20518e-05	0.000374379	0.333333	0.333333	0.00793651	0.143235	0.143235	0.00902344	NA	NA	0	NA	NA	0.00544569	0.188215	8.04953e-05	0.00076506	0.404389	0.344603	0.0150248	0.178621	0.149675	0.0170699	0	0
Solyc10g078740.2.1	Solyc10g078740.2.1 Enoyl-[acyl-carrier-protein] reductase [NADH] (AHRD V3.3 *** B6TFF6_MAIZE)	Solyc10g078740.2.1	Solyc10g078740.2.1	Solyc10g078740.2.1 Enoyl-[acyl-carrier-protein] reductase [NADH] (AHRD V3.3 *** B6TFF6_MAIZE)	6	5	5	1	1	5	5	73035	4832600	72209600	66.1683	988.699	0.0669246	NA	156.047	42.7276	NA	NA	0.00193088	0.0564164	0.0001226	0.000342626	0.333333	0.333333	0.00793651	0.143235	0.143235	0.00902344	NA	NA	1	NA	NA	0.00408812	0.0868872	0.000179114	0.000718497	0.404389	0.344603	0.0150248	0.178621	0.149675	0.0170699	0	0
Solyc02g079000.5.1	Solyc02g079000.5.1 ATP-dependent zinc metalloprotease FTSH 12, chloroplastic (AHRD V3.11 *** tr|A0A2G2ZY87|A0A2G2ZY87_CAPAN)	Solyc02g079000.5.1	Solyc02g079000.5.1	Solyc02g079000.5.1 ATP-dependent zinc metalloprotease FTSH 12, chloroplastic (AHRD V3.11 *** tr|A0A2G2ZY87|A0A2G2ZY87_CAPAN)	15	5	5	0	0	5	5	NA	1598366	47691400	NA	NA	0.0335148	NA	81.1663	27.6357	NA	NA	0.00191148	NA	NA	0.00017291	NA	NA	0.00793651	NA	NA	0.00902344	NA	NA	0	NA	NA	0.00407204	NA	NA	0.000520747	NA	NA	0.0150248	NA	NA	0.0170699	1	1
Solyc12g006050.2.1	Solyc12g006050.2.1 Protein NRT1/ PTR FAMILY 6.4 (AHRD V3.3 *** A0A2G2X304_CAPBA)	Solyc12g006050.2.1	Solyc12g006050.2.1	Solyc12g006050.2.1 Protein NRT1/ PTR FAMILY 6.4 (AHRD V3.3 *** A0A2G2X304_CAPBA)	2	5	5	0	0	5	5	NA	1125282	2731062	NA	NA	0.412031	NA	50.1536	93.5983	NA	NA	0.242465	NA	NA	0.236726	NA	NA	0.547619	NA	NA	0.464702	NA	NA	1	NA	NA	0.253626	NA	NA	0.246268	NA	NA	0.565101	NA	NA	0.475929	1	1
Solyc01g104020.2.1	Solyc01g104020.2.1 Embryo-specific protein (AHRD V3.3 *** A0A2K3LK15_TRIPR)	Solyc01g104020.2.1	Solyc01g104020.2.1	Solyc01g104020.2.1 Embryo-specific protein (AHRD V3.3 *** A0A2K3LK15_TRIPR)	10	5	5	1	1	5	5	108250	12656140	148882000	116.916	1375.35	0.0850079	NA	102.356	39.6187	NA	NA	0.00121873	0.0109161	4.37715e-05	0.000202133	0.333333	0.333333	0.00793651	0.143235	0.143235	0.00902344	NA	NA	1	NA	NA	0.00340503	0.0256639	8.31014e-05	0.000553896	0.404389	0.344603	0.0150248	0.178621	0.149675	0.0170699	0	0
Solyc03g095840.3.1	Solyc03g095840.3.1 Eukaryotic translation initiation factor 2 subunit alpha (AHRD V3.3 *** A0A2G2W0V8_CAPBA)	Solyc03g095840.3.1	Solyc03g095840.3.1	Solyc03g095840.3.1 Eukaryotic translation initiation factor 2 subunit alpha (AHRD V3.3 *** A0A2G2W0V8_CAPBA)	15	5	5	1	1	5	5	388670	9384260	126654800	24.1445	325.867	0.0740932	NA	100.462	23.2043	NA	NA	0.00120585	0.0410641	1.98351e-05	9.15262e-05	0.333333	0.333333	0.00793651	0.143235	0.143235	0.00902344	NA	NA	0	NA	NA	0.00339113	0.0678938	4.51151e-05	0.000441701	0.404389	0.344603	0.0150248	0.178621	0.149675	0.0170699	0	0
Solyc02g080540.1.1	Solyc02g080540.1.1 ATP synthase gamma chain, chloroplastic (AHRD V3.3 *** A0A2G3D743_CAPCH)	Solyc02g080540.1.1	Solyc02g080540.1.1	Solyc02g080540.1.1 ATP synthase gamma chain, chloroplastic (AHRD V3.3 *** A0A2G3D743_CAPCH)	27	5	5	5	5	5	5	11325320	439368000	6372800000	38.7952	562.704	0.0689443	59.9442	101.466	35.1418	0.000129358	1.32896e-06	0.000771474	8.70231e-05	3.74091e-08	9.07683e-05	0.00793651	0.00793651	0.00793651	0.00902344	0.00902344	0.00902344	1	1	1	0.00157805	1.02011e-05	0.0030847	0.00173157	9.05591e-07	0.000441192	0.0438776	0.0350655	0.0150248	0.0498867	0.0397168	0.0170699	0	0
Solyc05g014310.3.1	Solyc05g014310.3.1 multidrug resistance protein (AHRD V3.3 *** AT1G67700.4)	Solyc05g014310.3.1	Solyc05g014310.3.1	Solyc05g014310.3.1 multidrug resistance protein (AHRD V3.3 *** AT1G67700.4)	10	5	5	4	4	5	5	524008	8392980	123642200	16.0169	235.955	0.0678812	87.1742	93.0991	23.6076	0.00413132	0.00079996	0.00146815	0.00355696	3.28669e-06	0.000126164	0.015873	0.015873	0.00793651	0.0143059	0.0143059	0.00902344	1	0	0	0.00858596	0.00137578	0.00360392	0.0116878	1.15532e-05	0.000478801	0.059447	0.0501208	0.0150248	0.0568806	0.0452955	0.0170699	0	0
Solyc07g008340.4.1;Solyc08g075360.3.1	Solyc07g008340.4.1 ABC transporter E family member 2 (AHRD V3.3 *** A0A1J3F317_NOCCA);Solyc08g075360.3.1 ABC transporter E family member 2 (AHRD V3.3 *** A0A1J3F317_NOCCA)	Solyc07g008340.4.1	Solyc07g008340.4.1	Solyc07g008340.4.1 ABC transporter E family member 2 (AHRD V3.3 *** A0A1J3F317_NOCCA)	13	5	5	0	0	5	5	NA	8079220	140706400	NA	NA	0.057419	NA	98.4082	30.2362	NA	NA	0.00146209	NA	NA	0.000152384	NA	NA	0.00793651	NA	NA	0.00902344	NA	NA	0	NA	NA	0.00359552	NA	NA	0.000507487	NA	NA	0.0150248	NA	NA	0.0170699	1	1
Solyc11g066720.3.1	Solyc11g066720.3.1 UDP-apiose/UDP-xylose synthase (AHRD V3.3 *** A0A1B3TP38_SPIPO)	Solyc11g066720.3.1	Solyc11g066720.3.1	Solyc11g066720.3.1 UDP-apiose/UDP-xylose synthase (AHRD V3.3 *** A0A1B3TP38_SPIPO)	12	4	5	0	0	5	5	NA	2061574	42523800	NA	NA	0.0484805	NA	134.624	52.1891	NA	NA	0.00229847	NA	NA	0.000409578	NA	NA	0.00793651	NA	NA	0.00902344	NA	NA	1	NA	NA	0.00450189	NA	NA	0.000809433	NA	NA	0.0150248	NA	NA	0.0170699	0	1
Solyc12g021280.2.1	Solyc12g021280.2.1 Serine/threonine-protein kinase STN7, chloroplastic (AHRD V3.3 *** A0A1U8EJ32_CAPAN)	Solyc12g021280.2.1	Solyc12g021280.2.1	Solyc12g021280.2.1 Serine/threonine-protein kinase STN7, chloroplastic (AHRD V3.3 *** A0A1U8EJ32_CAPAN)	14	5	5	0	0	5	5	NA	3864152	94051000	NA	NA	0.0410857	NA	109.535	39.8138	NA	NA	0.000542611	NA	NA	5.41439e-05	NA	NA	0.00793651	NA	NA	0.00902344	NA	NA	1	NA	NA	0.00293223	NA	NA	0.000432396	NA	NA	0.0150248	NA	NA	0.0170699	1	1
Solyc07g007790.3.1	Solyc07g007790.3.1 sucrose-phosphate synthase	Solyc07g007790.3.1	Solyc07g007790.3.1	Solyc07g007790.3.1 sucrose-phosphate synthase	15	5	5	0	0	5	5	NA	2526044	66290600	NA	NA	0.0381056	NA	110.541	36.0183	NA	NA	0.00135287	NA	NA	0.000138681	NA	NA	0.00793651	NA	NA	0.00902344	NA	NA	0	NA	NA	0.00350786	NA	NA	0.000493033	NA	NA	0.0150248	NA	NA	0.0170699	1	1
Solyc06g051310.3.1	Solyc06g051310.3.1 Clathrin heavy chain (AHRD V3.3 *** A0A1U8F1S0_CAPAN)	Solyc06g051310.3.1	Solyc06g051310.3.1	Solyc06g051310.3.1 Clathrin heavy chain (AHRD V3.3 *** A0A1U8F1S0_CAPAN)	19	5	5	0	0	5	5	NA	4180200	94436200	NA	NA	0.0442648	NA	102.405	44.3656	NA	NA	0.000976759	NA	NA	0.000123675	NA	NA	0.00793651	NA	NA	0.00902344	NA	NA	1	NA	NA	0.003198	NA	NA	0.000477853	NA	NA	0.0150248	NA	NA	0.0170699	1	1
CON__P04259	NA	CON__P04259	CON__P04259	NA	2	5	5	5	5	5	5	6423360	9653140	15636500	1.50282	2.43432	0.617347	68.9514	67.7213	122.537	0.31527	0.407771	0.909521	0.31236	0.405052	0.90856	0.420635	0.547619	0.84127	0.347208	0.464702	0.754023	1	1	1	0.351553	0.417145	0.911814	0.357693	0.411077	0.911739	0.480194	0.559168	0.853816	0.38065	0.470369	0.762276	0	0
Solyc00g500364.1.1;Solyc00g500240.1.1;Solyc00g500312.1.1;Solyc00g500260.1.1;Solyc00g047200.1.1;Solyc09g050020.3.1	Solyc00g500364.1.1 Cytochrome b (AHRD V3.3 *** A0A2G3ARK2_CAPCH);Solyc00g500240.1.1 Cytochrome b (AHRD V3.3 *** A0A2G3ARK2_CAPCH);Solyc00g500312.1.1 Cytochrome b (AHRD V3.3 *-* A0A2G3ARK2_CAPCH);Solyc00g500260.1.1 Cytochrome b (AHRD V3.3 *-* A0A2G3ARK2_CAP	Solyc00g500364.1.1;Solyc00g500240.1.1;Solyc00g500312.1.1;Solyc00g500260.1.1	Solyc00g500364.1.1	Solyc00g500364.1.1 Cytochrome b (AHRD V3.3 *** A0A2G3ARK2_CAPCH)	2	5	5	2	2	5	5	187940	1642112	12648540	8.73743	67.3009	0.129826	4.82341	111.864	62.1137	0.0126994	9.91479e-05	0.00256928	0.0510903	0.00029586	0.00174707	0.0952381	0.0952381	0.00793651	0.0528075	0.0528075	0.00902344	1	1	1	0.0205933	0.000234529	0.00480054	0.0806247	0.000375901	0.0024781	0.192633	0.166918	0.0150248	0.107939	0.0929732	0.0170699	0	0
Solyc07g045420.4.1	Solyc07g045420.4.1 Protein kinase superfamily protein (AHRD V3.3 *** A0A2U1MTH5_ARTAN)	Solyc07g045420.4.1	Solyc07g045420.4.1	Solyc07g045420.4.1 Protein kinase superfamily protein (AHRD V3.3 *** A0A2U1MTH5_ARTAN)	6	5	5	4	4	5	5	1716965	2707198	8630840	1.57673	5.0268	0.313666	124.056	78.3978	75.699	0.314161	0.0429495	0.0395282	0.271556	0.0210086	0.039445	0.285714	0.0634921	0.0952381	0.220671	0.0500435	0.0758002	1	1	1	0.350862	0.0507132	0.0474179	0.316953	0.0223989	0.0431388	0.404389	0.154025	0.109851	0.250439	0.0929732	0.0867342	0	0
Solyc04g015750.3.1	Solyc04g015750.3.1 CobN/magnesium chelatase (AHRD V3.3 *** A0A200PZ28_9MAGN)	Solyc04g015750.3.1	Solyc04g015750.3.1	Solyc04g015750.3.1 CobN/magnesium chelatase (AHRD V3.3 *** A0A200PZ28_9MAGN)	35	5	5	1	1	5	5	97963	12761780	263180000	130.271	2686.52	0.0484907	NA	102.507	30.9064	NA	NA	0.00186303	0.0256601	2.16651e-05	0.000202587	0.333333	0.333333	0.00793651	0.143235	0.143235	0.00902344	NA	NA	0	NA	NA	0.00399978	0.0465519	4.82371e-05	0.000553896	0.404389	0.344603	0.0150248	0.178621	0.149675	0.0170699	0	0
Solyc05g054370.2.1;Solyc01g066310.4.1	Solyc05g054370.2.1 Acyl-CoA dehydrogenase family member 10 (AHRD V3.3 *** A0A1J3CLI6_NOCCA)	Solyc05g054370.2.1	Solyc05g054370.2.1	Solyc05g054370.2.1 Acyl-CoA dehydrogenase family member 10 (AHRD V3.3 *** A0A1J3CLI6_NOCCA)	7	5	5	1	1	5	5	70482	762936	11552720	10.8246	163.91	0.0660395	NA	87.4871	62.7159	NA	NA	0.00136959	0.160572	0.0013295	0.00055014	0.333333	0.333333	0.00793651	0.143235	0.143235	0.00902344	NA	NA	1	NA	NA	0.0035138	0.202383	0.00153302	0.000983317	0.404389	0.344603	0.0150248	0.178621	0.149675	0.0170699	0	0
Solyc06g062370.4.1	Solyc06g062370.4.1 acid phosphatase 1-like (AHRD V3.3 *** A0A1U7W9D3_NICSY)	Solyc06g062370.4.1	Solyc06g062370.4.1	Solyc06g062370.4.1 acid phosphatase 1-like (AHRD V3.3 *** A0A1U7W9D3_NICSY)	8	5	5	1	1	5	5	370650	16358060	68516400	44.1334	184.855	0.238747	NA	134.47	34.997	NA	NA	0.0169771	0.0690967	0.000115064	0.00633788	0.333333	0.333333	0.015873	0.143235	0.143235	0.0162936	NA	NA	0	NA	NA	0.0217431	0.101789	0.000170649	0.00776367	0.404389	0.344603	0.0233358	0.178621	0.149675	0.0239541	0	0
Solyc10g054420.2.1	Solyc10g054420.2.1 PsbP-like protein 2 (AHRD V3.3 *** A0A2U1K9X2_ARTAN)	Solyc10g054420.2.1	Solyc10g054420.2.1	Solyc10g054420.2.1 PsbP-like protein 2 (AHRD V3.3 *** A0A2U1K9X2_ARTAN)	13	5	5	1	1	5	5	369680	8465400	163649000	22.8993	442.677	0.051729	NA	147.324	46.8828	NA	NA	0.0014205	0.130537	0.000226892	0.000233306	0.333333	0.333333	0.00793651	0.143235	0.143235	0.00902344	NA	NA	1	NA	NA	0.00356395	0.171079	0.000299085	0.000592945	0.404389	0.344603	0.0150248	0.178621	0.149675	0.0170699	0	0
Solyc09g064450.3.1	Solyc09g064450.3.1 NADH dehydrogenase (AHRD V3.3 *** A0A2K3NNI2_TRIPR)	Solyc09g064450.3.1	Solyc09g064450.3.1	Solyc09g064450.3.1 NADH dehydrogenase (AHRD V3.3 *** A0A2K3NNI2_TRIPR)	20	5	5	5	5	5	5	355435	14877720	229312000	41.8578	645.159	0.0648798	68.3661	107.922	35.6375	0.00033142	4.19245e-05	0.000873628	0.000317084	6.12255e-07	0.000105133	0.00793651	0.00793651	0.00793651	0.00902344	0.00902344	0.00902344	1	0	1	0.00180021	0.000128113	0.0030847	0.00235665	3.65232e-06	0.000458473	0.0438776	0.0350655	0.0150248	0.0498867	0.0397168	0.0170699	0	0
CON__Q86YZ3	NA	CON__Q86YZ3	CON__Q86YZ3	NA	16	5	5	5	5	5	5	27586220	31705600	84049400	1.14933	3.04679	0.377226	94.9363	57.6621	128.606	0.470653	0.285883	0.506559	0.463997	0.284351	0.497239	0.420635	0.309524	0.84127	0.347208	0.250592	0.754023	1	1	1	0.501424	0.295856	0.516959	0.50096	0.289848	0.508871	0.480194	0.344603	0.853816	0.38065	0.256102	0.762276	0	0
Solyc09g011590.4.1	Solyc09g011590.4.1 Glutathione S-transferase-like protein (AHRD V3.3 *** A8DUB0_SOLLC)	Solyc09g011590.4.1	Solyc09g011590.4.1	Solyc09g011590.4.1 Glutathione S-transferase-like protein (AHRD V3.3 *** A8DUB0_SOLLC)	2	4	5	0	0	4	5	NA	784275	4292920	NA	NA	0.18269	NA	69.6475	34.9679	NA	NA	0.0276136	NA	NA	0.00517643	NA	NA	0.015873	NA	NA	0.0143059	NA	NA	1	NA	NA	0.0339794	NA	NA	0.00647618	NA	NA	0.0233358	NA	NA	0.0213474	0	1
Solyc07g051850.3.1	Solyc07g051850.3.1 aspartic proteinase-like (AHRD V3.3 *** A0A2I4H0Z7_9ROSI)	Solyc07g051850.3.1	Solyc07g051850.3.1	Solyc07g051850.3.1 aspartic proteinase-like (AHRD V3.3 *** A0A2I4H0Z7_9ROSI)	6	5	5	5	5	5	5	266220	1595958	10264880	5.99488	38.5579	0.155478	40.6581	122.782	23.4667	0.0522827	2.5807e-06	0.00796516	0.0366674	1.6492e-07	0.00166404	0.031746	0.00793651	0.00793651	0.0282801	0.00902344	0.00902344	1	1	0	0.0709976	1.65537e-05	0.0112588	0.062952	1.69299e-06	0.00238473	0.100886	0.0350655	0.0150248	0.0798862	0.0397168	0.0170699	0	0
Solyc03g006870.3.1	Solyc03g006870.3.1 Phosphoglucomutase protein (AHRD V3.3 *** A0A2U1KZG8_ARTAN)	Solyc03g006870.3.1	Solyc03g006870.3.1	Solyc03g006870.3.1 Phosphoglucomutase protein (AHRD V3.3 *** A0A2U1KZG8_ARTAN)	25	5	5	4	4	5	5	395858	31450400	515918000	79.4488	1303.29	0.0609601	65.747	99.5087	35.4215	9.49099e-05	7.21616e-05	0.000270402	6.21593e-05	2.18223e-07	3.26938e-05	0.015873	0.015873	0.00793651	0.0143059	0.0143059	0.00902344	1	1	1	0.00157805	0.000184817	0.00288314	0.00173157	1.94722e-06	0.000401222	0.059447	0.0501208	0.0150248	0.0568806	0.0452955	0.0170699	0	0
Solyc02g090860.3.1;Solyc10g007060.4.1;Solyc02g061620.2.1;Solyc01g081220.2.1	Solyc02g090860.3.1 Phenylalanine--tRNA ligase alpha subunit (AHRD V3.3 *** A0A2G2XXC1_CAPAN);Solyc10g007060.4.1 Phenylalanine--tRNA ligase alpha subunit (AHRD V3.3 *** A0A2G2XXC1_CAPAN)	Solyc02g090860.3.1	Solyc02g090860.3.1	Solyc02g090860.3.1 Phenylalanine--tRNA ligase alpha subunit (AHRD V3.3 *** A0A2G2XXC1_CAPAN)	13	5	5	0	0	5	5	NA	4897180	84224600	NA	NA	0.0581443	NA	97.583	40.3908	NA	NA	0.000873771	NA	NA	0.000147296	NA	NA	0.00793651	NA	NA	0.00902344	NA	NA	1	NA	NA	0.0030847	NA	NA	0.000502752	NA	NA	0.0150248	NA	NA	0.0170699	1	1
Solyc12g010380.3.1	Solyc12g010380.3.1 Adenylate kinase (AHRD V3.3 *** A0A2U1NM67_ARTAN)	Solyc12g010380.3.1	Solyc12g010380.3.1	Solyc12g010380.3.1 Adenylate kinase (AHRD V3.3 *** A0A2U1NM67_ARTAN)	14	5	5	1	1	5	5	79159	4234700	166875200	53.4961	2108.1	0.0253764	NA	106.562	112.453	NA	NA	0.000334476	0.0372909	0.00155908	0.000288393	0.333333	0.333333	0.00793651	0.143235	0.143235	0.00902344	NA	NA	1	NA	NA	0.00288314	0.063549	0.00178533	0.000654013	0.404389	0.344603	0.0150248	0.178621	0.149675	0.0170699	0	0
Solyc01g096450.5.1	Solyc01g096450.5.1 Eukaryotic aspartyl protease family protein (AHRD V3.11 *** tr|A0A2U1PLR1|A0A2U1PLR1_ARTAN)	Solyc01g096450.5.1	Solyc01g096450.5.1	Solyc01g096450.5.1 Eukaryotic aspartyl protease family protein (AHRD V3.11 *** tr|A0A2U1PLR1|A0A2U1PLR1_ARTAN)	12	5	5	3	3	5	5	679188	8689700	147154000	12.7943	216.662	0.0590517	100.605	94.4557	24.3293	0.058315	0.0176392	0.00112266	0.0158404	7.92776e-05	8.80903e-05	0.0357143	0.0357143	0.00793651	0.0253473	0.0253473	0.00902344	1	0	0	0.0780072	0.0225074	0.00329562	0.0332996	0.000128081	0.000437874	0.100886	0.0871849	0.0150248	0.075651	0.0625341	0.0170699	0	0
Solyc03g111260.3.1	Solyc03g111260.3.1 Ribonuclease J (AHRD V3.3 *** A0A1J3CQJ0_NOCCA)	Solyc03g111260.3.1	Solyc03g111260.3.1	Solyc03g111260.3.1 Ribonuclease J (AHRD V3.3 *** A0A1J3CQJ0_NOCCA)	10	3	5	0	0	3	5	NA	1032670	31555800	NA	NA	0.0327252	NA	74.3627	34.2742	NA	NA	0.0049634	NA	NA	8.81817e-05	NA	NA	0.0357143	NA	NA	0.0253473	NA	NA	1	NA	NA	0.00757204	NA	NA	0.000437874	NA	NA	0.0461555	NA	NA	0.0332058	0	1
Solyc02g023950.3.1;Solyc02g070000.4.1	Solyc02g023950.3.1 Leucine-rich receptor-like protein kinase family protein (AHRD V3.3 *** A0A061G8R7_THECC);Solyc02g070000.4.1 Leucine-rich receptor-like protein kinase family protein (AHRD V3.3 *** A0A061G8R7_THECC)	Solyc02g023950.3.1	Solyc02g023950.3.1	Solyc02g023950.3.1 Leucine-rich receptor-like protein kinase family protein (AHRD V3.3 *** A0A061G8R7_THECC)	2	4	5	0	0	4	5	NA	283642	1908868	NA	NA	0.148592	NA	43.0518	57.2662	NA	NA	0.00107673	NA	NA	0.00131884	NA	NA	0.015873	NA	NA	0.0143059	NA	NA	1	NA	NA	0.00325733	NA	NA	0.00195741	NA	NA	0.0233358	NA	NA	0.0213474	0	1
Solyc01g081070.3.1	Solyc01g081070.3.1 Protein transport protein SEC23 (AHRD V3.3 *** A0A2G3ALY9_CAPAN)	Solyc01g081070.3.1	Solyc01g081070.3.1	Solyc01g081070.3.1 Protein transport protein SEC23 (AHRD V3.3 *** A0A2G3ALY9_CAPAN)	7	5	5	0	0	5	5	NA	1905742	24124200	NA	NA	0.0789971	NA	96.5515	50.5584	NA	NA	0.0039003	NA	NA	0.00126166	NA	NA	0.00793651	NA	NA	0.00902344	NA	NA	1	NA	NA	0.00635663	NA	NA	0.00188336	NA	NA	0.0150248	NA	NA	0.0170699	1	1
Solyc03g007240.3.1	Solyc03g007240.3.1 spermine synthase,Pfam:PF01564	Solyc03g007240.3.1	Solyc03g007240.3.1	Solyc03g007240.3.1 spermine synthase,Pfam:PF01564	3	5	5	0	0	5	5	NA	1210238	11760180	NA	NA	0.10291	NA	132.836	32.7754	NA	NA	0.0059419	NA	NA	0.0011813	NA	NA	0.00793651	NA	NA	0.00902344	NA	NA	0	NA	NA	0.00880035	NA	NA	0.00178405	NA	NA	0.0150248	NA	NA	0.0170699	1	1
Solyc01g087120.3.1	Solyc01g087120.3.1 ATP synthase subunit O, mitochondrial (AHRD V3.3 *** A0A2G2XQH2_CAPBA)	Solyc01g087120.3.1	Solyc01g087120.3.1	Solyc01g087120.3.1 ATP synthase subunit O, mitochondrial (AHRD V3.3 *** A0A2G2XQH2_CAPBA)	14	5	5	1	1	5	5	42726	10903060	128566400	255.186	3009.09	0.0848049	NA	96.8245	21.0949	NA	NA	0.00183754	0.00655357	4.37868e-06	0.000162382	0.333333	0.333333	0.00793651	0.143235	0.143235	0.00902344	NA	NA	0	NA	NA	0.00397857	0.017764	1.38778e-05	0.000513148	0.404389	0.344603	0.0150248	0.178621	0.149675	0.0170699	0	0
Solyc01g008960.3.1;Solyc01g096750.1.1	Solyc01g008960.3.1 Argonaute 4a	Solyc01g008960.3.1	Solyc01g008960.3.1	Solyc01g008960.3.1 Argonaute 4a	38	5	5	2	3	5	5	541435	19431780	304386000	35.8894	562.184	0.0638393	92.3199	83.3858	32.8325	0.0230338	0.011344	0.000820186	0.00290599	3.017e-05	9.26195e-05	0.0357143	0.0357143	0.00793651	0.0253473	0.0253473	0.00902344	1	0	1	0.0346959	0.0149573	0.0030847	0.0103006	6.27725e-05	0.000443575	0.100886	0.0871849	0.0150248	0.075651	0.0625341	0.0170699	0	0
Solyc01g073690.2.1	Solyc01g073690.2.1 V-type proton ATPase subunit D (AHRD V3.3 *** A0A2G2WYU9_CAPBA)	Solyc01g073690.2.1	Solyc01g073690.2.1	Solyc01g073690.2.1 V-type proton ATPase subunit D (AHRD V3.3 *** A0A2G2WYU9_CAPBA)	14	5	5	2	2	5	5	217094	9624280	172078000	44.3323	792.643	0.0559298	111.405	86.5976	32.0169	0.130853	0.0896691	0.000710107	0.00622112	8.30227e-05	7.72008e-05	0.0952381	0.0952381	0.00793651	0.0528075	0.0528075	0.00902344	1	0	1	0.160379	0.0986776	0.00306386	0.0169828	0.000132289	0.000437874	0.192633	0.166918	0.0150248	0.107939	0.0929732	0.0170699	0	0
Solyc05g005780.3.1	Solyc05g005780.3.1 AP.1	Solyc05g005780.3.1	Solyc05g005780.3.1	Solyc05g005780.3.1 AP.1	7	3	5	1	1	4	5	249830	771928	10140000	3.08981	40.5876	0.076127	NA	89.8771	70.4371	NA	NA	0.00297916	0.462387	0.00909065	0.00127358	0.4	0.333333	0.015873	0.157299	0.143235	0.0143059	NA	NA	1	NA	NA	0.0052723	0.500159	0.00984609	0.00189787	0.460714	0.344603	0.0233358	0.187692	0.149675	0.0213474	0	0
Solyc11g008620.2.1;Solyc04g015150.4.1	Solyc11g008620.2.1 Phosphoglycolate phosphatase (AHRD V3.3 *** A0A2G3B0Q7_CAPCH)	Solyc11g008620.2.1	Solyc11g008620.2.1	Solyc11g008620.2.1 Phosphoglycolate phosphatase (AHRD V3.3 *** A0A2G3B0Q7_CAPCH)	22	5	5	3	3	5	5	763167	25038620	419710000	32.8088	549.959	0.059657	111.684	133.913	47.3195	0.0142386	0.00673984	0.00119042	0.00525463	1.73456e-05	0.000185809	0.0357143	0.0357143	0.00793651	0.0253473	0.0253473	0.00902344	1	1	1	0.0225864	0.00933612	0.00336931	0.0155214	4.06483e-05	0.000537017	0.100886	0.0871849	0.0150248	0.075651	0.0625341	0.0170699	0	0
Solyc09g084450.3.1	Solyc09g084450.3.1 Protease inhibitor I (AHRD V3.3 *** Q07459_SOLTU)	Solyc09g084450.3.1	Solyc09g084450.3.1	Solyc09g084450.3.1 Protease inhibitor I (AHRD V3.3 *** Q07459_SOLTU)	4	5	5	0	0	5	5	NA	10673744	4933760	NA	NA	2.16341	NA	182.071	88.0468	NA	NA	0.631026	NA	NA	0.622955	NA	NA	0.84127	NA	NA	0.754023	NA	NA	1	NA	NA	0.639604	NA	NA	0.633011	NA	NA	0.853816	NA	NA	0.762276	1	1
Solyc06g061150.3.1;Solyc08g006960.3.1	Solyc06g061150.3.1 AP-2 complex subunit mu (AHRD V3.3 *** A0A2G2WK11_CAPBA);Solyc08g006960.3.1 AP-2 complex subunit mu (AHRD V3.3 *** A0A2G2W3I9_CAPBA)	Solyc06g061150.3.1	Solyc06g061150.3.1	Solyc06g061150.3.1 AP-2 complex subunit mu (AHRD V3.3 *** A0A2G2WK11_CAPBA)	4	5	5	0	0	5	5	NA	985282	12534340	NA	NA	0.0786066	NA	51.6671	33.7952	NA	NA	0.000279641	NA	NA	4.83256e-05	NA	NA	0.00793651	NA	NA	0.00902344	NA	NA	1	NA	NA	0.00288314	NA	NA	0.000422918	NA	NA	0.0150248	NA	NA	0.0170699	1	1
Solyc10g081510.2.1	Solyc10g081510.2.1 ethylene-responsive methionine synthase	Solyc10g081510.2.1	Solyc10g081510.2.1	Solyc10g081510.2.1 ethylene-responsive methionine synthase	42	5	5	5	5	5	5	3193582	39493400	733684000	12.3665	229.737	0.0538289	92.7382	108.404	42.535	0.00276413	2.60028e-05	0.000456208	0.00275962	1.65714e-06	9.49124e-05	0.00793651	0.00793651	0.00793651	0.00902344	0.00902344	0.00902344	1	1	1	0.00651933	8.733e-05	0.00291928	0.00990368	6.96479e-06	0.00044459	0.0438776	0.0350655	0.0150248	0.0498867	0.0397168	0.0170699	0	0
Solyc02g081920.3.1	Solyc02g081920.3.1 Ribulose-1,5 bisphosphate carboxylase/oxygenase large subunit N-methyltransferase, chloroplastic (AHRD V3.3 *** A0A1J3I115_NOCCA)	Solyc02g081920.3.1	Solyc02g081920.3.1	Solyc02g081920.3.1 Ribulose-1,5 bisphosphate carboxylase/oxygenase large subunit N-methyltransferase, chloroplastic (AHRD V3.3 *** A0A1J3I115_NOCCA)	3	4	5	0	0	4	5	NA	881795	5119340	NA	NA	0.172248	NA	83.1945	47.8822	NA	NA	0.0113412	NA	NA	0.00471542	NA	NA	0.015873	NA	NA	0.0143059	NA	NA	1	NA	NA	0.015271	NA	NA	0.00595335	NA	NA	0.0233358	NA	NA	0.0213474	0	1
Solyc02g081980.3.1	Solyc02g081980.3.1 Apyrase (AHRD V3.3 *** A0A2G2XFE6_CAPBA)	Solyc02g081980.3.1	Solyc02g081980.3.1	Solyc02g081980.3.1 Apyrase (AHRD V3.3 *** A0A2G2XFE6_CAPBA)	6	5	5	2	2	5	5	243130	4856986	35906200	19.9769	147.683	0.135269	61.6221	108.912	31.6071	0.0242265	0.0358931	0.00516304	0.0248537	3.97855e-05	0.00143996	0.0952381	0.0952381	0.00793651	0.0528075	0.0528075	0.00902344	1	1	1	0.036169	0.0436853	0.00783155	0.0457	7.7047e-05	0.00210807	0.192633	0.166918	0.0150248	0.107939	0.0929732	0.0170699	0	0
Solyc01g017740.3.1;Solyc00g500073.1.1	Solyc01g017740.3.1 Cytochrome b6 (AHRD V3.11 *-* tr|A0A1U8QCH4|A0A1U8QCH4_CAPAN);Solyc00g500073.1.1 Cytochrome b559 subunit alpha (AHRD V3.3 *** S8D1L1_9LAMI)	Solyc01g017740.3.1;Solyc00g500073.1.1	Solyc01g017740.3.1	Solyc01g017740.3.1 Cytochrome b6 (AHRD V3.11 *-* tr|A0A1U8QCH4|A0A1U8QCH4_CAPAN)	2	5	5	5	5	5	5	415126	3995660	84169800	9.62517	202.757	0.0474714	89.0943	55.8559	36.4669	0.000371806	5.47476e-06	2.23469e-05	0.00031614	2.03234e-07	4.39748e-06	0.00793651	0.00793651	0.00793651	0.00902344	0.00902344	0.00902344	1	1	1	0.00193177	2.72589e-05	0.00163106	0.00235665	1.85359e-06	0.000399355	0.0438776	0.0350655	0.0150248	0.0498867	0.0397168	0.0170699	0	0
Solyc08g005800.4.1;Solyc08g075060.4.1	Solyc08g005800.4.1 Pectin acetylesterase (AHRD V3.3 *** A0A1U8F2I8_CAPAN)	Solyc08g005800.4.1	Solyc08g005800.4.1	Solyc08g005800.4.1 Pectin acetylesterase (AHRD V3.3 *** A0A1U8F2I8_CAPAN)	13	5	5	0	0	5	5	NA	2848112	68614000	NA	NA	0.0415092	NA	141.595	46.7043	NA	NA	0.00126426	NA	NA	0.000214536	NA	NA	0.00793651	NA	NA	0.00902344	NA	NA	1	NA	NA	0.00344497	NA	NA	0.000571431	NA	NA	0.0150248	NA	NA	0.0170699	1	1
Solyc11g062270.2.1;Solyc10g044443.2.1	Solyc11g062270.2.1 Signal recognition particle subunit SRP72 (AHRD V3.3 *** A0A2G3BDT2_CAPCH)	Solyc11g062270.2.1	Solyc11g062270.2.1	Solyc11g062270.2.1 Signal recognition particle subunit SRP72 (AHRD V3.3 *** A0A2G3BDT2_CAPCH)	12	5	5	0	0	5	5	NA	1304940	34532600	NA	NA	0.0377886	NA	90.4834	24.6453	NA	NA	0.000772823	NA	NA	3.8778e-05	NA	NA	0.00793651	NA	NA	0.00902344	NA	NA	0	NA	NA	0.0030847	NA	NA	0.0004031	NA	NA	0.0150248	NA	NA	0.0170699	1	1
Solyc01g109540.4.1;Solyc01g058380.1.1;Solyc12g038200.3.1	Solyc01g109540.4.1 Coatomer subunit gamma (AHRD V3.3 *** A0A1Q3D0F6_CEPFO)	Solyc01g109540.4.1	Solyc01g109540.4.1	Solyc01g109540.4.1 Coatomer subunit gamma (AHRD V3.3 *** A0A1Q3D0F6_CEPFO)	20	5	5	0	0	5	5	NA	8697080	83707600	NA	NA	0.103898	NA	88.857	20.0486	NA	NA	0.00216986	NA	NA	0.000209673	NA	NA	0.00793651	NA	NA	0.00902344	NA	NA	0	NA	NA	0.00434484	NA	NA	0.000567856	NA	NA	0.0150248	NA	NA	0.0170699	1	1
Solyc04g082630.3.1	Solyc04g082630.3.1 Glyceraldehyde-3-phosphate dehydrogenase (AHRD V3.3 *** A0A2G2X1C8_CAPBA)	Solyc04g082630.3.1	Solyc04g082630.3.1	Solyc04g082630.3.1 Glyceraldehyde-3-phosphate dehydrogenase (AHRD V3.3 *** A0A2G2X1C8_CAPBA)	12	5	5	5	5	5	5	1548536	86170600	1168902000	55.6465	754.843	0.0737193	114.393	117.054	39.2458	0.000158678	2.54391e-05	0.00107445	0.000156406	3.75314e-07	0.000153016	0.00793651	0.00793651	0.00793651	0.00902344	0.00902344	0.00902344	1	1	1	0.00157805	8.62506e-05	0.00325733	0.0018419	2.62267e-06	0.000508487	0.0438776	0.0350655	0.0150248	0.0498867	0.0397168	0.0170699	0	0
Solyc04g081330.5.1	Solyc04g081330.5.1 DUF3119 domain-containing protein (AHRD V3.11 *** tr|A0A1Q3BKA3|A0A1Q3BKA3_CEPFO)	Solyc04g081330.5.1	Solyc04g081330.5.1	Solyc04g081330.5.1 DUF3119 domain-containing protein (AHRD V3.11 *** tr|A0A1Q3BKA3|A0A1Q3BKA3_CEPFO)	5	5	5	1	1	5	5	371350	3319446	76607800	8.93886	206.295	0.0433304	NA	147.773	46.6697	NA	NA	0.00179409	0.361783	0.000270552	0.000235165	0.666667	0.333333	0.00793651	0.379775	0.143235	0.00902344	NA	NA	0	NA	NA	0.00394172	0.403851	0.000347168	0.000595532	0.716004	0.344603	0.0150248	0.410158	0.149675	0.0170699	0	0
Solyc03g025410.4.1	Solyc03g025410.4.1 NAD(P)-binding Rossmann-fold superfamily protein (AHRD V3.3 *** Q8H1Q6_ARATH)	Solyc03g025410.4.1	Solyc03g025410.4.1	Solyc03g025410.4.1 NAD(P)-binding Rossmann-fold superfamily protein (AHRD V3.3 *** Q8H1Q6_ARATH)	19	5	5	5	5	5	5	572858	45479000	629656000	79.3897	1099.15	0.0722283	75.1942	96.4011	38.4187	4.06571e-05	1.14693e-05	0.000582728	3.87321e-05	1.35916e-07	7.77939e-05	0.00793651	0.00793651	0.00793651	0.00902344	0.00902344	0.00902344	1	1	1	0.00157805	4.48689e-05	0.00293223	0.00171987	1.56192e-06	0.000437874	0.0438776	0.0350655	0.0150248	0.0498867	0.0397168	0.0170699	0	0
Solyc01g102820.4.1	Solyc01g102820.4.1 2-C-methyl-D-erythritol 4-phosphate cytidylyltransferase (AHRD V3.3 *** A9ZN09_HEVBR)	Solyc01g102820.4.1	Solyc01g102820.4.1	Solyc01g102820.4.1 2-C-methyl-D-erythritol 4-phosphate cytidylyltransferase (AHRD V3.3 *** A9ZN09_HEVBR)	5	4	5	0	0	4	5	NA	718530	6498740	NA	NA	0.110565	NA	100.726	30.8818	NA	NA	0.0165443	NA	NA	0.00162844	NA	NA	0.015873	NA	NA	0.0143059	NA	NA	0	NA	NA	0.0212802	NA	NA	0.00234281	NA	NA	0.0233358	NA	NA	0.0213474	0	1
Solyc06g060880.5.1	Solyc06g060880.5.1 FAD/NAD(P)-binding oxidoreductase family protein (AHRD V3.11 *** tr|A0A2U1Q205|A0A2U1Q205_ARTAN)	Solyc06g060880.5.1	Solyc06g060880.5.1	Solyc06g060880.5.1 FAD/NAD(P)-binding oxidoreductase family protein (AHRD V3.11 *** tr|A0A2U1Q205|A0A2U1Q205_ARTAN)	5	4	5	0	0	4	5	NA	1.6712e+06	14836400	NA	NA	0.112642	NA	176.954	95.872	NA	NA	0.0354201	NA	NA	0.0154951	NA	NA	0.0634921	NA	NA	0.0500435	NA	NA	1	NA	NA	0.0428779	NA	NA	0.0178699	NA	NA	0.0807627	NA	NA	0.0611281	0	1
Solyc02g070670.4.1	Solyc02g070670.4.1 Urease accessory protein UreG-like (AHRD V3.3 *** A0A2K3MUD0_TRIPR)	Solyc02g070670.4.1	Solyc02g070670.4.1	Solyc02g070670.4.1 Urease accessory protein UreG-like (AHRD V3.3 *** A0A2K3MUD0_TRIPR)	6	4	5	1	1	4	5	175970	892228	25694000	5.07034	146.014	0.0347251	NA	111.361	64.4281	NA	NA	0.00127694	0.306167	0.00111954	0.000140365	0.4	0.333333	0.015873	0.157299	0.143235	0.0143059	NA	NA	1	NA	NA	0.00345499	0.351299	0.0013065	0.000493033	0.460714	0.344603	0.0233358	0.187692	0.149675	0.0213474	0	0
Solyc01g066590.3.1	Solyc01g066590.3.1 Dynein light chain (AHRD V3.3 *** A0A2G3DI71_CAPCH)	Solyc01g066590.3.1	Solyc01g066590.3.1	Solyc01g066590.3.1 Dynein light chain (AHRD V3.3 *** A0A2G3DI71_CAPCH)	4	5	5	0	0	5	5	NA	912294	12133160	NA	NA	0.0751901	NA	91.4441	51.0772	NA	NA	0.00100522	NA	NA	0.000244527	NA	NA	0.00793651	NA	NA	0.00902344	NA	NA	1	NA	NA	0.00322691	NA	NA	0.000599928	NA	NA	0.0150248	NA	NA	0.0170699	1	1
Solyc02g014310.4.1	Solyc02g014310.4.1 glycine rich protein X55695	Solyc02g014310.4.1	Solyc02g014310.4.1	Solyc02g014310.4.1 glycine rich protein X55695	14	5	5	2	2	5	5	793762	1900936	58259800	2.39485	73.3971	0.0326286	131.689	81.8071	38.5215	0.51062	0.192292	0.000182663	0.2066	0.00253574	3.00359e-05	0.571429	0.0952381	0.00793651	0.438578	0.0528075	0.00902344	1	0	1	0.539992	0.202532	0.00273839	0.248178	0.00286692	0.000399355	0.632439	0.166918	0.0150248	0.471035	0.0929732	0.0170699	0	0
Solyc04g050510.3.1	Solyc04g050510.3.1 Translational activator GCN1-like protein (AHRD V3.3 *** A0A2K3NKW4_TRIPR)	Solyc04g050510.3.1	Solyc04g050510.3.1	Solyc04g050510.3.1 Translational activator GCN1-like protein (AHRD V3.3 *** A0A2K3NKW4_TRIPR)	5	5	5	5	5	5	5	1202164	3741600	17161000	3.11239	14.2751	0.218029	57.9303	91.4118	25.934	0.371952	0.000222927	0.0295187	0.360032	1.94422e-05	0.0122653	0.547619	0.00793651	0.00793651	0.464702	0.00902344	0.00902344	1	1	0	0.406324	0.000452206	0.0361744	0.402286	4.4571e-05	0.0143568	0.610745	0.0350655	0.0150248	0.495426	0.0397168	0.0170699	0	0
Solyc04g012120.3.1	Solyc04g012120.3.1 SIG5 14-3-3 family protein	Solyc04g012120.3.1	Solyc04g012120.3.1	Solyc04g012120.3.1 SIG5 14-3-3 family protein	12	5	5	2	5	5	5	631832	20999100	138602000	33.2353	219.365	0.151506	64.4442	78.2048	20.2286	8.82329e-05	5.60816e-06	0.0030285	5.18169e-05	3.24221e-08	0.000397885	0.00793651	0.00793651	0.00793651	0.00902344	0.00902344	0.00902344	1	1	0	0.00157805	2.7538e-05	0.00532848	0.00173157	9.05591e-07	0.000796111	0.0438776	0.0350655	0.0150248	0.0498867	0.0397168	0.0170699	0	0
Solyc09g083370.3.1	Solyc09g083370.3.1 40S ribosomal protein S15 (AHRD V3.3 *** A0A2G2Z9S5_CAPAN)	Solyc09g083370.3.1	Solyc09g083370.3.1	Solyc09g083370.3.1 40S ribosomal protein S15 (AHRD V3.3 *** A0A2G2Z9S5_CAPAN)	5	4	5	1	1	4	5	101510	921388	16605400	9.07682	163.584	0.0554872	NA	67.6475	51.5319	NA	NA	0.00107113	0.106501	0.00142708	0.000311101	0.4	0.333333	0.015873	0.157299	0.143235	0.0143059	NA	NA	1	NA	NA	0.00325155	0.14434	0.00164228	0.000682443	0.460714	0.344603	0.0233358	0.187692	0.149675	0.0213474	0	0
Solyc12g019110.3.1	Solyc12g019110.3.1 Valine--tRNA ligase (AHRD V3.3 *** A0A1J3DKQ5_NOCCA)	Solyc12g019110.3.1	Solyc12g019110.3.1	Solyc12g019110.3.1 Valine--tRNA ligase (AHRD V3.3 *** A0A1J3DKQ5_NOCCA)	16	5	5	3	3	5	5	76808.3	3142694	58566200	40.9161	762.498	0.0536605	60.1163	116.465	50.256	0.0014367	0.00018915	0.00119826	0.00313877	2.17341e-06	0.000263852	0.0357143	0.0357143	0.00793651	0.0253473	0.0253473	0.00902344	1	1	1	0.00412046	0.000394941	0.00338749	0.0107954	8.46027e-06	0.000623629	0.100886	0.0871849	0.0150248	0.075651	0.0625341	0.0170699	0	0
Solyc01g109930.4.1	Solyc01g109930.4.1 Inositol-1-monophosphatase (AHRD V3.3 *** B6SMK8_MAIZE)	Solyc01g109930.4.1	Solyc01g109930.4.1	Solyc01g109930.4.1 Inositol-1-monophosphatase (AHRD V3.3 *** B6SMK8_MAIZE)	4	4	5	0	0	4	5	NA	548722	10592820	NA	NA	0.0518014	NA	80.7052	58.5026	NA	NA	0.000852078	NA	NA	0.000287081	NA	NA	0.015873	NA	NA	0.0143059	NA	NA	1	NA	NA	0.0030847	NA	NA	0.000652441	NA	NA	0.0233358	NA	NA	0.0213474	0	1
Solyc05g026490.3.1	Solyc05g026490.3.1 Phosphomannomutase/phosphoglucomutase (AHRD V3.3 *** A0A1J3D7Z0_NOCCA)	Solyc05g026490.3.1	Solyc05g026490.3.1	Solyc05g026490.3.1 Phosphomannomutase/phosphoglucomutase (AHRD V3.3 *** A0A1J3D7Z0_NOCCA)	14	5	5	0	0	5	5	NA	3491278	69936400	NA	NA	0.0499208	NA	112.419	33.2547	NA	NA	0.000799629	NA	NA	7.62334e-05	NA	NA	0.00793651	NA	NA	0.00902344	NA	NA	1	NA	NA	0.0030847	NA	NA	0.000437874	NA	NA	0.0150248	NA	NA	0.0170699	1	1
Solyc02g071160.4.1	Solyc02g071160.4.1 S-adenosyl-L-methionine-dependent methyltransferases superfamily protein (AHRD V3.3 *-* Q9M144_ARATH)	Solyc02g071160.4.1	Solyc02g071160.4.1	Solyc02g071160.4.1 S-adenosyl-L-methionine-dependent methyltransferases superfamily protein (AHRD V3.3 *-* Q9M144_ARATH)	4	4	5	0	0	4	5	NA	674358	14175000	NA	NA	0.0475737	NA	102.895	30.3061	NA	NA	0.00384221	NA	NA	9.87601e-05	NA	NA	0.015873	NA	NA	0.0143059	NA	NA	0	NA	NA	0.00628808	NA	NA	0.000450353	NA	NA	0.0233358	NA	NA	0.0213474	0	1
Solyc00g500206.1.1;Solyc00g500136.1.1;Solyc00g500054.1.1;Solyc12g038080.1.1;Solyc10g047410.1.1	Solyc00g500206.1.1 Photosystem II CP43 reaction center protein (AHRD V3.3 *** A0A078EKT7_BRANA);Solyc00g500136.1.1 Photosystem II CP43 reaction center protein (AHRD V3.3 *** A0A078EKT7_BRANA);Solyc00g500054.1.1 Photosystem II CP43 reaction center protein (	Solyc00g500206.1.1;Solyc00g500136.1.1;Solyc00g500054.1.1	Solyc00g500206.1.1	Solyc00g500206.1.1 Photosystem II CP43 reaction center protein (AHRD V3.3 *** A0A078EKT7_BRANA)	25	5	5	5	5	5	5	10027880	168972200	2600700000	16.8502	259.347	0.0649718	64.5978	112.888	40.5257	0.00124328	2.79629e-06	0.000863706	0.000937298	1.60198e-07	0.00011812	0.00793651	0.00793651	0.00793651	0.00902344	0.00902344	0.00902344	1	1	1	0.00388866	1.71781e-05	0.0030847	0.00465417	1.65919e-06	0.000468844	0.0438776	0.0350655	0.0150248	0.0498867	0.0397168	0.0170699	0	0
Solyc01g079790.5.1;Solyc01g109790.3.1	Solyc01g079790.5.1 Glucose-1-phosphate adenylyltransferase (AHRD V3.11 *** tr|K4AXM4|K4AXM4_SOLLC)	Solyc01g079790.5.1	Solyc01g079790.5.1	Solyc01g079790.5.1 Glucose-1-phosphate adenylyltransferase (AHRD V3.11 *** tr|K4AXM4|K4AXM4_SOLLC)	22	5	5	3	3	5	5	239870	13573340	238620000	56.5862	994.789	0.0568827	38.2413	128.328	33.2748	0.00148324	4.99102e-05	0.00226914	0.00299333	1.41816e-07	0.000258594	0.0357143	0.0357143	0.00793651	0.0253473	0.0253473	0.00902344	1	1	0	0.00417522	0.000143871	0.00448112	0.0104894	1.57162e-06	0.00061628	0.100886	0.0871849	0.0150248	0.075651	0.0625341	0.0170699	0	0
Solyc12g099470.2.1;Solyc05g054310.4.1	Solyc12g099470.2.1 Elongation factor (AHRD V3.3 *** A0A200QRS9_9MAGN);Solyc05g054310.4.1 Elongation factor (AHRD V3.3 *** A0A200QRS9_9MAGN)	Solyc12g099470.2.1	Solyc12g099470.2.1	Solyc12g099470.2.1 Elongation factor (AHRD V3.3 *** A0A200QRS9_9MAGN)	11	4	5	0	3	5	5	141973	5088848	84562200	35.8437	595.62	0.0601788	13.6802	103.401	29.4502	0.00183891	3.053e-08	0.001351	0.00191582	5.58344e-08	0.000151877	0.0357143	0.0357143	0.00793651	0.0253473	0.0253473	0.00902344	0	1	0	0.00495676	1.55267e-06	0.0035076	0.00763676	9.56609e-07	0.000507487	0.100886	0.0871849	0.0150248	0.075651	0.0625341	0.0170699	0	1
Solyc02g071710.3.1;Solyc02g071720.2.1	Solyc02g071710.3.1 GDSL esterase/lipase At1g29670-like (AHRD V3.3 *** A0A1U8FLP2_CAPAN)	Solyc02g071710.3.1	Solyc02g071710.3.1	Solyc02g071710.3.1 GDSL esterase/lipase At1g29670-like (AHRD V3.3 *** A0A1U8FLP2_CAPAN)	8	5	5	1	1	5	5	84477	4180040	79299200	49.4814	938.708	0.0527123	NA	112.875	46.1372	NA	NA	0.00163051	0.0550631	0.000118011	0.000272797	0.333333	0.333333	0.00793651	0.143235	0.143235	0.00902344	NA	NA	1	NA	NA	0.00377341	0.0852362	0.000174386	0.000634314	0.404389	0.344603	0.0150248	0.178621	0.149675	0.0170699	0	0
Solyc10g082030.2.1	Solyc10g082030.2.1 Peroxiredoxin (AHRD V3.3 *** Q9FE12_PHAVU)	Solyc10g082030.2.1	Solyc10g082030.2.1	Solyc10g082030.2.1 Peroxiredoxin (AHRD V3.3 *** Q9FE12_PHAVU)	7	5	5	5	5	5	5	647896	14517920	239286000	22.4078	369.328	0.0606718	125.149	111.865	54.0618	0.0013761	6.19945e-05	0.000589828	0.00120419	3.50887e-06	0.000178612	0.00793651	0.00793651	0.00793651	0.00902344	0.00902344	0.00902344	1	1	1	0.00404372	0.00016594	0.00293363	0.00559365	1.2078e-05	0.000526292	0.0438776	0.0350655	0.0150248	0.0498867	0.0397168	0.0170699	0	0
Solyc11g018550.5.1	Solyc11g018550.5.1 Stromal ascorbate peroxidase (AHRD V3.11 *** tr|Q9TNL9|Q9TNL9_TOBAC)	Solyc11g018550.5.1	Solyc11g018550.5.1	Solyc11g018550.5.1 Stromal ascorbate peroxidase (AHRD V3.11 *** tr|Q9TNL9|Q9TNL9_TOBAC)	10	4	5	0	0	4	5	NA	2139820	40700800	NA	NA	0.0525744	NA	116.492	52.9209	NA	NA	0.00306077	NA	NA	0.000229207	NA	NA	0.015873	NA	NA	0.0143059	NA	NA	1	NA	NA	0.00536118	NA	NA	0.000590401	NA	NA	0.0233358	NA	NA	0.0213474	0	1
Solyc10g045550.2.1	Solyc10g045550.2.1 ras-related protein RABA2a (AHRD V3.3 *** A0A2I4HEM8_9ROSI)	Solyc10g045550.2.1	Solyc10g045550.2.1	Solyc10g045550.2.1 ras-related protein RABA2a (AHRD V3.3 *** A0A2I4HEM8_9ROSI)	6	5	5	0	0	5	5	NA	1610876	32083600	NA	NA	0.0502087	NA	128.195	38.3974	NA	NA	0.00164971	NA	NA	0.00019503	NA	NA	0.00793651	NA	NA	0.00902344	NA	NA	0	NA	NA	0.00379577	NA	NA	0.000544526	NA	NA	0.0150248	NA	NA	0.0170699	1	1
Solyc12g094640.4.1	Solyc12g094640.4.1 Glyceraldehyde-3-phosphate dehydrogenase (AHRD V3.11 *** tr|A0A2G2YA75|A0A2G2YA75_CAPAN)	Solyc12g094640.4.1	Solyc12g094640.4.1	Solyc12g094640.4.1 Glyceraldehyde-3-phosphate dehydrogenase (AHRD V3.11 *** tr|A0A2G2YA75|A0A2G2YA75_CAPAN)	30	5	5	5	5	5	5	16653260	565686000	7767060000	33.9685	466.399	0.0728314	63.2085	97.5191	40.8315	0.000101746	9.70801e-07	0.000530325	7.88778e-05	5.69017e-08	8.58782e-05	0.00793651	0.00793651	0.00793651	0.00902344	0.00902344	0.00902344	1	1	1	0.00157805	8.32783e-06	0.00293223	0.00173157	9.56609e-07	0.000437874	0.0438776	0.0350655	0.0150248	0.0498867	0.0397168	0.0170699	0	0
Solyc10g086190.3.1;Solyc09g007940.3.1	Solyc10g086190.3.1 Adenosine kinase (AHRD V3.3 *** A0A1U8FGB1_CAPAN);Solyc09g007940.3.1 Adenosine kinase (AHRD V3.3 *** A0A2G2VXW7_CAPBA)	Solyc10g086190.3.1	Solyc10g086190.3.1	Solyc10g086190.3.1 Adenosine kinase (AHRD V3.3 *** A0A1U8FGB1_CAPAN)	12	5	5	2	2	5	5	267285	14585520	228574000	54.5692	855.17	0.0638109	77.2094	110.709	38.0946	0.0325241	0.0438021	0.00114795	0.00539079	1.48624e-05	0.000157527	0.0952381	0.0952381	0.00793651	0.0528075	0.0528075	0.00902344	1	1	1	0.0468269	0.051549	0.00332182	0.0157242	3.60677e-05	0.000509955	0.192633	0.166918	0.0150248	0.107939	0.0929732	0.0170699	0	0
Solyc01g098550.3.1	Solyc01g098550.3.1 Tryptophan synthase alpha chain (AHRD V3.3 *** A0A2G2W7K5_CAPBA)	Solyc01g098550.3.1	Solyc01g098550.3.1	Solyc01g098550.3.1 Tryptophan synthase alpha chain (AHRD V3.3 *** A0A2G2W7K5_CAPBA)	7	4	5	0	0	4	5	NA	1.77531e+06	32054000	NA	NA	0.0553851	NA	140.31	36.1454	NA	NA	0.0118948	NA	NA	0.000737568	NA	NA	0.015873	NA	NA	0.0143059	NA	NA	0	NA	NA	0.0159355	NA	NA	0.00123534	NA	NA	0.0233358	NA	NA	0.0213474	0	1
Solyc05g056540.4.1	Solyc05g056540.4.1 Alcohol dehydrogenase-like protein (AHRD V3.3 *** Q8LDF7_ARATH)	Solyc05g056540.4.1	Solyc05g056540.4.1	Solyc05g056540.4.1 Alcohol dehydrogenase-like protein (AHRD V3.3 *** Q8LDF7_ARATH)	6	5	5	0	0	5	5	NA	1868186	15046780	NA	NA	0.124159	NA	70.0373	58.2507	NA	NA	0.0024295	NA	NA	0.00174592	NA	NA	0.00793651	NA	NA	0.00902344	NA	NA	1	NA	NA	0.00464858	NA	NA	0.0024781	NA	NA	0.0150248	NA	NA	0.0170699	1	1
Solyc00g500061.1.1;Solyc00g500142.1.1;Solyc01g056470.1.1	Solyc00g500061.1.1 Photosystem I assembly protein Ycf4 (AHRD V3.3 *** K4EQH2_DATST);Solyc00g500142.1.1 NAD(P)H-quinone oxidoreductase subunit J, chloroplastic (AHRD V3.3 *** A0A1U8QD64_CAPAN)	Solyc00g500061.1.1	Solyc00g500061.1.1	Solyc00g500061.1.1 Photosystem I assembly protein Ycf4 (AHRD V3.3 *** K4EQH2_DATST)	8	5	5	2	2	5	5	217178	9358300	191397800	43.0906	881.297	0.0488945	78.5859	130.811	46.4212	0.0410635	0.0374357	0.000542738	0.00813264	3.09128e-05	0.000117283	0.0952381	0.0952381	0.00793651	0.0528075	0.0528075	0.00902344	1	1	1	0.0570592	0.0453303	0.00293223	0.0207274	6.38058e-05	0.000468844	0.192633	0.166918	0.0150248	0.107939	0.0929732	0.0170699	0	0
Solyc05g047520.4.1	Solyc05g047520.4.1 Helicase (AHRD V3.3 *** A0A200R9A6_9MAGN)	Solyc05g047520.4.1	Solyc05g047520.4.1	Solyc05g047520.4.1 Helicase (AHRD V3.3 *** A0A200R9A6_9MAGN)	3	4	5	0	0	4	5	NA	419002	8440380	NA	NA	0.0496426	NA	106.315	44.3439	NA	NA	0.00260389	NA	NA	0.000231146	NA	NA	0.015873	NA	NA	0.0143059	NA	NA	1	NA	NA	0.00485708	NA	NA	0.000592483	NA	NA	0.0233358	NA	NA	0.0213474	0	1
Solyc11g006020.2.1	Solyc11g006020.2.1 NADH dehydrogenase-like complex O (AHRD V3.3 *-* A0A0F7GY98_9ASPA)	Solyc11g006020.2.1	Solyc11g006020.2.1	Solyc11g006020.2.1 NADH dehydrogenase-like complex O (AHRD V3.3 *-* A0A0F7GY98_9ASPA)	5	5	5	3	3	5	5	185213	8455220	121900600	45.6512	658.163	0.0693616	45.8087	113.569	41.4467	0.000571826	6.1898e-05	0.00130377	0.00137844	4.28167e-07	0.000193962	0.0357143	0.0357143	0.00793651	0.0253473	0.0253473	0.00902344	1	1	1	0.00235781	0.00016594	0.00345855	0.00600811	2.7593e-06	0.000543271	0.100886	0.0871849	0.0150248	0.075651	0.0625341	0.0170699	0	0
Solyc05g008450.3.1	Solyc05g008450.3.1 Phenol hydroxylase reductase (AHRD V3.3 *** A0A200QUX1_9MAGN)	Solyc05g008450.3.1	Solyc05g008450.3.1	Solyc05g008450.3.1 Phenol hydroxylase reductase (AHRD V3.3 *** A0A200QUX1_9MAGN)	13	5	5	5	5	5	5	2727480	26997400	447132000	9.89829	163.936	0.060379	59.9888	111.306	41.9047	0.00687255	6.44248e-07	0.00108548	0.00427624	1.2377e-07	0.000153689	0.015873	0.00793651	0.00793651	0.0162936	0.00902344	0.00902344	1	1	1	0.0126674	6.11606e-06	0.00326816	0.0133865	1.5113e-06	0.000508615	0.059447	0.0350655	0.0150248	0.0610222	0.0397168	0.0170699	0	0
Solyc01g099110.4.1	Solyc01g099110.4.1 Xaa-Pro aminopeptidase (AHRD V3.3 *** A0A2I0XJM9_9ASPA)	Solyc01g099110.4.1	Solyc01g099110.4.1	Solyc01g099110.4.1 Xaa-Pro aminopeptidase (AHRD V3.3 *** A0A2I0XJM9_9ASPA)	16	5	5	1	1	5	5	64061	7508460	166978000	117.208	2606.55	0.0449668	NA	101.429	41.8189	NA	NA	0.000745535	0.0157489	3.90131e-05	8.69967e-05	0.333333	0.333333	0.00793651	0.143235	0.143235	0.00902344	NA	NA	1	NA	NA	0.0030847	0.0331676	7.59443e-05	0.000437874	0.404389	0.344603	0.0150248	0.178621	0.149675	0.0170699	0	0
Solyc01g104270.4.1;Solyc10g045630.2.1	Solyc01g104270.4.1 protein RETICULATA-RELATED 1, chloroplastic-like (AHRD V3.3 *** A0A2I4FV19_9ROSI)	Solyc01g104270.4.1	Solyc01g104270.4.1	Solyc01g104270.4.1 protein RETICULATA-RELATED 1, chloroplastic-like (AHRD V3.3 *** A0A2I4FV19_9ROSI)	9	5	5	2	2	5	5	53713.5	1753322	39339800	32.6421	732.401	0.0445687	25.535	94.4202	18.8473	0.000727323	0.00369526	0.000672409	0.00482653	2.86729e-07	2.89442e-05	0.0952381	0.0952381	0.00793651	0.0528075	0.0528075	0.00902344	1	1	0	0.00273032	0.00550424	0.00302141	0.0144616	2.30976e-06	0.000399355	0.192633	0.166918	0.0150248	0.107939	0.0929732	0.0170699	0	0
Solyc08g076470.5.1	Solyc08g076470.5.1 Glycerol-3-phosphate acyltransferase, chloroplastic (AHRD V3.11 *** tr|A0A2G3AFN0|A0A2G3AFN0_CAPAN)	Solyc08g076470.5.1	Solyc08g076470.5.1	Solyc08g076470.5.1 Glycerol-3-phosphate acyltransferase, chloroplastic (AHRD V3.11 *** tr|A0A2G3AFN0|A0A2G3AFN0_CAPAN)	11	5	5	1	1	5	5	121320	4527100	103004400	37.3154	849.031	0.0439505	NA	133.339	34.7957	NA	NA	0.00469625	0.197523	4.93588e-05	0.000686527	0.333333	0.333333	0.00793651	0.143235	0.143235	0.00902344	NA	NA	0	NA	NA	0.00722453	0.239774	9.11722e-05	0.00116651	0.404389	0.344603	0.0150248	0.178621	0.149675	0.0170699	0	0
Solyc03g045090.3.1	Solyc03g045090.3.1 dihydroflavonol 4-reductase/flavanone protein (AHRD V3.3 *** AT3G02420.1)	Solyc03g045090.3.1	Solyc03g045090.3.1	Solyc03g045090.3.1 dihydroflavonol 4-reductase/flavanone protein (AHRD V3.3 *** AT3G02420.1)	3	4	5	0	0	4	5	NA	1.13264e+06	6305080	NA	NA	0.17964	NA	119.07	38.7908	NA	NA	0.0182164	NA	NA	0.00358675	NA	NA	0.015873	NA	NA	0.0143059	NA	NA	1	NA	NA	0.0231439	NA	NA	0.00467782	NA	NA	0.0233358	NA	NA	0.0213474	0	1
Solyc06g011280.3.1;Solyc11g028100.2.1;Solyc11g028090.3.1	Solyc06g011280.3.1 Elongation factor 1-gamma (AHRD V3.3 *** A0A2G2YHE8_CAPAN)	Solyc06g011280.3.1	Solyc06g011280.3.1	Solyc06g011280.3.1 Elongation factor 1-gamma (AHRD V3.3 *** A0A2G2YHE8_CAPAN)	25	5	5	5	5	5	5	1138688	68116800	1013484000	59.8204	890.045	0.0672105	104.038	120.267	33.8136	0.000248973	4.33863e-05	0.0013855	0.000245154	5.09382e-07	0.000168086	0.00793651	0.00793651	0.00793651	0.00902344	0.00902344	0.00902344	1	0	0	0.00173994	0.000130894	0.00352055	0.00215586	3.15981e-06	0.000516974	0.0438776	0.0350655	0.0150248	0.0498867	0.0397168	0.0170699	0	0
Solyc12g096700.2.1;Solyc12g017290.1.1	Solyc12g096700.2.1 60S ribosomal protein L9 (AHRD V3.3 *** A0A2G3AX04_CAPCH)	Solyc12g096700.2.1	Solyc12g096700.2.1	Solyc12g096700.2.1 60S ribosomal protein L9 (AHRD V3.3 *** A0A2G3AX04_CAPCH)	4	2	5	0	1	4	5	108290	2217715	96247600	20.4794	888.795	0.0230418	NA	80.3227	46.2764	NA	NA	0.000411804	0.0573384	0.000418257	6.31957e-05	0.4	0.333333	0.015873	0.157299	0.143235	0.0143059	NA	NA	1	NA	NA	0.00291928	0.0880718	0.000515598	0.000437874	0.460714	0.344603	0.0233358	0.187692	0.149675	0.0213474	0	1
Solyc05g048760.3.1;Solyc08g008670.3.1;Solyc05g046340.2.1;Solyc08g076550.3.1	Solyc05g048760.3.1 phosphomannomutase;Solyc08g008670.3.1 Phosphomannomutase (AHRD V3.3 *** PMM_SOLLC)	Solyc05g048760.3.1	Solyc05g048760.3.1	Solyc05g048760.3.1 phosphomannomutase	8	4	5	0	0	4	5	NA	1.39768e+06	20063600	NA	NA	0.0696626	NA	134.624	35.3814	NA	NA	0.0198023	NA	NA	0.00181309	NA	NA	0.015873	NA	NA	0.0143059	NA	NA	0	NA	NA	0.0249463	NA	NA	0.00256135	NA	NA	0.0233358	NA	NA	0.0213474	0	1
Solyc01g010350.5.1	Solyc01g010350.5.1 triose phosphate/phosphate translocator, chloroplastic-like (AHRD V3.11 *** tr|A0A2I4H880|A0A2I4H880_9ROSI)	Solyc01g010350.5.1	Solyc01g010350.5.1	Solyc01g010350.5.1 triose phosphate/phosphate translocator, chloroplastic-like (AHRD V3.11 *** tr|A0A2I4H880|A0A2I4H880_9ROSI)	2	4	5	0	0	4	5	NA	2.23004e+06	46925800	NA	NA	0.0475226	NA	120.138	37.4585	NA	NA	0.00706485	NA	NA	0.000413451	NA	NA	0.015873	NA	NA	0.0143059	NA	NA	1	NA	NA	0.0101395	NA	NA	0.000814312	NA	NA	0.0233358	NA	NA	0.0213474	0	1
Solyc06g076480.5.1	Solyc06g076480.5.1 Pentapeptide repeat (AHRD V3.11 *-* tr|A0A200QYM1|A0A200QYM1_9MAGN)	Solyc06g076480.5.1	Solyc06g076480.5.1	Solyc06g076480.5.1 Pentapeptide repeat (AHRD V3.11 *-* tr|A0A200QYM1|A0A200QYM1_9MAGN)	7	5	5	1	1	5	5	189040	1311250	27750600	6.93636	146.798	0.0472512	NA	135.729	26.4857	NA	NA	0.00368052	0.509736	6.42831e-05	0.000417273	1	0.333333	0.00793651	0.769698	0.143235	0.00902344	NA	NA	0	NA	NA	0.0061154	0.546756	0.0001108	0.000818998	1	0.344603	0.0150248	0.790114	0.149675	0.0170699	0	0
Solyc00g500088.2.1;Solyc00g500191.2.1;Solyc00g500125.1.1;Solyc00g500042.2.1;Solyc00g500324.1.1;Solyc00g500278.1.1;Solyc00g500126.1.1;Solyc00g500043.1.1;Solyc11g021290.3.1;Solyc11g021260.1.1;Solyc11g021240.4.1;Solyc00g500196.2.1;Solyc11g021270.1.1;Solyc00g500084.1.1;Solyc00g500190.1.1;Solyc00g500040.	Solyc00g500088.2.1 Protein TIC 214 (AHRD V3.11 *** sp|Q2VEC3|TI214_SOLTU);Solyc00g500191.2.1 Protein TIC 214 (AHRD V3.11 *** sp|Q2VEC3|TI214_SOLTU);Solyc00g500125.1.1 Protein TIC 214 (AHRD V3.3 *** TI214_SOLTU);Solyc00g500042.2.1 Protein TIC 214 (AHRD V3.1	Solyc00g500088.2.1	Solyc00g500088.2.1	Solyc00g500088.2.1 Protein TIC 214 (AHRD V3.11 *** sp|Q2VEC3|TI214_SOLTU)	43	5	5	5	5	5	5	464888	8982360	210616000	19.3216	453.047	0.042648	47.8738	74.3841	32.6468	0.000276502	7.90314e-08	0.000215074	0.000128113	1.16214e-08	2.03903e-05	0.00793651	0.00793651	0.00793651	0.00902344	0.00902344	0.00902344	1	1	1	0.00176881	2.59285e-06	0.00273839	0.00173157	8.536e-07	0.000399355	0.0438776	0.0350655	0.0150248	0.0498867	0.0397168	0.0170699	0	0
Solyc11g071640.3.1;Solyc06g073760.3.1;Solyc06g073750.4.1	Solyc11g071640.3.1 Glycosyl hydrolase family protein (AHRD V3.3 *** A0A1P8BG25_ARATH)	Solyc11g071640.3.1	Solyc11g071640.3.1	Solyc11g071640.3.1 Glycosyl hydrolase family protein (AHRD V3.3 *** A0A1P8BG25_ARATH)	9	5	5	1	4	5	5	326812	4075180	34341200	12.4695	105.079	0.118667	46.3149	27.8576	28.3699	0.000554483	4.32654e-05	4.15674e-06	3.95932e-05	6.52736e-07	4.1213e-06	0.015873	0.015873	0.00793651	0.0143059	0.0143059	0.00902344	1	1	1	0.00233862	0.000130894	0.001102	0.00171987	3.78587e-06	0.000399355	0.059447	0.0501208	0.0150248	0.0568806	0.0452955	0.0170699	0	0
Solyc06g051200.3.1	Solyc06g051200.3.1 50S ribosomal protein L3 (AHRD V3.3 *** A0A2G2YWM5_CAPAN)	Solyc06g051200.3.1	Solyc06g051200.3.1	Solyc06g051200.3.1 50S ribosomal protein L3 (AHRD V3.3 *** A0A2G2YWM5_CAPAN)	13	5	5	3	3	5	5	621511	10776420	180232000	17.3391	289.99	0.0597919	112.113	126.664	20.9753	0.0457324	0.0155114	0.00143597	0.0135301	5.22203e-05	0.00010466	0.0357143	0.0357143	0.00793651	0.0253473	0.0253473	0.00902344	1	0	0	0.062937	0.0199713	0.00358391	0.0300321	9.53945e-05	0.000457853	0.100886	0.0871849	0.0150248	0.075651	0.0625341	0.0170699	0	0
Solyc02g086830.3.1	Solyc02g086830.3.1 Protease Do-like chloroplastic-like (AHRD V3.3 *** A0A2K3P0Q7_TRIPR)	Solyc02g086830.3.1	Solyc02g086830.3.1	Solyc02g086830.3.1 Protease Do-like chloroplastic-like (AHRD V3.3 *** A0A2K3P0Q7_TRIPR)	17	5	5	2	2	5	5	293820	10567220	166192000	35.9649	565.625	0.0635844	13.9872	132.478	40.8889	0.00508687	7.0701e-07	0.00274973	0.0234044	2.54229e-06	0.000405978	0.0952381	0.0952381	0.00793651	0.0528075	0.0528075	0.00902344	1	1	0	0.00999256	6.53754e-06	0.00502035	0.0439118	9.44277e-06	0.000805935	0.192633	0.166918	0.0150248	0.107939	0.0929732	0.0170699	0	0
Solyc05g007560.3.1;Solyc02g087930.3.1	Solyc05g007560.3.1 60S ribosomal protein L34 (AHRD V3.3 *** A0A1U8HB42_CAPAN);Solyc02g087930.3.1 60S ribosomal protein L34 (AHRD V3.3 *** A0A1U8GY55_CAPAN)	Solyc05g007560.3.1;Solyc02g087930.3.1	Solyc05g007560.3.1	Solyc05g007560.3.1 60S ribosomal protein L34 (AHRD V3.3 *** A0A1U8HB42_CAPAN)	4	5	5	5	5	5	5	422088	4744632	111711000	11.2409	264.663	0.0424724	110.81	106.277	34.0841	0.00567834	4.85805e-05	0.000925366	0.00560628	1.18248e-06	9.39546e-05	0.015873	0.00793651	0.00793651	0.0162936	0.00902344	0.00902344	1	1	1	0.0109445	0.000142627	0.0031253	0.0160259	5.35811e-06	0.00044459	0.059447	0.0350655	0.0150248	0.0610222	0.0397168	0.0170699	0	0
Solyc07g064510.3.1	Solyc07g064510.3.1 RNA-binding protein (AHRD V3.3 *** A0A2K3PBB6_TRIPR)	Solyc07g064510.3.1	Solyc07g064510.3.1	Solyc07g064510.3.1 RNA-binding protein (AHRD V3.3 *** A0A2K3PBB6_TRIPR)	7	5	5	1	1	5	5	141530	4139500	65298800	29.2482	461.378	0.0633932	NA	92.2276	32.2151	NA	NA	0.00110675	0.0411371	4.71294e-05	0.000115948	0.333333	0.333333	0.00793651	0.143235	0.143235	0.00902344	NA	NA	0	NA	NA	0.00329265	0.0678938	8.7894e-05	0.00046833	0.404389	0.344603	0.0150248	0.178621	0.149675	0.0170699	0	0
Solyc03g071590.3.1	Solyc03g071590.3.1 chloroplast malate dehydrogenase	Solyc03g071590.3.1	Solyc03g071590.3.1	Solyc03g071590.3.1 chloroplast malate dehydrogenase	7	5	5	1	1	5	5	55260	1874172	30670000	33.9155	555.013	0.0611077	NA	107.977	32.0749	NA	NA	0.00100962	0.0411212	6.95394e-05	0.000124523	0.333333	0.333333	0.00793651	0.143235	0.143235	0.00902344	NA	NA	1	NA	NA	0.00322842	0.0678938	0.000117077	0.000478801	0.404389	0.344603	0.0150248	0.178621	0.149675	0.0170699	0	0
Solyc06g083820.3.1	Solyc06g083820.3.1 Ribosomal protein L14 (AHRD V3.3 *** A0A200PVX1_9MAGN)	Solyc06g083820.3.1	Solyc06g083820.3.1	Solyc06g083820.3.1 Ribosomal protein L14 (AHRD V3.3 *** A0A200PVX1_9MAGN)	7	5	5	4	5	5	5	659328	23784620	417428000	36.074	633.111	0.056979	97.4053	128.96	24.9092	0.000924611	1.57859e-05	0.00190474	0.00069875	1.27077e-07	0.000176234	0.00793651	0.00793651	0.00793651	0.00902344	0.00902344	0.00902344	1	1	0	0.00318724	5.79358e-05	0.00406503	0.00379698	1.53552e-06	0.000522527	0.0438776	0.0350655	0.0150248	0.0498867	0.0397168	0.0170699	0	0
Solyc03g123870.3.1	Solyc03g123870.3.1 Exocyst complex component EXO84B (AHRD V3.3 *** A0A1U8FU49_CAPAN)	Solyc03g123870.3.1	Solyc03g123870.3.1	Solyc03g123870.3.1 Exocyst complex component EXO84B (AHRD V3.3 *** A0A1U8FU49_CAPAN)	2	4	5	0	0	4	5	NA	649562	4038160	NA	NA	0.160856	NA	66.0761	39.6166	NA	NA	0.0185203	NA	NA	0.00396508	NA	NA	0.015873	NA	NA	0.0143059	NA	NA	1	NA	NA	0.0234925	NA	NA	0.00511694	NA	NA	0.0233358	NA	NA	0.0213474	0	1
Solyc05g054580.3.1;Solyc09g091520.2.1	Solyc05g054580.3.1 60S acidic ribosomal protein P0 (AHRD V3.3 *** A0A1U8FJI2_CAPAN)	Solyc05g054580.3.1	Solyc05g054580.3.1	Solyc05g054580.3.1 60S acidic ribosomal protein P0 (AHRD V3.3 *** A0A1U8FJI2_CAPAN)	16	5	5	4	4	5	5	621625	28876560	370136000	46.4533	595.433	0.0780161	93.4539	110.019	35.841	0.000328996	0.000112658	0.00128748	0.000374846	4.77676e-07	0.000178625	0.015873	0.015873	0.00793651	0.0143059	0.0143059	0.00902344	1	1	1	0.00180021	0.000259586	0.00345549	0.00261711	3.01143e-06	0.000526292	0.059447	0.0501208	0.0150248	0.0568806	0.0452955	0.0170699	0	0
Solyc08g006350.3.1;Solyc08g006330.3.1;Solyc08g006410.5.1;Solyc08g006360.3.1	Solyc08g006350.3.1 Glycosyltransferase (AHRD V3.3 *** B9VJL9_9SOLA);Solyc08g006330.3.1 UDP-xylose phenolic glycosyltransferase;Solyc08g006410.5.1 Glycosyltransferase (AHRD V3.11 *** tr|B9VJL9|B9VJL9_9SOLA)	Solyc08g006350.3.1	Solyc08g006350.3.1	Solyc08g006350.3.1 Glycosyltransferase (AHRD V3.3 *** B9VJL9_9SOLA)	5	4	5	0	0	4	5	NA	1239875	18624800	NA	NA	0.0665712	NA	107.901	47.3857	NA	NA	0.00463465	NA	NA	0.000454258	NA	NA	0.015873	NA	NA	0.0143059	NA	NA	1	NA	NA	0.00715056	NA	NA	0.000868475	NA	NA	0.0233358	NA	NA	0.0213474	0	1
Solyc11g005340.3.1	Solyc11g005340.3.1 Plastid-lipid associated protein PAP / fibrillin family protein (AHRD V3.3 *** F4KFC4_ARATH)	Solyc11g005340.3.1	Solyc11g005340.3.1	Solyc11g005340.3.1 Plastid-lipid associated protein PAP / fibrillin family protein (AHRD V3.3 *** F4KFC4_ARATH)	10	4	5	0	0	4	5	NA	3.78126e+06	78982800	NA	NA	0.0478744	NA	130.079	52.6019	NA	NA	0.00564153	NA	NA	0.000423539	NA	NA	0.015873	NA	NA	0.0143059	NA	NA	1	NA	NA	0.00842874	NA	NA	0.000827758	NA	NA	0.0233358	NA	NA	0.0213474	0	1
Solyc03g115990.3.1	Solyc03g115990.3.1 Malate dehydrogenase (AHRD V3.3 *** O48906_MEDSA)	Solyc03g115990.3.1	Solyc03g115990.3.1	Solyc03g115990.3.1 Malate dehydrogenase (AHRD V3.3 *** O48906_MEDSA)	17	5	5	4	5	5	5	768978	21701940	278460000	28.2218	362.117	0.0779356	77.0171	104.061	32.6314	0.000516498	7.27466e-05	0.000865569	0.000459028	1.05054e-06	9.62729e-05	0.00793651	0.00793651	0.00793651	0.00902344	0.00902344	0.00902344	1	0	1	0.00224442	0.000185647	0.0030847	0.00302162	5.07763e-06	0.00044806	0.0438776	0.0350655	0.0150248	0.0498867	0.0397168	0.0170699	0	0
Solyc04g082780.3.1	Solyc04g082780.3.1 NAD(P)-binding Rossmann-fold superfamily protein (AHRD V3.3 *** A0A2U1KKT7_ARTAN)	Solyc04g082780.3.1	Solyc04g082780.3.1	Solyc04g082780.3.1 NAD(P)-binding Rossmann-fold superfamily protein (AHRD V3.3 *** A0A2U1KKT7_ARTAN)	15	5	5	0	0	5	5	NA	6757400	125229800	NA	NA	0.05396	NA	89.9541	29.6201	NA	NA	0.000879127	NA	NA	6.63718e-05	NA	NA	0.00793651	NA	NA	0.00902344	NA	NA	0	NA	NA	0.0030847	NA	NA	0.000437874	NA	NA	0.0150248	NA	NA	0.0170699	1	1
Solyc02g079770.3.1	Solyc02g079770.3.1 Multiple organellar RNA editing factor 9, chloroplastic (AHRD V3.3 *** MORF9_ARATH)	Solyc02g079770.3.1	Solyc02g079770.3.1	Solyc02g079770.3.1 Multiple organellar RNA editing factor 9, chloroplastic (AHRD V3.3 *** MORF9_ARATH)	3	5	5	1	1	5	5	81771	906704	22526200	11.0883	275.479	0.0402511	NA	83.0216	57.6455	NA	NA	0.000345085	0.11037	0.000450632	8.22601e-05	0.333333	0.333333	0.00793651	0.143235	0.143235	0.00902344	NA	NA	1	NA	NA	0.0028938	0.14871	0.000549666	0.000437874	0.404389	0.344603	0.0150248	0.178621	0.149675	0.0170699	0	0
Solyc04g080960.4.1	Solyc04g080960.4.1 pre-pro-cysteine proteinase	Solyc04g080960.4.1	Solyc04g080960.4.1	Solyc04g080960.4.1 pre-pro-cysteine proteinase	6	5	5	1	1	5	5	87859	1833590	27265000	20.8697	310.327	0.0672507	NA	118.113	44.5244	NA	NA	0.000638226	0.0580618	0.00031	0.000157605	0.333333	0.333333	0.00793651	0.143235	0.143235	0.00902344	NA	NA	1	NA	NA	0.00300898	0.0885923	0.000392148	0.000509955	0.404389	0.344603	0.0150248	0.178621	0.149675	0.0170699	0	0
Solyc06g073290.1.1	Solyc06g073290.1.1 Tetrapyrrole-binding protein, chloroplastic (AHRD V3.3 *** A0A2G2ZDA2_CAPAN)	Solyc06g073290.1.1	Solyc06g073290.1.1	Solyc06g073290.1.1 Tetrapyrrole-binding protein, chloroplastic (AHRD V3.3 *** A0A2G2ZDA2_CAPAN)	4	3	5	0	0	3	5	NA	492897	10165000	NA	NA	0.0484896	NA	87.3127	19.753	NA	NA	0.0173932	NA	NA	0.000105337	NA	NA	0.0357143	NA	NA	0.0253473	NA	NA	0	NA	NA	0.0222402	NA	NA	0.000458473	NA	NA	0.0461555	NA	NA	0.0332058	0	1
Solyc12g099000.3.1	Solyc12g099000.3.1 S-adenosylmethionine synthase (AHRD V3.3 *** A0A2G2VJM2_CAPBA)	Solyc12g099000.3.1	Solyc12g099000.3.1	Solyc12g099000.3.1 S-adenosylmethionine synthase (AHRD V3.3 *** A0A2G2VJM2_CAPBA)	10	2	5	1	2	5	5	178550	7378980	131568200	41.3272	736.87	0.0560848	19.9915	88.6973	35.4656	0.000761479	1.80428e-05	0.000805562	0.00477185	2.27769e-06	0.000103933	0.0952381	0.0952381	0.00793651	0.0528075	0.0528075	0.00902344	1	1	1	0.0027999	6.32831e-05	0.0030847	0.0143905	8.6912e-06	0.000457214	0.192633	0.166918	0.0150248	0.107939	0.0929732	0.0170699	0	0
Solyc12g014050.2.1	Solyc12g014050.2.1 Zinc-binding dehydrogenase, putative (AHRD V3.3 *** Q8LBA4_ARATH)	Solyc12g014050.2.1	Solyc12g014050.2.1	Solyc12g014050.2.1 Zinc-binding dehydrogenase, putative (AHRD V3.3 *** Q8LBA4_ARATH)	5	5	5	0	0	5	5	NA	1245674	14934980	NA	NA	0.0834065	NA	100.877	50.7234	NA	NA	0.00169152	NA	NA	0.000467621	NA	NA	0.00793651	NA	NA	0.00902344	NA	NA	1	NA	NA	0.00382844	NA	NA	0.000884847	NA	NA	0.0150248	NA	NA	0.0170699	1	1
Solyc09g065730.3.1	Solyc09g065730.3.1 2-methyl-6-phytyl-1,4-hydroquinone methyltransferase, chloroplastic (AHRD V3.3 *** A0A2G2ZXV1_CAPAN)	Solyc09g065730.3.1	Solyc09g065730.3.1	Solyc09g065730.3.1 2-methyl-6-phytyl-1,4-hydroquinone methyltransferase, chloroplastic (AHRD V3.3 *** A0A2G2ZXV1_CAPAN)	2	5	5	2	2	5	5	257295	6024520	73801200	23.4148	286.835	0.0816317	26.3033	109.837	37.6415	0.00124837	0.000339268	0.000826743	0.00771576	7.40869e-06	0.000157927	0.0952381	0.0952381	0.00793651	0.0528075	0.0528075	0.00902344	1	1	1	0.00388866	0.000647611	0.0030847	0.0201555	2.11677e-05	0.000509955	0.192633	0.166918	0.0150248	0.107939	0.0929732	0.0170699	0	0
Solyc02g082000.3.1	Solyc02g082000.3.1 40S ribosomal protein S15 (AHRD V3.3 *** A0A2G3D6Q0_CAPCH)	Solyc02g082000.3.1	Solyc02g082000.3.1	Solyc02g082000.3.1 40S ribosomal protein S15 (AHRD V3.3 *** A0A2G3D6Q0_CAPCH)	8	5	5	4	4	5	5	1.63063e+06	23191800	523950000	14.2226	321.317	0.0442634	121.47	108.666	29.5445	0.0144795	0.00174949	0.00114383	0.00953721	1.53155e-05	0.000110048	0.031746	0.015873	0.00793651	0.0274863	0.0143059	0.00902344	1	0	0	0.022918	0.00282394	0.00331614	0.0231791	3.70125e-05	0.000464359	0.100886	0.0501208	0.0150248	0.0798862	0.0452955	0.0170699	0	0
Solyc06g048610.3.1	Solyc06g048610.3.1 tRNA-binding domain (AHRD V3.3 *** A0A200Q6E8_9MAGN)	Solyc06g048610.3.1	Solyc06g048610.3.1	Solyc06g048610.3.1 tRNA-binding domain (AHRD V3.3 *** A0A200Q6E8_9MAGN)	6	5	5	0	0	5	5	NA	1700988	22347600	NA	NA	0.076115	NA	87.8814	21.8745	NA	NA	0.00266375	NA	NA	0.000264172	NA	NA	0.00793651	NA	NA	0.00902344	NA	NA	0	NA	NA	0.0049231	NA	NA	0.000623814	NA	NA	0.0150248	NA	NA	0.0170699	1	1
Solyc11g010960.2.1	Solyc11g010960.2.1 Alcohol dehydrogenase (AHRD V3.3 *** A0A1Y1I027_KLENI)	Solyc11g010960.2.1	Solyc11g010960.2.1	Solyc11g010960.2.1 Alcohol dehydrogenase (AHRD V3.3 *** A0A1Y1I027_KLENI)	13	5	5	1	1	5	5	198920	10239580	171262000	51.4759	860.959	0.059789	NA	89.3033	37.3381	NA	NA	0.000644378	0.0200401	6.84378e-05	9.2814e-05	0.333333	0.333333	0.00793651	0.143235	0.143235	0.00902344	NA	NA	1	NA	NA	0.00300898	0.0395003	0.000115726	0.000443575	0.404389	0.344603	0.0150248	0.178621	0.149675	0.0170699	0	0
Solyc06g081980.1.1	Solyc06g081980.1.1 Pyridoxal 5-phosphate synthase pdxS subunit (AHRD V3.3 *** U9T0K3_RHIID)	Solyc06g081980.1.1	Solyc06g081980.1.1	Solyc06g081980.1.1 Pyridoxal 5-phosphate synthase pdxS subunit (AHRD V3.3 *** U9T0K3_RHIID)	12	5	5	5	5	5	5	470356	23606960	350418000	50.1896	745.007	0.067368	96.5686	81.0643	20.306	0.000598724	0.000207845	0.00085733	0.000293901	2.13076e-06	5.10753e-05	0.00793651	0.00793651	0.00793651	0.00902344	0.00902344	0.00902344	1	0	0	0.00242534	0.000425245	0.0030847	0.00227814	8.35028e-06	0.000425123	0.0438776	0.0350655	0.0150248	0.0498867	0.0397168	0.0170699	0	0
Solyc11g043130.2.1	Solyc11g043130.2.1 Phosphatidylinositol 4-kinase alpha.1	Solyc11g043130.2.1	Solyc11g043130.2.1	Solyc11g043130.2.1 Phosphatidylinositol 4-kinase alpha.1	3	5	3	0	0	5	3	NA	775960	1.72128e+06	NA	NA	0.450805	NA	72.9514	88.2235	NA	NA	0.571991	NA	NA	0.468004	NA	NA	0.785714	NA	NA	0.654721	NA	NA	1	NA	NA	0.581249	NA	NA	0.479523	NA	NA	0.803423	NA	NA	0.666578	1	0
Solyc05g053300.3.1	Solyc05g053300.3.1 dihydrolipoamide dehydrogenase precursor	Solyc05g053300.3.1	Solyc05g053300.3.1	Solyc05g053300.3.1 dihydrolipoamide dehydrogenase precursor	31	5	5	5	5	5	5	2304088	92039400	1101540000	39.9461	478.081	0.0835552	78.1029	107.542	41.2143	0.000165059	1.50505e-05	0.000803756	0.000163693	3.92717e-07	0.000151126	0.00793651	0.00793651	0.00793651	0.00902344	0.00902344	0.00902344	1	1	1	0.00157805	5.58124e-05	0.0030847	0.00188049	2.68066e-06	0.000506567	0.0438776	0.0350655	0.0150248	0.0498867	0.0397168	0.0170699	0	0
Solyc10g086550.2.1;Solyc09g010950.3.1	Solyc10g086550.2.1 ATP-dependent zinc metalloprotease FTSH 3, mitochondrial (AHRD V3.3 *** A0A2G2YLB4_CAPAN);Solyc09g010950.3.1 ATP-dependent zinc metalloprotease FTSH 3, mitochondrial (AHRD V3.3 *** A0A2G2VYB5_CAPBA)	Solyc10g086550.2.1	Solyc10g086550.2.1	Solyc10g086550.2.1 ATP-dependent zinc metalloprotease FTSH 3, mitochondrial (AHRD V3.3 *** A0A2G2YLB4_CAPAN)	5	5	5	1	1	5	5	56986	829662	10010080	14.559	175.659	0.0828827	NA	85.1635	39.9024	NA	NA	0.00147712	0.0875054	0.000370954	0.00037016	0.333333	0.333333	0.00793651	0.143235	0.143235	0.00902344	NA	NA	1	NA	NA	0.00360739	0.121453	0.000461208	0.000758843	0.404389	0.344603	0.0150248	0.178621	0.149675	0.0170699	0	0
Solyc12g008720.2.1;Solyc05g008010.3.1	Solyc12g008720.2.1 60S ribosomal protein L.1;Solyc05g008010.3.1 60S ribosomal protein L.1	Solyc12g008720.2.1	Solyc12g008720.2.1	Solyc12g008720.2.1 60S ribosomal protein L.1	4	5	5	3	3	5	5	346113	2406810	59372200	6.95383	171.54	0.0405377	110.915	107.669	45.2638	0.0770164	0.00770871	0.00103178	0.0649499	5.77449e-05	0.000199181	0.142857	0.0357143	0.00793651	0.10105	0.0253473	0.00902344	1	1	1	0.100401	0.0105347	0.00323725	0.0972981	0.000102036	0.000551165	0.278284	0.0871849	0.0150248	0.178621	0.0625341	0.0170699	0	0
Solyc11g006250.2.1	Solyc11g006250.2.1 GDSL-motif lipase/hydrolase family protein 2	Solyc11g006250.2.1	Solyc11g006250.2.1	Solyc11g006250.2.1 GDSL-motif lipase/hydrolase family protein 2	5	4	5	0	0	4	5	NA	825705	20721000	NA	NA	0.0398487	NA	54.0428	30.6659	NA	NA	0.000290459	NA	NA	1.21227e-05	NA	NA	0.015873	NA	NA	0.0143059	NA	NA	1	NA	NA	0.00288314	NA	NA	0.000399355	NA	NA	0.0233358	NA	NA	0.0213474	0	1
Solyc04g007980.3.1	Solyc04g007980.3.1 2-oxoglutarate (2OG) and Fe(II)-dependent oxygenase superfamily protein (AHRD V3.3 *** O80850_ARATH)	Solyc04g007980.3.1	Solyc04g007980.3.1	Solyc04g007980.3.1 2-oxoglutarate (2OG) and Fe(II)-dependent oxygenase superfamily protein (AHRD V3.3 *** O80850_ARATH)	5	4	5	0	0	4	5	NA	1810425	2663480	NA	NA	0.679722	NA	154.077	67.2874	NA	NA	0.236538	NA	NA	0.168924	NA	NA	0.285714	NA	NA	0.220671	NA	NA	1	NA	NA	0.248021	NA	NA	0.176802	NA	NA	0.320268	NA	NA	0.229733	0	1
Solyc01g007920.2.1	Solyc01g007920.2.1 Isochorismatase-like (AHRD V3.3 *** A0A200QJT4_9MAGN)	Solyc01g007920.2.1	Solyc01g007920.2.1	Solyc01g007920.2.1 Isochorismatase-like (AHRD V3.3 *** A0A200QJT4_9MAGN)	2	4	5	0	0	4	5	NA	984315	7544040	NA	NA	0.130476	NA	99.0523	43.545	NA	NA	0.00937641	NA	NA	0.00104809	NA	NA	0.015873	NA	NA	0.0143059	NA	NA	1	NA	NA	0.0129618	NA	NA	0.00161211	NA	NA	0.0233358	NA	NA	0.0213474	0	1
Solyc09g082730.5.1;Solyc09g082720.3.1	Solyc09g082730.5.1 NAD(P)-linked oxidoreductase, aldo/keto reductase family protein (AHRD V3.3 *** A0A1Y1HY98_KLENI)	Solyc09g082730.5.1	Solyc09g082730.5.1	Solyc09g082730.5.1 NAD(P)-linked oxidoreductase, aldo/keto reductase family protein (AHRD V3.3 *** A0A1Y1HY98_KLENI)	4	4	5	1	1	4	5	128110	2086625	18335200	16.2878	143.121	0.113804	NA	74.5825	36.2801	NA	NA	0.00197615	0.0326275	0.000167746	0.000183503	0.4	0.333333	0.015873	0.157299	0.143235	0.0143059	NA	NA	1	NA	NA	0.00414376	0.0568637	0.000231925	0.000534585	0.460714	0.344603	0.0233358	0.187692	0.149675	0.0213474	0	0
Solyc09g083210.3.1;Solyc10g045610.1.1	Solyc09g083210.3.1 Protein kinase-like domain-containing protein (AHRD V3.3 *** A0A2U1MF72_ARTAN)	Solyc09g083210.3.1	Solyc09g083210.3.1	Solyc09g083210.3.1 Protein kinase-like domain-containing protein (AHRD V3.3 *** A0A2U1MF72_ARTAN)	3	5	2	0	0	5	2	NA	2505880	2038670	NA	NA	1.22917	NA	59.4182	129.196	NA	NA	0.652083	NA	NA	0.372377	NA	NA	0.857143	NA	NA	0.698535	NA	NA	1	NA	NA	0.660106	NA	NA	0.384442	NA	NA	0.868562	NA	NA	0.710347	1	0
Solyc09g091970.5.1	Solyc09g091970.5.1 Epimerase family protein SDR39U1-like protein, chloroplastic (AHRD V3.11 *** tr|A0A2G3CRJ5|A0A2G3CRJ5_CAPCH)	Solyc09g091970.5.1	Solyc09g091970.5.1	Solyc09g091970.5.1 Epimerase family protein SDR39U1-like protein, chloroplastic (AHRD V3.11 *** tr|A0A2G3CRJ5|A0A2G3CRJ5_CAPCH)	4	5	5	0	0	5	5	NA	881564	11229860	NA	NA	0.0785018	NA	123.478	34.7589	NA	NA	0.00184209	NA	NA	0.000333849	NA	NA	0.00793651	NA	NA	0.00902344	NA	NA	1	NA	NA	0.00397918	NA	NA	0.000712708	NA	NA	0.0150248	NA	NA	0.0170699	1	1
Solyc02g093370.3.1	Solyc02g093370.3.1 altered inheritance of mitochondria protein 32-like (AHRD V3.11 *** tr|A0A2I4HUQ2|A0A2I4HUQ2_9ROSI)	Solyc02g093370.3.1	Solyc02g093370.3.1	Solyc02g093370.3.1 altered inheritance of mitochondria protein 32-like (AHRD V3.11 *** tr|A0A2I4HUQ2|A0A2I4HUQ2_9ROSI)	4	5	5	0	0	5	5	NA	825850	13373620	NA	NA	0.0617522	NA	78.2751	48.9958	NA	NA	0.00142888	NA	NA	0.000276134	NA	NA	0.00793651	NA	NA	0.00902344	NA	NA	1	NA	NA	0.00357369	NA	NA	0.000638434	NA	NA	0.0150248	NA	NA	0.0170699	1	1
Solyc06g150137.1.1;Solyc05g047530.3.1;Solyc12g056810.2.1	Solyc06g150137.1.1 Cytochrome P450 (AHRD V3.3 *** A0A2U1MXM4_ARTAN)	Solyc06g150137.1.1	Solyc06g150137.1.1	Solyc06g150137.1.1 Cytochrome P450 (AHRD V3.3 *** A0A2U1MXM4_ARTAN)	17	5	5	2	2	5	5	458010	6001420	86895200	13.1033	189.723	0.069065	35.969	109.573	31.5007	0.00932706	0.00794989	0.00170837	0.0383091	6.25651e-06	0.000205107	0.0952381	0.0952381	0.00793651	0.0528075	0.0528075	0.00902344	1	1	0	0.0160757	0.0108228	0.00385623	0.0646151	1.83736e-05	0.00055744	0.192633	0.166918	0.0150248	0.107939	0.0929732	0.0170699	0	0
Solyc10g051377.1.1	Solyc10g051377.1.1 RNA-binding protein (AHRD V3.3 *** O24106_NICGU)	Solyc10g051377.1.1	Solyc10g051377.1.1	Solyc10g051377.1.1 RNA-binding protein (AHRD V3.3 *** O24106_NICGU)	3	4	5	1	1	4	5	272650	1.19654e+06	43215000	4.38857	158.5	0.0276881	NA	56.5037	38.8247	NA	NA	0.000189934	0.146067	0.000262332	1.09168e-05	0.4	0.333333	0.015873	0.157299	0.143235	0.0143059	NA	NA	1	NA	NA	0.00273839	0.187174	0.000339248	0.000399355	0.460714	0.344603	0.0233358	0.187692	0.149675	0.0213474	0	0
Solyc08g048250.4.1	Solyc08g048250.4.1 Peroxisomal (S)-2-hydroxy-acid oxidase GL.1	Solyc08g048250.4.1	Solyc08g048250.4.1	Solyc08g048250.4.1 Peroxisomal (S)-2-hydroxy-acid oxidase GL.1	3	5	5	5	5	5	5	3246320	94614600	1215534000	29.1452	374.434	0.0778379	52.7603	49.1905	37.6823	1.34641e-05	1.98804e-07	4.54889e-05	1.30511e-05	8.31318e-08	3.4614e-05	0.00793651	0.00793651	0.00793651	0.00902344	0.00902344	0.00902344	1	1	1	0.00153614	3.62944e-06	0.00197178	0.00155115	1.21757e-06	0.000401222	0.0438776	0.0350655	0.0150248	0.0498867	0.0397168	0.0170699	0	0
Solyc05g010260.5.1	Solyc05g010260.5.1 6-phosphogluconate dehydrogenase, decarboxylating (AHRD V3.11 *** tr|A0A1U8F1N4|A0A1U8F1N4_CAPAN)	Solyc05g010260.5.1	Solyc05g010260.5.1	Solyc05g010260.5.1 6-phosphogluconate dehydrogenase, decarboxylating (AHRD V3.11 *** tr|A0A1U8F1N4|A0A1U8F1N4_CAPAN)	6	5	5	0	1	5	5	104870	2278386	32451800	21.7258	309.448	0.0702083	NA	130.204	27.6153	NA	NA	0.00601325	0.218698	4.70645e-05	0.000989114	0.333333	0.333333	0.00793651	0.143235	0.143235	0.00902344	NA	NA	0	NA	NA	0.00887298	0.26162	8.7894e-05	0.0015428	0.404389	0.344603	0.0150248	0.178621	0.149675	0.0170699	1	1
Solyc03g098230.3.1	Solyc03g098230.3.1 Bifunctional D-cysteine desulfhydrase/1-aminocyclopropane-1-carboxylate deaminase, mitochondrial (AHRD V3.3 *** A0A2G2X7N7_CAPBA)	Solyc03g098230.3.1	Solyc03g098230.3.1	Solyc03g098230.3.1 Bifunctional D-cysteine desulfhydrase/1-aminocyclopropane-1-carboxylate deaminase, mitochondrial (AHRD V3.3 *** A0A2G2X7N7_CAPBA)	8	5	5	0	0	5	5	NA	2747218	46218800	NA	NA	0.0594394	NA	147.191	52.2322	NA	NA	0.00275004	NA	NA	0.000604594	NA	NA	0.00793651	NA	NA	0.00902344	NA	NA	1	NA	NA	0.00502035	NA	NA	0.00105801	NA	NA	0.0150248	NA	NA	0.0170699	1	1
Solyc01g099770.3.1;Solyc01g099780.3.1	Solyc01g099770.3.1 meloidogyne-induced giant cell protein DB141;Solyc01g099780.3.1 Translationally controlled tumor protein (AHRD V3.3 *** U3SXQ9_NICBE)	Solyc01g099770.3.1	Solyc01g099770.3.1	Solyc01g099770.3.1 meloidogyne-induced giant cell protein DB141	9	5	5	5	5	5	5	1149202	21221540	395700000	18.4663	344.326	0.0536304	56.6562	74.446	38.169	0.000140539	4.12628e-07	8.15512e-05	0.000135369	1.50656e-07	3.61099e-05	0.00793651	0.00793651	0.00793651	0.00902344	0.00902344	0.00902344	1	1	1	0.00157805	4.97951e-06	0.00236947	0.00173157	1.58874e-06	0.000401222	0.0438776	0.0350655	0.0150248	0.0498867	0.0397168	0.0170699	0	0
Solyc04g008520.3.1	Solyc04g008520.3.1 Outer envelope pore protein 37, chloroplastic (AHRD V3.3 *** A0A2G2V4I7_CAPBA)	Solyc04g008520.3.1	Solyc04g008520.3.1	Solyc04g008520.3.1 Outer envelope pore protein 37, chloroplastic (AHRD V3.3 *** A0A2G2V4I7_CAPBA)	11	5	5	0	0	5	5	NA	6008120	98123600	NA	NA	0.0612301	NA	130.188	31.3765	NA	NA	0.00191314	NA	NA	0.000186011	NA	NA	0.00793651	NA	NA	0.00902344	NA	NA	0	NA	NA	0.00407204	NA	NA	0.000537017	NA	NA	0.0150248	NA	NA	0.0170699	1	1
Solyc05g018590.3.1;Solyc05g018570.3.1	Solyc05g018590.3.1 26S protease regulatory subunit 8 (AHRD V3.3 *** A0A2G3DFZ1_CAPCH);Solyc05g018570.3.1 26S protease regulatory subunit 8 (AHRD V3.3 *** A0A2G3DFZ1_CAPCH)	Solyc05g018590.3.1;Solyc05g018570.3.1	Solyc05g018590.3.1	Solyc05g018590.3.1 26S protease regulatory subunit 8 (AHRD V3.3 *** A0A2G3DFZ1_CAPCH)	12	5	5	4	4	5	5	117451	3703330	73553400	31.5308	626.246	0.0503489	31.692	92.8234	37.9321	0.000419046	5.36795e-08	0.00042895	0.000235511	2.27911e-08	5.26337e-05	0.015873	0.015873	0.00793651	0.0143059	0.0143059	0.00902344	1	1	1	0.00203906	2.24822e-06	0.00291928	0.00210256	9.05591e-07	0.000427008	0.059447	0.0501208	0.0150248	0.0568806	0.0452955	0.0170699	0	0
Solyc07g066310.3.1	Solyc07g066310.3.1 Photosystem II 10 kDa polypeptide, chloroplastic (AHRD V3.3 *** A0A2G3C3G4_CAPCH)	Solyc07g066310.3.1	Solyc07g066310.3.1	Solyc07g066310.3.1 Photosystem II 10 kDa polypeptide, chloroplastic (AHRD V3.3 *** A0A2G3C3G4_CAPCH)	4	5	5	2	2	5	5	307910	13658960	205680000	44.3602	667.987	0.0664088	57.9997	83.8111	25.3754	0.0132869	0.0307714	0.000580454	0.00222594	3.6996e-06	4.5129e-05	0.0952381	0.0952381	0.00793651	0.0528075	0.0528075	0.00902344	1	1	1	0.0212858	0.0375802	0.00293223	0.00846296	1.25118e-05	0.000415993	0.192633	0.166918	0.0150248	0.107939	0.0929732	0.0170699	0	0
Solyc02g094640.4.1;Solyc07g017860.3.1	Solyc02g094640.4.1 Acetyl-coenzyme A synthetase (AHRD V3.3 *** A0A2G2XHZ6_CAPBA)	Solyc02g094640.4.1	Solyc02g094640.4.1	Solyc02g094640.4.1 Acetyl-coenzyme A synthetase (AHRD V3.3 *** A0A2G2XHZ6_CAPBA)	18	5	5	2	2	5	5	262370	12920420	216212000	49.2451	824.074	0.0597581	100.796	94.2464	46.3351	0.100177	0.0708934	0.000372861	0.00382945	5.80547e-05	7.66428e-05	0.0952381	0.0952381	0.00793651	0.0528075	0.0528075	0.00902344	1	1	1	0.126903	0.0799163	0.00291928	0.0123765	0.000102036	0.000437874	0.192633	0.166918	0.0150248	0.107939	0.0929732	0.0170699	0	0
Solyc11g071620.3.1;Solyc11g071610.2.1;Solyc11g071600.2.1;Solyc01g088200.4.1;Solyc01g009230.4.1;Solyc01g088230.3.1	Solyc11g071620.3.1 aldehyde oxidase 1;Solyc11g071610.2.1 Aldehyde oxidase 3 (AHRD V3.3 *** B0LB01_PEA)	Solyc11g071620.3.1	Solyc11g071620.3.1	Solyc11g071620.3.1 aldehyde oxidase 1	23	4	5	2	2	5	5	75115.5	4424500	103321800	58.9026	1375.51	0.0428225	40.8315	99.9629	28.9863	0.00148491	0.00833754	0.00132924	0.00687893	1.52256e-06	0.0001209	0.0952381	0.0952381	0.00793651	0.0528075	0.0528075	0.00902344	1	1	0	0.00417522	0.0112858	0.00350035	0.0185152	6.61488e-06	0.000472793	0.192633	0.166918	0.0150248	0.107939	0.0929732	0.0170699	0	0
Solyc02g093290.3.1	Solyc02g093290.3.1 Nicotinate phosphoribosyltransferase (AHRD V3.3 *** A0A2G3D572_CAPCH)	Solyc02g093290.3.1	Solyc02g093290.3.1	Solyc02g093290.3.1 Nicotinate phosphoribosyltransferase (AHRD V3.3 *** A0A2G3D572_CAPCH)	5	3	5	0	5	5	5	142003	1424668	18701200	10.0327	131.696	0.0761806	89.0618	66.8442	33.601	0.00219723	1.73104e-05	0.00111733	0.00205432	6.4825e-07	0.000163146	0.015873	0.00793651	0.00793651	0.0162936	0.00902344	0.00902344	1	1	1	0.00564663	6.16249e-05	0.00329562	0.00802229	3.77875e-06	0.000513148	0.059447	0.0350655	0.0150248	0.0610222	0.0397168	0.0170699	0	1
Solyc02g030480.4.1;Solyc08g014360.2.1	Solyc02g030480.4.1 Alcohol dehydrogenase superfamily (AHRD V3.3 *-* A0A200Q008_9MAGN)	Solyc02g030480.4.1	Solyc02g030480.4.1	Solyc02g030480.4.1 Alcohol dehydrogenase superfamily (AHRD V3.3 *-* A0A200Q008_9MAGN)	8	5	5	0	0	5	5	NA	2159742	45394600	NA	NA	0.0475771	NA	131.81	40.5672	NA	NA	0.00298086	NA	NA	0.000440662	NA	NA	0.00793651	NA	NA	0.00902344	NA	NA	0	NA	NA	0.0052723	NA	NA	0.000852585	NA	NA	0.0150248	NA	NA	0.0170699	1	1
Solyc06g072120.3.1	Solyc06g072120.3.1 40S ribosomal protein SA (AHRD V3.3 *** A0A1U8H4B1_CAPAN)	Solyc06g072120.3.1	Solyc06g072120.3.1	Solyc06g072120.3.1 40S ribosomal protein SA (AHRD V3.3 *** A0A1U8H4B1_CAPAN)	15	5	5	3	5	5	5	1131140	56234600	722886000	49.715	639.077	0.0777918	88.5796	112.403	31.9433	0.000383197	8.66862e-05	0.0012915	0.000327366	1.21406e-06	0.000167008	0.00793651	0.00793651	0.00793651	0.00902344	0.00902344	0.00902344	1	0	1	0.00196252	0.000212829	0.00345849	0.00239248	5.45857e-06	0.000515116	0.0438776	0.0350655	0.0150248	0.0498867	0.0397168	0.0170699	0	0
Solyc05g050800.3.1	Solyc05g050800.3.1 Phosphoglycerate mutase family protein (AHRD V3.3 *** A0A1I9LN21_ARATH)	Solyc05g050800.3.1	Solyc05g050800.3.1	Solyc05g050800.3.1 Phosphoglycerate mutase family protein (AHRD V3.3 *** A0A1I9LN21_ARATH)	5	4	5	0	0	4	5	NA	3722235	22472200	NA	NA	0.165637	NA	125.335	28.2895	NA	NA	0.0418256	NA	NA	0.00726058	NA	NA	0.015873	NA	NA	0.0143059	NA	NA	0	NA	NA	0.0498481	NA	NA	0.00881447	NA	NA	0.0233358	NA	NA	0.0213474	0	1
Solyc01g111520.3.1	Solyc01g111520.3.1 Calcium-dependent lipid-binding (CaLB domain) family protein (AHRD V3.3 *** A0A1P8BD17_ARATH)	Solyc01g111520.3.1	Solyc01g111520.3.1	Solyc01g111520.3.1 Calcium-dependent lipid-binding (CaLB domain) family protein (AHRD V3.3 *** A0A1P8BD17_ARATH)	6	5	5	0	0	5	5	NA	1850834	21139600	NA	NA	0.0875529	NA	98.4075	40.7174	NA	NA	0.0012794	NA	NA	0.00021373	NA	NA	0.00793651	NA	NA	0.00902344	NA	NA	1	NA	NA	0.00345499	NA	NA	0.000571431	NA	NA	0.0150248	NA	NA	0.0170699	1	1
Solyc01g006510.3.1	Solyc01g006510.3.1 sorbitol related enzyme	Solyc01g006510.3.1	Solyc01g006510.3.1	Solyc01g006510.3.1 sorbitol related enzyme	8	5	5	1	1	5	5	322810	10985420	173288000	34.0306	536.811	0.063394	NA	105.953	40.4019	NA	NA	0.00117121	0.0434386	8.38231e-05	0.000163132	0.333333	0.333333	0.00793651	0.143235	0.143235	0.00902344	NA	NA	1	NA	NA	0.00334272	0.0710813	0.000133381	0.000513148	0.404389	0.344603	0.0150248	0.178621	0.149675	0.0170699	0	0
Solyc11g008990.2.1	Solyc11g008990.2.1 Phage shock protein A, PspA (AHRD V3.3 *** B2J6D9_NOSP7)	Solyc11g008990.2.1	Solyc11g008990.2.1	Solyc11g008990.2.1 Phage shock protein A, PspA (AHRD V3.3 *** B2J6D9_NOSP7)	10	5	5	1	1	5	5	104580	2231760	40096800	21.3402	383.408	0.0556593	NA	93.8166	24.4453	NA	NA	0.00102193	0.055101	2.02753e-05	6.71159e-05	0.333333	0.333333	0.00793651	0.143235	0.143235	0.00902344	NA	NA	0	NA	NA	0.00322842	0.0852362	4.58466e-05	0.000437874	0.404389	0.344603	0.0150248	0.178621	0.149675	0.0170699	0	0
Solyc12g006140.2.1	Solyc12g006140.2.1 Cab-5 gene encoding chlorophyll a/b-binding protein	Solyc12g006140.2.1	Solyc12g006140.2.1	Solyc12g006140.2.1 Cab-5 gene encoding chlorophyll a/b-binding protein	8	4	5	0	5	5	5	1280380	30360000	391842000	23.7117	306.036	0.0774802	53.5109	95.9405	35.0578	0.000296293	1.01276e-06	0.000804729	0.000187972	5.39136e-08	0.000108502	0.00793651	0.00793651	0.00793651	0.00902344	0.00902344	0.00902344	1	1	1	0.00176881	8.38864e-06	0.0030847	0.0019009	9.56609e-07	0.00046038	0.0438776	0.0350655	0.0150248	0.0498867	0.0397168	0.0170699	0	1
Solyc12g099930.2.1	Solyc12g099930.2.1 Serine--glyoxylate aminotransferase (AHRD V3.3 *** A0A2G2YAX9_CAPAN)	Solyc12g099930.2.1	Solyc12g099930.2.1	Solyc12g099930.2.1 Serine--glyoxylate aminotransferase (AHRD V3.3 *** A0A2G2YAX9_CAPAN)	30	5	5	5	5	5	5	10446520	282642600	5173200000	27.0561	495.208	0.0546359	89.4378	108.34	54.4005	0.000356994	4.08355e-06	0.00029637	0.000356833	6.43062e-07	0.00011847	0.00793651	0.00793651	0.00793651	0.00902344	0.00902344	0.00902344	1	1	1	0.00190346	2.27147e-05	0.00288314	0.00253873	3.76957e-06	0.000468844	0.0438776	0.0350655	0.0150248	0.0498867	0.0397168	0.0170699	0	0
Solyc03g118040.3.1	Solyc03g118040.3.1 calnexin	Solyc03g118040.3.1	Solyc03g118040.3.1	Solyc03g118040.3.1 calnexin	5	5	5	0	0	5	5	NA	887106	9940240	NA	NA	0.0892439	NA	136.434	64.2532	NA	NA	0.00508239	NA	NA	0.00238559	NA	NA	0.00793651	NA	NA	0.00902344	NA	NA	1	NA	NA	0.00773379	NA	NA	0.00324007	NA	NA	0.0150248	NA	NA	0.0170699	1	1
Solyc01g109940.4.1;Solyc10g054040.3.1	Solyc01g109940.4.1 26S proteasome regulatory subunit (AHRD V3.11 *** tr|A8IR41|A8IR41_CHLRE)	Solyc01g109940.4.1	Solyc01g109940.4.1	Solyc01g109940.4.1 26S proteasome regulatory subunit (AHRD V3.11 *** tr|A8IR41|A8IR41_CHLRE)	15	5	5	1	1	5	5	103510	3933660	88523800	38.0027	855.22	0.0444362	NA	79.7637	38.6204	NA	NA	0.000196076	0.0166183	7.14914e-05	2.68351e-05	0.333333	0.333333	0.00793651	0.143235	0.143235	0.00902344	NA	NA	1	NA	NA	0.00273839	0.0344321	0.000119496	0.000399355	0.404389	0.344603	0.0150248	0.178621	0.149675	0.0170699	0	0
Solyc05g052350.3.1	Solyc05g052350.3.1 Leucine-rich repeat receptor-like protein kinase (AHRD V3.3 *** A0A2R6PLL3_ACTCH)	Solyc05g052350.3.1	Solyc05g052350.3.1	Solyc05g052350.3.1 Leucine-rich repeat receptor-like protein kinase (AHRD V3.3 *** A0A2R6PLL3_ACTCH)	3	5	5	0	0	5	5	NA	782150	3835168	NA	NA	0.203942	NA	53.8521	62.4887	NA	NA	0.017709	NA	NA	0.0177083	NA	NA	0.0555556	NA	NA	0.0472018	NA	NA	1	NA	NA	0.0225594	NA	NA	0.0202863	NA	NA	0.0715115	NA	NA	0.0602189	1	1
Solyc08g076220.3.1	Solyc08g076220.3.1 Phosphoribulokinase (AHRD V3.3 *** A0A1U8GUA7_CAPAN)	Solyc08g076220.3.1	Solyc08g076220.3.1	Solyc08g076220.3.1 Phosphoribulokinase (AHRD V3.3 *** A0A1U8GUA7_CAPAN)	20	5	5	5	5	5	5	1176774	33785200	475136000	28.71	403.761	0.0711064	121.073	88.7245	20.2209	0.00041713	0.000117462	0.000727369	0.000289258	9.43204e-07	4.05599e-05	0.00793651	0.00793651	0.00793651	0.00902344	0.00902344	0.00902344	1	0	0	0.00203906	0.000267198	0.0030847	0.00227814	4.71602e-06	0.000403903	0.0438776	0.0350655	0.0150248	0.0498867	0.0397168	0.0170699	0	0
Solyc03g120670.3.1;Solyc12g044250.2.1	Solyc03g120670.3.1 2-hydroxyacid dehydrogenase (AHRD V3.3 *** A9CH04_AGRFC)	Solyc03g120670.3.1	Solyc03g120670.3.1	Solyc03g120670.3.1 2-hydroxyacid dehydrogenase (AHRD V3.3 *** A9CH04_AGRFC)	14	5	5	1	1	5	5	138430	6889440	119367800	49.7684	862.297	0.0577161	NA	96.8208	38.3794	NA	NA	0.000260411	0.0127386	6.82123e-05	4.01766e-05	0.333333	0.333333	0.00793651	0.143235	0.143235	0.00902344	NA	NA	1	NA	NA	0.00288314	0.0288289	0.000115717	0.0004031	0.404389	0.344603	0.0150248	0.178621	0.149675	0.0170699	0	0
Solyc05g012340.4.1	Solyc05g012340.4.1 Erlin-2 (AHRD V3.3 *** A0A2G2YD74_CAPAN)	Solyc05g012340.4.1	Solyc05g012340.4.1	Solyc05g012340.4.1 Erlin-2 (AHRD V3.3 *** A0A2G2YD74_CAPAN)	8	5	5	1	1	5	5	235970	3914780	42518600	16.5902	180.186	0.0920722	NA	76.6885	34.1456	NA	NA	0.000285587	0.0215027	0.000111756	5.06445e-05	0.333333	0.333333	0.00793651	0.143235	0.143235	0.00902344	NA	NA	1	NA	NA	0.00288314	0.0415601	0.00016749	0.000425123	0.404389	0.344603	0.0150248	0.178621	0.149675	0.0170699	0	0
Solyc02g080810.3.1	Solyc02g080810.3.1 Aminomethyltransferase (AHRD V3.3 *** A0A2G2VBG4_CAPBA)	Solyc02g080810.3.1	Solyc02g080810.3.1	Solyc02g080810.3.1 Aminomethyltransferase (AHRD V3.3 *** A0A2G2VBG4_CAPBA)	24	5	5	5	5	5	5	3918480	162504200	2340560000	41.4712	597.313	0.0694296	57.6532	102.172	44.0108	9.62235e-05	2.57781e-07	0.000542188	5.64234e-05	3.30662e-08	9.82937e-05	0.00793651	0.00793651	0.00793651	0.00902344	0.00902344	0.00902344	1	1	1	0.00157805	3.99001e-06	0.00293223	0.00173157	9.05591e-07	0.000450258	0.0438776	0.0350655	0.0150248	0.0498867	0.0397168	0.0170699	0	0
Solyc04g077040.3.1	Solyc04g077040.3.1 Xylulose kinase (AHRD V3.3 *** A0A2G2X084_CAPBA)	Solyc04g077040.3.1	Solyc04g077040.3.1	Solyc04g077040.3.1 Xylulose kinase (AHRD V3.3 *** A0A2G2X084_CAPBA)	10	5	5	0	0	5	5	NA	2186020	33000000	NA	NA	0.066243	NA	135.963	52.7135	NA	NA	0.00305164	NA	NA	0.000728122	NA	NA	0.00793651	NA	NA	0.00902344	NA	NA	1	NA	NA	0.00535448	NA	NA	0.00122429	NA	NA	0.0150248	NA	NA	0.0170699	1	1
Solyc00g500192.1.1;Solyc00g500124.1.1;Solyc00g500087.1.1;Solyc00g500280.1.1	Solyc00g500192.1.1 NAD(P)H-quinone oxidoreductase subunit H, chloroplastic (AHRD V3.3 *** A0A1U8QCJ3_CAPAN);Solyc00g500124.1.1 NAD(P)H-quinone oxidoreductase subunit H, chloroplastic (AHRD V3.3 *** A0A1U8QCJ3_CAPAN);Solyc00g500087.1.1 NAD(P)H-quinone oxido	Solyc00g500192.1.1;Solyc00g500124.1.1;Solyc00g500087.1.1	Solyc00g500192.1.1	Solyc00g500192.1.1 NAD(P)H-quinone oxidoreductase subunit H, chloroplastic (AHRD V3.3 *** A0A1U8QCJ3_CAPAN)	20	5	5	3	3	5	5	547863	31463460	603930000	57.4294	1102.34	0.0520979	136.52	122.856	44.2771	0.0176691	0.00877628	0.000617728	0.00215394	2.51932e-05	0.000116744	0.0357143	0.0357143	0.00793651	0.0253473	0.0253473	0.00902344	1	0	1	0.0272445	0.0118123	0.00300796	0.00827114	5.46246e-05	0.000468844	0.100886	0.0871849	0.0150248	0.075651	0.0625341	0.0170699	0	0
Solyc11g017250.2.1	Solyc11g017250.2.1 Dihydrolipoamide acetyltransferase component of pyruvate dehydrogenase complex (AHRD V3.3 *** A0A2G2WYT7_CAPBA)	Solyc11g017250.2.1	Solyc11g017250.2.1	Solyc11g017250.2.1 Dihydrolipoamide acetyltransferase component of pyruvate dehydrogenase complex (AHRD V3.3 *** A0A2G2WYT7_CAPBA)	16	5	5	2	2	5	5	331304	10458300	197742000	31.567	596.859	0.0528886	104.818	133.892	32.9598	0.122671	0.0829827	0.00133868	0.0187309	7.09076e-05	0.000144209	0.0952381	0.0952381	0.00793651	0.0528075	0.0528075	0.00902344	1	0	0	0.152315	0.0920307	0.0035076	0.0376579	0.000118862	0.000499501	0.192633	0.166918	0.0150248	0.107939	0.0929732	0.0170699	0	0
Solyc05g054760.5.1;Solyc05g013950.1.1	Solyc05g054760.5.1 Glutathione S-transferase (AHRD V3.11 *** tr|A0A200PZB1|A0A200PZB1_9MAGN)	Solyc05g054760.5.1	Solyc05g054760.5.1	Solyc05g054760.5.1 Glutathione S-transferase (AHRD V3.11 *** tr|A0A200PZB1|A0A200PZB1_9MAGN)	16	5	5	1	1	5	5	410940	7942340	175506000	19.3272	427.084	0.045254	NA	118.649	64.345	NA	NA	0.000585101	0.0881574	0.000401451	0.000142346	0.333333	0.333333	0.00793651	0.143235	0.143235	0.00902344	NA	NA	1	NA	NA	0.00293223	0.122064	0.000496464	0.000497153	0.404389	0.344603	0.0150248	0.178621	0.149675	0.0170699	0	0
Solyc11g007990.2.1	Solyc11g007990.2.1 chloroplast malate dehydrogenase (mdh)	Solyc11g007990.2.1	Solyc11g007990.2.1	Solyc11g007990.2.1 chloroplast malate dehydrogenase (mdh)	19	5	5	1	2	5	5	626440	23252340	331606000	37.1182	529.35	0.0701204	55.8741	79.3636	34.8763	0.0157822	0.0261666	0.000269234	0.0016524	5.8439e-06	3.32363e-05	0.0952381	0.0952381	0.00793651	0.0528075	0.0528075	0.00902344	1	1	1	0.0248154	0.0323448	0.00288314	0.00684735	1.74265e-05	0.000401222	0.192633	0.166918	0.0150248	0.107939	0.0929732	0.0170699	0	0
Solyc07g007310.3.1	Solyc07g007310.3.1 Methyltransferase-like (AHRD V3.3 *** Q67W64_ORYSJ)	Solyc07g007310.3.1	Solyc07g007310.3.1	Solyc07g007310.3.1 Methyltransferase-like (AHRD V3.3 *** Q67W64_ORYSJ)	5	4	5	0	0	5	5	NA	1082070	22787200	NA	NA	0.0474859	NA	105.258	37.7177	NA	NA	0.000811885	NA	NA	7.68267e-05	NA	NA	0.00793651	NA	NA	0.00902344	NA	NA	1	NA	NA	0.0030847	NA	NA	0.000437874	NA	NA	0.0150248	NA	NA	0.0170699	0	1
Solyc11g013440.2.1;Solyc05g052690.5.1	Solyc11g013440.2.1 Eukaryotic translation initiation factor 3 subunit F (AHRD V3.3 *** A0A1U8GMA9_CAPAN)	Solyc11g013440.2.1	Solyc11g013440.2.1	Solyc11g013440.2.1 Eukaryotic translation initiation factor 3 subunit F (AHRD V3.3 *** A0A1U8GMA9_CAPAN)	6	5	5	1	1	5	5	146330	2303802	51868000	15.7439	354.459	0.0444166	NA	135.953	46.9051	NA	NA	0.00100313	0.168442	0.000556132	0.000231747	0.333333	0.333333	0.00793651	0.143235	0.143235	0.00902344	NA	NA	1	NA	NA	0.00322691	0.209864	0.000671993	0.000592483	0.404389	0.344603	0.0150248	0.178621	0.149675	0.0170699	0	0
Solyc05g008060.4.1	Solyc05g008060.4.1 SlPIN4	Solyc05g008060.4.1	Solyc05g008060.4.1	Solyc05g008060.4.1 SlPIN4	4	5	5	0	0	5	5	NA	2500780	4169160	NA	NA	0.599828	NA	82.8388	49.5052	NA	NA	0.187443	NA	NA	0.181814	NA	NA	0.0952381	NA	NA	0.0758002	NA	NA	1	NA	NA	0.199928	NA	NA	0.189984	NA	NA	0.109851	NA	NA	0.0867342	1	1
Solyc02g078940.3.1	Solyc02g078940.3.1 Oxidoreductase, zinc-binding dehydrogenase family protein (AHRD V3.3 *** A0A2U1PX72_ARTAN)	Solyc02g078940.3.1	Solyc02g078940.3.1	Solyc02g078940.3.1 Oxidoreductase, zinc-binding dehydrogenase family protein (AHRD V3.3 *** A0A2U1PX72_ARTAN)	3	3	5	0	0	3	5	NA	1250850	8046800	NA	NA	0.155447	NA	90.1121	37.1794	NA	NA	0.0372591	NA	NA	0.00308443	NA	NA	0.0357143	NA	NA	0.0253473	NA	NA	1	NA	NA	0.0449672	NA	NA	0.00407	NA	NA	0.0461555	NA	NA	0.0332058	0	1
Solyc00g500062.1.1;Solyc06g036210.1.1;Solyc00g500141.1.1	Solyc00g500062.1.1 NAD(P)H-quinone oxidoreductase subunit K, chloroplastic (AHRD V3.3 *** A0A1U8QCE3_CAPAN)	Solyc00g500062.1.1	Solyc00g500062.1.1	Solyc00g500062.1.1 NAD(P)H-quinone oxidoreductase subunit K, chloroplastic (AHRD V3.3 *** A0A1U8QCE3_CAPAN)	10	5	5	1	1	5	5	52324	10974400	174194000	209.739	3329.14	0.063001	NA	110.582	38.3718	NA	NA	0.00135404	0.0120211	3.3375e-05	0.000194359	0.333333	0.333333	0.00793651	0.143235	0.143235	0.00902344	NA	NA	1	NA	NA	0.00350786	0.0276847	6.79211e-05	0.00054349	0.404389	0.344603	0.0150248	0.178621	0.149675	0.0170699	0	0
Solyc10g078620.1.1;Solyc03g045110.3.1	Solyc10g078620.1.1 40S ribosomal protein S5 (AHRD V3.3 *** A0A1U8EKR1_CAPAN)	Solyc10g078620.1.1	Solyc10g078620.1.1	Solyc10g078620.1.1 40S ribosomal protein S5 (AHRD V3.3 *** A0A1U8EKR1_CAPAN)	16	5	5	1	5	5	5	1956556	44163400	626614000	22.572	320.264	0.0704794	57.6601	91.4302	21.959	0.000358392	1.58241e-06	0.000973564	0.000177738	1.69248e-08	7.01554e-05	0.00793651	0.00793651	0.00793651	0.00902344	0.00902344	0.00902344	1	1	0	0.00190346	1.11552e-05	0.00319708	0.00189587	8.536e-07	0.000437874	0.0438776	0.0350655	0.0150248	0.0498867	0.0397168	0.0170699	0	0
Solyc10g006530.4.1	Solyc10g006530.4.1 Photosynthetic NDH subcomplex L 3 (AHRD V3.3 *-* A0A0F7CYJ0_9ROSI)	Solyc10g006530.4.1	Solyc10g006530.4.1	Solyc10g006530.4.1 Photosynthetic NDH subcomplex L 3 (AHRD V3.3 *-* A0A0F7CYJ0_9ROSI)	2	5	5	2	2	5	5	133176	1726110	26653200	12.9611	200.135	0.0647618	61.712	115.62	31.5366	0.0422214	0.0403027	0.000829275	0.0240265	1.64723e-05	8.09773e-05	0.0952381	0.0952381	0.00793651	0.0528075	0.0528075	0.00902344	1	1	1	0.0584416	0.0482278	0.0030847	0.0447555	3.89957e-05	0.000437874	0.192633	0.166918	0.0150248	0.107939	0.0929732	0.0170699	0	0
Solyc09g091070.3.1	Solyc09g091070.3.1 Malate dehydrogenase (AHRD V3.3 *** O48906_MEDSA)	Solyc09g091070.3.1	Solyc09g091070.3.1	Solyc09g091070.3.1 Malate dehydrogenase (AHRD V3.3 *** O48906_MEDSA)	9	5	5	1	1	5	5	620100	5764060	105091000	9.29537	169.474	0.0548483	NA	119.838	46.6983	NA	NA	0.00093152	0.195161	0.000423858	0.000170315	0.333333	0.333333	0.00793651	0.143235	0.143235	0.00902344	NA	NA	1	NA	NA	0.00313043	0.23766	0.000520842	0.000517465	0.404389	0.344603	0.0150248	0.178621	0.149675	0.0170699	0	0
Solyc01g095430.3.1	Solyc01g095430.3.1 Protein CURVATURE THYLAKOID 1A, chloroplastic (AHRD V3.3 *** A0A2G2YXY1_CAPAN)	Solyc01g095430.3.1	Solyc01g095430.3.1	Solyc01g095430.3.1 Protein CURVATURE THYLAKOID 1A, chloroplastic (AHRD V3.3 *** A0A2G2YXY1_CAPAN)	4	5	5	2	2	5	5	239412	887026	17080400	3.70501	71.343	0.0519324	83.7187	103.325	39.221	0.295405	0.0841018	0.000683717	0.200349	0.000166876	7.68334e-05	0.380952	0.0952381	0.00793651	0.245278	0.0528075	0.00902344	1	1	1	0.331983	0.0931267	0.00302521	0.242439	0.000231551	0.000437874	0.457853	0.166918	0.0150248	0.276206	0.0929732	0.0170699	0	0
Solyc08g066180.3.1	Solyc08g066180.3.1 Haloacid dehalogenase-like hydrolase family protein (AHRD V3.3 *** A0A2U1QHW6_ARTAN)	Solyc08g066180.3.1	Solyc08g066180.3.1	Solyc08g066180.3.1 Haloacid dehalogenase-like hydrolase family protein (AHRD V3.3 *** A0A2U1QHW6_ARTAN)	8	5	5	1	1	5	5	90118	2251978	46119800	24.9892	511.771	0.0488289	NA	125.5	42.6245	NA	NA	0.00155964	0.110683	0.000139123	0.000220225	0.333333	0.333333	0.00793651	0.143235	0.143235	0.00902344	NA	NA	1	NA	NA	0.00371757	0.148783	0.000198503	0.00057647	0.404389	0.344603	0.0150248	0.178621	0.149675	0.0170699	0	0
Solyc12g098490.2.1	Solyc12g098490.2.1 Serine hydroxymethyltransferase (AHRD V3.3 *** A0A2G3CI35_CAPCH)	Solyc12g098490.2.1	Solyc12g098490.2.1	Solyc12g098490.2.1 Serine hydroxymethyltransferase (AHRD V3.3 *** A0A2G3CI35_CAPCH)	6	5	5	2	2	5	5	98579	4437160	56147600	45.0112	569.57	0.0790267	20.7457	127.185	49.5177	0.00126164	5.42313e-06	0.00137309	0.00753677	1.26955e-05	0.000397142	0.0952381	0.0952381	0.00793651	0.0528075	0.0528075	0.00902344	1	1	1	0.00388866	2.72589e-05	0.003519	0.0197776	3.18238e-05	0.000796111	0.192633	0.166918	0.0150248	0.107939	0.0929732	0.0170699	0	0
Solyc07g062870.3.1	Solyc07g062870.3.1 30S ribosomal protein S20, chloroplastic (AHRD V3.3 *** A0A2G3C1Q1_CAPCH)	Solyc07g062870.3.1	Solyc07g062870.3.1	Solyc07g062870.3.1 30S ribosomal protein S20, chloroplastic (AHRD V3.3 *** A0A2G3C1Q1_CAPCH)	8	5	5	5	5	5	5	563100	4330506	87040800	7.69047	154.574	0.0497526	97.6167	98.9186	43.4876	0.0166601	0.000267089	0.000834003	0.0159091	1.21535e-05	0.000122595	0.031746	0.00793651	0.00793651	0.0282801	0.00902344	0.00902344	1	0	1	0.0258557	0.000532681	0.0030847	0.033383	3.08492e-05	0.000477383	0.100886	0.0350655	0.0150248	0.0798862	0.0397168	0.0170699	0	0
Solyc02g080570.3.1	Solyc02g080570.3.1 Soluble starch synthase (AHRD V3.3 *** C7F7H9_SOLTU)	Solyc02g080570.3.1	Solyc02g080570.3.1	Solyc02g080570.3.1 Soluble starch synthase (AHRD V3.3 *** C7F7H9_SOLTU)	15	5	5	0	0	5	5	NA	3130602	68853600	NA	NA	0.0454675	NA	116.992	29.5545	NA	NA	0.00420643	NA	NA	0.000523195	NA	NA	0.00793651	NA	NA	0.00902344	NA	NA	0	NA	NA	0.00668621	NA	NA	0.000957793	NA	NA	0.0150248	NA	NA	0.0170699	1	1
Solyc05g013570.3.1	Solyc05g013570.3.1 BTB/POZ domain-containing protein (AHRD V3.3 *** A0A2G2VN16_CAPBA)	Solyc05g013570.3.1	Solyc05g013570.3.1	Solyc05g013570.3.1 BTB/POZ domain-containing protein (AHRD V3.3 *** A0A2G2VN16_CAPBA)	3	5	5	1	1	5	5	836500	2569982	5775820	3.0723	6.90475	0.444955	NA	58.8975	44.9582	NA	NA	0.0683943	0.401413	0.014559	0.0551965	0.666667	0.333333	0.031746	0.379775	0.143235	0.0282801	NA	NA	1	NA	NA	0.0781182	0.442938	0.0156664	0.0597326	0.716004	0.344603	0.0458889	0.410158	0.149675	0.0365479	0	0
Solyc09g008240.3.1;Solyc06g072960.1.1;Solyc06g072950.4.1	Solyc09g008240.3.1 ABC transporter (AHRD V3.3 *** A0A200R5N4_9MAGN)	Solyc09g008240.3.1	Solyc09g008240.3.1	Solyc09g008240.3.1 ABC transporter (AHRD V3.3 *** A0A200R5N4_9MAGN)	12	5	5	0	2	5	5	40132	3335532	11517360	83.114	286.987	0.289609	0.313628	55.8227	75.0547	0.000342335	0.000111149	0.0475306	0.0010553	0.000276388	0.0474929	0.0952381	0.0952381	0.0952381	0.0528075	0.0528075	0.0758002	0	0	1	0.00184552	0.000257184	0.0561148	0.00503351	0.000353094	0.0515689	0.192633	0.166918	0.109851	0.107939	0.0929732	0.0867342	1	1
Solyc07g008350.3.1	Solyc07g008350.3.1 Mitochondrial outer membrane protein porin 4 (AHRD V3.3 *** A0A2G2Z131_CAPAN)	Solyc07g008350.3.1	Solyc07g008350.3.1	Solyc07g008350.3.1 Mitochondrial outer membrane protein porin 4 (AHRD V3.3 *** A0A2G2Z131_CAPAN)	9	4	5	1	1	4	5	91951	1.59538e+06	18255520	17.3503	198.535	0.0873915	NA	154.602	59.1376	NA	NA	0.0135861	0.281834	0.00200348	0.00275249	0.4	0.333333	0.015873	0.157299	0.143235	0.0143059	NA	NA	1	NA	NA	0.017821	0.326962	0.00227179	0.00367711	0.460714	0.344603	0.0233358	0.187692	0.149675	0.0213474	0	0
Solyc04g008590.3.1	Solyc04g008590.3.1 Pyruvate dehydrogenase .1	Solyc04g008590.3.1	Solyc04g008590.3.1	Solyc04g008590.3.1 Pyruvate dehydrogenase .1	2	3	5	0	0	3	5	NA	560190	14955900	NA	NA	0.0374561	NA	86.1577	43.6292	NA	NA	0.0175623	NA	NA	0.000407599	NA	NA	0.0357143	NA	NA	0.0253473	NA	NA	1	NA	NA	0.0224144	NA	NA	0.000807598	NA	NA	0.0461555	NA	NA	0.0332058	0	1
Solyc04g010260.3.1	Solyc04g010260.3.1 Splicing factor 3B subunit 3 (AHRD V3.3 *** A0A2G3CE29_CAPCH)	Solyc04g010260.3.1	Solyc04g010260.3.1	Solyc04g010260.3.1 Splicing factor 3B subunit 3 (AHRD V3.3 *** A0A2G3CE29_CAPCH)	7	5	5	0	0	5	5	NA	492993	16477800	NA	NA	0.0299186	NA	86.9939	29.3867	NA	NA	0.000716313	NA	NA	4.31265e-05	NA	NA	0.00793651	NA	NA	0.00902344	NA	NA	0	NA	NA	0.00307396	NA	NA	0.000411788	NA	NA	0.0150248	NA	NA	0.0170699	1	1
Solyc07g056540.3.1	Solyc07g056540.3.1 glycolate oxidase X92888	Solyc07g056540.3.1	Solyc07g056540.3.1	Solyc07g056540.3.1 glycolate oxidase X92888	39	5	5	5	5	5	5	29048200	1391380000	20085200000	47.899	691.444	0.0692739	75.6903	118.6	45.1015	0.000184419	9.70138e-07	0.000916611	0.000130686	9.31911e-08	0.000190599	0.00793651	0.00793651	0.00793651	0.00902344	0.00902344	0.00902344	1	1	1	0.00157805	8.32783e-06	0.0031253	0.00173157	1.28427e-06	0.000539994	0.0438776	0.0350655	0.0150248	0.0498867	0.0397168	0.0170699	0	0
[truncated: 1,986 more rows]
[truncated: 228 more columns]

## Sheet: description_columns
Protein.IDs.x	group of proteins identified by Maxquant
[truncated: 277 more rows]
